# Supplementary material for: North American diadromous fishes: Drivers of decline and potential for recovery in the Anthropocene
Source: Sci Adv. 2022 Jan 28;8(4):eabl5486. doi: 10.1126/sciadv.abl5486 (PMC8797777; doi:10.1126/sciadv.abl5486)
Supplement: Supplementary file 2 — Data files S1 and S2 [file sciadv.abl5486_data_files_s1_and_s2.zip]

Archive with 2 entries (2 files):
- sciadv.abl5486_data_file_s1.xlsx
- sciadv.abl5486_data_file_s2.xlsx
