# Supplementary material for: North American diadromous fishes: Drivers of decline and potential for recovery in the Anthropocene
Source: Sci Adv. 2022 Jan 28;8(4):eabl5486. doi: 10.1126/sciadv.abl5486 (PMC8797777; doi:10.1126/sciadv.abl5486)
Supplement: Supplementary file 2 — Data files S1 and S2 [file sciadv.abl5486_data_files_s1_and_s2.zip › sciadv.abl5486_data_file_s1.xlsx]

## Sheet: Duda et al. 2018 USGS Dam Remov
AccessionKey	CitationAccessionNumber	CitationID	CitationAuthor	CitationTitle	CitationJournalOrConferenceName	CitationYear	CitationVolume	CitationNumber	CitationPages	CitationBooktitle	CitationDocumentCategory	CitationEditor	CitationPublisher	CitationInstitution	CitationSchool	CitationDOI	CitationURL	DamAccessionNumber	AR_ID	DamName	DamNameAlternate	DamRiverName	DamRiverNameAlternate	DamLocation	DamState_Province	DamCountry	DamLatitude	DamLongitude	DamCoordinateSource	DamAccuracyOfLocation	DamYearBuiltOriginalStructure	DamYearBuiltRemovedStructure	DamMonthRemovalBegan	DamDayRemovalBegan	DamYearRemovalBegan	DamMonthRemovalFinished	DamDayRemovalFinished	DamYearRemovalFinished	DamNumberOfDaysToRemoveDam	DamRemovalMethod	DamMotivationForRemoval	DamFunction	DamOperation	DamOwner	DamHeight_m	DamWidth_m	DamReservoirVolume_m3	DamReservoirSurfaceArea_km2	DamLengthOfReservoir_m
1	1	Ahearn_Dahlgren_2005_Limnology and Oceanography	Ahearn, D. S. & Dahlgren, R. A.	Sediment and nutrient dynamics following a low-head dam removal at Murphy Creek, California	Limnology and Oceanography	2005	50	6	1752--1762		Journal Article					10.4319/lo.2005.50.6.1752	https://doi.org/10.4319/lo.2005.50.6.1752	1	CA-055	Murphy Creek Dam	Sparrowk Dam	Murphy Creek		San Joaquin County, California	CA	USA	38.234	-121.027	google	location confirmed		1975				8		2003		de-water & dig	environmental	irrigation	storage		3		15000	0.01
2	2	Amos_2008_Thesis	Amos, R. A.	Upstream River Responses to Low Head Dam Removal		2008			149		Thesis/Dissertation				University of Waterloo	10.1061/40927(243)359	http://hdl.handle.net/10012/3497	2		Croton Dam		Big Creek		Delhi, Ontario, Canada	Ontario	Canada	42.8203	-80.5081	publication	location confirmed								1938		accidental
3	2	Amos_2008_Thesis	Amos, R. A.	Upstream River Responses to Low Head Dam Removal		2008			149		Thesis/Dissertation				University of Waterloo	10.1061/40927(243)359	http://hdl.handle.net/10012/3497	3		Hawkesville Dam		Conestoga River		Hawkesville, Ontario, Canada	Ontario	Canada	43.5676	-80.6365	publication	location confirmed		1885						1941		accidental
4	2	Amos_2008_Thesis	Amos, R. A.	Upstream River Responses to Low Head Dam Removal		2008			149		Thesis/Dissertation				University of Waterloo	10.1061/40927(243)359	http://hdl.handle.net/10012/3497	4		Huttonville Dam		Credit River		Huttonville, Ontario, Canada	Ontario	Canada	43.6448	-79.8041	google	location confirmed								1971		accidental		hydroelectric
5	2	Amos_2008_Thesis	Amos, R. A.	Upstream River Responses to Low Head Dam Removal		2008			149		Thesis/Dissertation				University of Waterloo	10.1061/40927(243)359	http://hdl.handle.net/10012/3497	5		Chilligo Dam		Ellis Creek		Cambridge, Ontario, Canada	Ontario	Canada	43.4362	-80.3345	publication	location confirmed								2001		accidental			run-of-the-river
6	2	Amos_2008_Thesis	Amos, R. A.	Upstream River Responses to Low Head Dam Removal		2008			149		Thesis/Dissertation				University of Waterloo	10.1061/40927(243)359	http://hdl.handle.net/10012/3497	6		Greenfield Dam		Nith River		Greenfield, Ontario, Canada	Ontario	Canada	43.2983	-80.4744	publication	location confirmed								1969		accidental
7	2	Amos_2008_Thesis	Amos, R. A.	Upstream River Responses to Low Head Dam Removal		2008			149		Thesis/Dissertation				University of Waterloo	10.1061/40927(243)359	http://hdl.handle.net/10012/3497	7		Sutton Dam		Patterson Creek		Simcoe, Ontario, Canada	Ontario	Canada	42.8483	-80.3088	publication	location confirmed		1844						2006		accidental
8	2	Amos_2008_Thesis	Amos, R. A.	Upstream River Responses to Low Head Dam Removal		2008			149		Thesis/Dissertation				University of Waterloo	10.1061/40927(243)359	http://hdl.handle.net/10012/3497	8		Teeswater Dam		Teeswater River		Teeswater, Ontario, Canada	Ontario	Canada	44.0004	-81.2832	publication	within river								1993		accidental
9	2	Amos_2008_Thesis	Amos, R. A.	Upstream River Responses to Low Head Dam Removal		2008			149		Thesis/Dissertation				University of Waterloo	10.1061/40927(243)359	http://hdl.handle.net/10012/3497	9		Bognor Dam		Walter's Creek		Bognor, Ontario, Canada	Ontario	Canada	44.5232	-80.7395	publication	location confirmed								1992		accidental
10	3	Ashley etal_2006_Environmental Monitoring and Assessment	Ashley, J. T. F., Bushaw-Newton, K., Wilhelm, M., Boettner, A., Drames, G. & Velinsky, D. J.	The effects of small dam removal on the distribution of sedimentary contaminants	Environmental Monitoring and Assessment	2006	114		287--312		Journal Article					10.1007/s10661-006-4781-3	https://doi.org/10.1007/s10661-006-4781-3	10	PA-043	Manatawny Creek Dam		Manatawny Creek		southeastern Pennsylvania	PA	USA	40.2463	-75.6565	google	location confirmed	1755	1855	8	2	2000	11	21	2000	111	staged removal	economic	hydroelectric	run-of-the-river		2.5	30	10300		500
11	17	Bushaw-Newton_etal_2003_JAWRA	Bushaw-Newton, K. L., Hart, D. D., Pizzuto, J. E., Thomson, J. R., Egan, J., Ashley, J. T., Johnson, T. E., Horwitz, R. J., Keeley, M., Lawrence, J., Charles, D., Gatenby, C., Kreeger, D. A, Nightengale, T., Thomas, R. L. & Velinsky, D. J.	An integrative approach towards understanding ecological responses to dam removal : the Manatawny Creek study	Journal of the American Water Resources Association	2003	38	6	1581--1599		Journal Article					10.1111/j.1752-1688.2002.tb04366.x	https://doi.org/10.1111/j.1752-1688.2002.tb04366.x	10	PA-043	Manatawny Creek Dam		Manatawny Creek		southeastern Pennsylvania	PA	USA	40.2463	-75.6565	google	location confirmed	1755	1855	8	2	2000	11	21	2000	111	staged removal	economic	hydroelectric	run-of-the-river		2.5	30	10300		500
13	187	Thomson_etal_2005_Journal of the North American Benthological Society	Thomson, J. R., Hart, D. D., Charles, D. F., Nightengale, T. L., Winter, D. M. & Diane, M.	Effects of removal of a small dam on downstream macroinvertebrate and algal assemblages in a Pennsylvania stream	Journal of the North American Benthological Society	2005	24	1	192--207		Journal Article					10.1899/0887-3593(2005)024<0192:EOROAS>2.0.CO;2	https://doi.org/10.1899/0887-3593(2005)024<0192:EOROAS>2.0.CO;2	10	PA-043	Manatawny Creek Dam		Manatawny Creek		southeastern Pennsylvania	PA	USA	40.2463	-75.6565	google	location confirmed	1755	1855	8	2	2000	11	21	2000	111	staged removal	economic	hydroelectric	run-of-the-river		2.5	30	10300		500
14	195	Velinsky_etal_2006_Journal of the North American Benthological Society	Velinsky, D. J., Bushaw-Newton, K. L., Kreeger, D. A. & Johnson, T. E.	Effects of small dam removal on stream chemistry in southeastern Pennsylvania	Journal of the North American Benthological Society	2006	25	3	569--582		Journal Article					10.1899/0887-3593(2006)25[569:EOSDRO]2.0.CO;2	https://doi.org/10.1899/0887-3593(2006)25[569:EOSDRO]2.0.CO;2	10	PA-043	Manatawny Creek Dam		Manatawny Creek		southeastern Pennsylvania	PA	USA	40.2463	-75.6565	google	location confirmed	1755	1855	8	2	2000	11	21	2000	111	staged removal	economic	hydroelectric	run-of-the-river		2.5	30	10300		500
15	4	Berthelote_2013_Thesis	Berthelote, A. R.	Forecasting Groundwater Responses to Dam Removal		2013			67		Thesis/Dissertation				University of Montana		https://scholarworks.umt.edu/etd/1402	11	MT-009	Milltown Dam		Clark Fork River		Missoula, Montana	MT	USA	46.8716	-113.893	USACE NID	location confirmed		1907	6	1	2006	3	28	2008		staged removal	environmental	hydroelectric	run-of-the-river	Montana Power	8.5	204	1233500	0.87	1500
16	54	Farinacci_2009_Thesis	Farinacci, A. J.	Surface Water and Groundwater Exchanges in Fine and Coarse Grained River Bed Systems and Responses to Initial Stages of Dam Removal, Milltown, Montana		2009					Thesis/Dissertation				The University of Montana		https://scholarworks.umt.edu/etd/10828	11	MT-009	Milltown Dam		Clark Fork River		Missoula, Montana	MT	USA	46.8716	-113.893	USACE NID	location confirmed		1907	6	1	2006	3	28	2008		staged removal	environmental	hydroelectric	run-of-the-river	Montana Power	8.5	204	1233500	0.87	1500
17	63	Garcia_2012_Thesis	Garcia, K. L.	Tracking Release of Reservoir Sediment Contaminated by Heavy Metal Mining Waste: A Study of Large-Scale Dam Removal at Milltown, Montana		2012			146		Thesis/Dissertation				University of Montana		https://scholarworks.umt.edu/cgi/viewcontent.cgi?article=2150&context=etd	11	MT-009	Milltown Dam		Clark Fork River		Missoula, Montana	MT	USA	46.8716	-113.893	USACE NID	location confirmed		1907	6	1	2006	3	28	2008		staged removal	environmental	hydroelectric	run-of-the-river	Montana Power	8.5	204	1233500	0.87	1500
18	91	Johnsen_2009_Thesis	Johnsen, J. W.	Sampling and Modeling of Sediment Transport and Reservoir Erosion Following Dam Removal: Milltown Dam, Montana		2009			92		Thesis/Dissertation				University of Montana		https://scholarworks.umt.edu/etd/1334	11	MT-009	Milltown Dam		Clark Fork River		Missoula, Montana	MT	USA	46.8716	-113.893	USACE NID	location confirmed		1907	6	1	2006	3	28	2008		staged removal	environmental	hydroelectric	run-of-the-river	Montana Power	8.5	204	1233500	0.87	1500
19	108	Lambing_Sando_2009_Report	Lambing, J. H. & Sando, S. K.	Estimated Loads of Suspended Sediment and Selected Trace Elements Transported through the Milltown Reservoir Project Area Before and After the Breaching of Milltown Dam in the Upper Clark Fork Basin, Montana, Water Year 2008		2009			30		USGS Peer Reviewed Report			U.S. Geological Survey			https://pubs.usgs.gov/sir/2011/5030/	11	MT-009	Milltown Dam		Clark Fork River		Missoula, Montana	MT	USA	46.8716	-113.893	USACE NID	location confirmed		1907	6	1	2006	3	28	2008		staged removal	environmental	hydroelectric	run-of-the-river	Montana Power	8.5	204	1233500	0.87	1500
20	149	Plathe_2010_Thesis	Plathe, K. L.	Nanoparticle-Heavy Metal Associations in Riverbed Sediments		2010			108		Thesis/Dissertation				Virginia Polytechnic Institute		http://hdl.handle.net/10919/26229	11	MT-009	Milltown Dam		Clark Fork River		Missoula, Montana	MT	USA	46.8716	-113.893	USACE NID	location confirmed		1907	6	1	2006	3	28	2008		staged removal	environmental	hydroelectric	run-of-the-river	Montana Power	8.5	204	1233500	0.87	1500
21	168	Sando_Lambing_2011_Report	Sando, S. K. & Lambing, J. H.	Estimated Loads of Suspended Sediment and Selected Trace Elements Transported Through the Clark Fork Basin, Montana, in Selected Periods Before and After the Breach of Milltown Dam (Water Years 1985-2009)		2011			64		USGS Peer Reviewed Report			U.S. Geological Survey		10.3133/sir20115030	https://doi.org/10.3133/sir20115030	11	MT-009	Milltown Dam		Clark Fork River		Missoula, Montana	MT	USA	46.8716	-113.893	USACE NID	location confirmed		1907	6	1	2006	3	28	2008		staged removal	environmental	hydroelectric	run-of-the-river	Montana Power	8.5	204	1233500	0.87	1500
22	5	Bountry_etal_2013_Reviews in Engineering Geology	Bountry, J. A., Lai, Y. G. & Randle, T. J.	Sediment impacts from the Savage Rapids Dam removal, Rogue River, Oregon	Reviews in Engineering Geology	2013	21		93--104		Journal Article					10.1130/2013.4121(08)	https://doi.org/10.1130/2013.4121(08)	12	OR-023	Savage Rapids Dam		Rogue River		Grants Pass, Oregon	OR	USA	42.421	-123.23	google	location confirmed		1921	4		2009	11		2009		partial	environmental	irrigation	run-of-the-river	Grants Pass Irrigation District	12	152			800
25	7	Bowman_2001_Thesis	Bowman, S. W.	American Shad and Striped Bass Spawning Migration and Habitat Selection in the Neuse River, North Carolina		2001			72		Thesis/Dissertation				North Carolina State University		https://repository.lib.ncsu.edu/handle/1840.16/2537	13	NC-030	Quaker Neck Dam		Neuse River		Goldsboro, North Carolina	NC	USA	35.3812	-78.0852	google	location confirmed		1952	12	18	1997	9		1998			environmental	hydroelectric	run-of-the-river	Progress Energy Carolinas, Inc	5.2	79	6717500
26	12	Burdick_Hightower_2006_Transactions of the American Fisheries Society	Burdick, S. M. & Hightower, J. E.	Distribution of spawning activity by anadromous fishes in an Atlantic slope drainage after removal of a low-head dam	Transactions of the American Fisheries Society	2006	135	5	1290--1300		Journal Article					10.1577/T05-190.1	https://doi.org/10.1577/T05-190.1	13	NC-030	Quaker Neck Dam		Neuse River		Goldsboro, North Carolina	NC	USA	35.3812	-78.0852	google	location confirmed		1952	12	18	1997	9		1998			environmental	hydroelectric	run-of-the-river	Progress Energy Carolinas, Inc	5.2	79	6717500
29	8	Brazell_Cole_2009_Journal of the Pennsylvania Academy of Science	Brazell, C. E. & Cole, C. A.	Wetlands and run-of-the-river dams: a comparative survey of wetland vegetation at a dam site before removal and at three sites post-removal	Journal of the Pennsylvania Academy of Science	2009	83	2021-02-03	55--62		Journal Article							15	PA-085	Reedsville Mill Dam		Tea Creek		Reedsville, Pennsylvania	PA	USA	40.6672	-77.5993	google	location confirmed		1975						2004			multiple	hydroelectric	run-of-the-river	Reedsville Mill	4.3	40		0.006	300
30	8	Brazell_Cole_2009_Journal of the Pennsylvania Academy of Science	Brazell, C. E. & Cole, C. A.	Wetlands and run-of-the-river dams: a comparative survey of wetland vegetation at a dam site before removal and at three sites post-removal	Journal of the Pennsylvania Academy of Science	2009	83	2021-02-03	55--62		Journal Article							16	PA-021	Snavely's Mill Dam		Fishing Creek		Lamar, Pennsylvania	PA	USA	41.0175	-77.5258	google	location confirmed		1850						1997			multiple	hydroelectric	run-of-the-river	Snavely Mill	0.9	32		0.007	500
31	8	Brazell_Cole_2009_Journal of the Pennsylvania Academy of Science	Brazell, C. E. & Cole, C. A.	Wetlands and run-of-the-river dams: a comparative survey of wetland vegetation at a dam site before removal and at three sites post-removal	Journal of the Pennsylvania Academy of Science	2009	83	2021-02-03	55--62		Journal Article							17	PA-017	Williamsburg Station Dam		Juniata River		Williamsburg, Pennsylvania	PA	USA	40.4714	-78.208	google	location confirmed		1922						1996			economic	hydroelectric	run-of-the-river	Penelec	4.6	79	245460	0.18	1500
32	10	Bulak_etal_2011_Report	Bulak, J., Bettinger, J., Kubach, K., Leitner, J., Marion, C., Poly, W., Scott, M. & Taylor, B.	Twelvemile Creek Dam Removal Monitoring		2011			159		Unpublished Report			South Carolina Department of Natural Resources				18	SC-010	Woodside Dam 1	Woodside I Dam	Twelvemile Creek		Pickens County, South Carolina	SC	USA	34.7746	-82.7794	publication	location confirmed		1937	8		2009	4		2011		de-water & dig	environmental	hydroelectric		Woodside Plantation POA	8.5	183	207220	0.03
33	201	Whitener_2013_Thesis	Whitener, P.	Twelve Mile Creek Channel Morphology, Substrate Composition, and the Macroinvertebrate Community Changes Resulting from Multiple Dam Removals		2013			37		Thesis/Dissertation				Clemson University		https://tigerprints.clemson.edu/all_theses/1783	18	SC-010	Woodside Dam 1	Woodside I Dam	Twelvemile Creek		Pickens County, South Carolina	SC	USA	34.7746	-82.7794	publication	location confirmed		1937	8		2009	4		2011		de-water & dig	environmental	hydroelectric		Woodside Plantation POA	8.5	183	207220	0.03
34	10	Bulak_etal_2011_Report	Bulak, J., Bettinger, J., Kubach, K., Leitner, J., Marion, C., Poly, W., Scott, M. & Taylor, B.	Twelvemile Creek Dam Removal Monitoring		2011			159		Unpublished Report			South Carolina Department of Natural Resources				19	SC-011	Woodside Dam 2	Woodside II Dam	Twelvemile Creek		Pickens County, South Carolina	SC	USA	34.7661	-82.792	publication	location confirmed		1895	4		2011	10		2011		de-water & dig	environmental	hydroelectric		Woodside Plantation POA	6.7	91	180090	0.03
35	201	Whitener_2013_Thesis	Whitener, P.	Twelve Mile Creek Channel Morphology, Substrate Composition, and the Macroinvertebrate Community Changes Resulting from Multiple Dam Removals		2013			37		Thesis/Dissertation				Clemson University		https://tigerprints.clemson.edu/all_theses/1783	19	SC-011	Woodside Dam 2	Woodside II Dam	Twelvemile Creek		Pickens County, South Carolina	SC	USA	34.7661	-82.792	publication	location confirmed		1895	4		2011	10		2011		de-water & dig	environmental	hydroelectric		Woodside Plantation POA	6.7	91	180090	0.03
36	13	Burroughs_2007_Thesis_Ch3	Burroughs, B. A.	Rehabilitation Potential of Dam Removal: Temporal Perspective from Michigan's Past Dam Removals		2007			27		Thesis/Dissertation				Michigan State University	10.25335/M5ZG6GK5P	https://doi.org/10.25335/M5ZG6GK5P	20	MI-020	Randall Dam		Coldwater River	St. Joseph River	Union City, Michigan	MI	USA	42.0625	-85.1276	google	location confirmed		1912	8	16	2002	8	20	2002	4	de-water & dig	economic	irrigation	run-of-the-river	Village of Union City	3.7	122
37	13	Burroughs_2007_Thesis_Ch3	Burroughs, B. A.	Rehabilitation Potential of Dam Removal: Temporal Perspective from Michigan's Past Dam Removals		2007			27		Thesis/Dissertation				Michigan State University	10.25335/M5ZG6GK5P	https://doi.org/10.25335/M5ZG6GK5P	21	MI-021	Stronach Dam		Pine River		Manistee, Michigan	MI	USA	44.2131	-85.8963	google	location confirmed		1912			1997			2003		staged removal	economic	hydroelectric	run-of-the-river	Consumers Power Company	3.7	101	48722530	4.28	3890
38	14	Burroughs_2003_Thesis	Burroughs, B. A.	Dam Removal Effects on Fluvial Geomorphology and Fish Populations, and Diet of Catostomids in the Pine River, Michigan		2003			153		Thesis/Dissertation				Michigan State University	10.25335/M52V2CN1M	https://doi.org/10.25335/M52V2CN1M	21	MI-021	Stronach Dam		Pine River		Manistee, Michigan	MI	USA	44.2131	-85.8963	google	location confirmed		1912			1997			2003		staged removal	economic	hydroelectric	run-of-the-river	Consumers Power Company	3.7	101	48722530	4.28	3890
39	15	Burroughs_2010_TransactionsOfTheAmericanFisheriesSociety	Burroughs, B. A., Hayes, D. B., Klomp, K. D., Hansen, J. F. & Mistak, J.	The Effects of the Stronach Dam Removal on Fish in the Pine River, Manistee County, Michigan	Transactions of the American Fisheries Society	2010	139	5	1595--1613		Journal Article					10.1577/T09-056.1	https://doi.org/10.1577/T09-056.1	21	MI-021	Stronach Dam		Pine River		Manistee, Michigan	MI	USA	44.2131	-85.8963	google	location confirmed		1912			1997			2003		staged removal	economic	hydroelectric	run-of-the-river	Consumers Power Company	3.7	101	48722530	4.28	3890
40	16	Burroughs_etal_2009_Geomorphology	Burroughs, B. A., Hayes, D. B., Klomp, K. D., Hansen, J. F. & Mistak, J.	Effects of Stronach Dam Removal on Fluvial Geomorphology in the Pine River, Michigan, United States	Geomorphology	2009	110		96--107		Journal Article		Elsevier B.V.			10.1016/j.geomorph.2009.03.019	https://doi.org/10.1016/j.geomorph.2009.03.019	21	MI-021	Stronach Dam		Pine River		Manistee, Michigan	MI	USA	44.2131	-85.8963	google	location confirmed		1912			1997			2003		staged removal	economic	hydroelectric	run-of-the-river	Consumers Power Company	3.7	101	48722530	4.28	3890
41	75	Hansen_Hayes_2012_River Research and Applications	Hansen, J. F. & Hayes, D. B.	Long-term implications of dam removal for macroinvertebrate communities in Michigan and Wisconsin Rivers, United States	River Research and Applications	2012	28	9	1540--1550		Journal Article					10.1002/rra.1540	https://doi.org/10.1002/rra.1540	21	MI-021	Stronach Dam		Pine River		Manistee, Michigan	MI	USA	44.2131	-85.8963	google	location confirmed		1912			1997			2003		staged removal	economic	hydroelectric	run-of-the-river	Consumers Power Company	3.7	101	48722530	4.28	3890
42	129	Mistak_2001_Thesis	Mistak, J. L.	Dam Removal Effects on Fisheries Resources, Habitat, and Summer Diet of Trout in the Pine River, Manistee County, Michigan		2001			183		Thesis/Dissertation				Michigan Department of Natural Resources	10.25335/M5NK36820	https://doi.org/10.25335/M5NK36820	21	MI-021	Stronach Dam		Pine River		Manistee, Michigan	MI	USA	44.2131	-85.8963	google	location confirmed		1912			1997			2003		staged removal	economic	hydroelectric	run-of-the-river	Consumers Power Company	3.7	101	48722530	4.28	3890
43	170	Sawaske_Freyberg_2012_Geomorphology	Sawaske, S. R. & Freyberg, D. L.	A comparison of past small dam removals in highly sediment-impacted systems in the U.S.	Geomorphology	2012	151		50--58		Journal Article		Elsevier B.V.			10.1016/j.geomorph.2012.01.013	https://doi.org/10.1016/j.geomorph.2012.01.013	21	MI-021	Stronach Dam		Pine River		Manistee, Michigan	MI	USA	44.2131	-85.8963	google	location confirmed		1912			1997			2003		staged removal	economic	hydroelectric	run-of-the-river	Consumers Power Company	3.7	101	48722530	4.28	3890
44	13	Burroughs_2007_Thesis_Ch3	Burroughs, B. A.	Rehabilitation Potential of Dam Removal: Temporal Perspective from Michigan's Past Dam Removals		2007			27		Thesis/Dissertation				Michigan State University	10.25335/M5ZG6GK5P	https://doi.org/10.25335/M5ZG6GK5P	22	MI-014	L'Anse Dam		Falls River		Baraga Co, Michigan	MI	USA	46.7346	-88.443	google	location confirmed								1998
45	13	Burroughs_2007_Thesis_Ch3	Burroughs, B. A.	Rehabilitation Potential of Dam Removal: Temporal Perspective from Michigan's Past Dam Removals		2007			27		Thesis/Dissertation				Michigan State University	10.25335/M5ZG6GK5P	https://doi.org/10.25335/M5ZG6GK5P	23	MI-011	Salling Dam		Au Sable River		Grayling, Michigan	MI	USA	44.6637	-84.7415	USACE NID	location confirmed		1914						1991			hazard	recreation		Estate of Augsta Katona	5.2	76	1233500	0.22
46	75	Hansen_Hayes_2012_River Research and Applications	Hansen, J. F. & Hayes, D. B.	Long-term implications of dam removal for macroinvertebrate communities in Michigan and Wisconsin Rivers, United States	River Research and Applications	2012	28	9	1540--1550		Journal Article					10.1002/rra.1540	https://doi.org/10.1002/rra.1540	23	MI-011	Salling Dam		Au Sable River		Grayling, Michigan	MI	USA	44.6637	-84.7415	USACE NID	location confirmed		1914						1991			hazard	recreation		Estate of Augsta Katona	5.2	76	1233500	0.22
47	13	Burroughs_2007_Thesis_Ch3	Burroughs, B. A.	Rehabilitation Potential of Dam Removal: Temporal Perspective from Michigan's Past Dam Removals		2007			27		Thesis/Dissertation				Michigan State University	10.25335/M5ZG6GK5P	https://doi.org/10.25335/M5ZG6GK5P	24	MI-008	Smyrna Dam	Tebbles Dam	Flat River		Belding, Michigan	MI	USA	43.061	-85.2508	google	location confirmed		1908						1973			hazard	hydroelectric		S. Maclaren	7.3	183	123350	0.04
48	75	Hansen_Hayes_2012_River Research and Applications	Hansen, J. F. & Hayes, D. B.	Long-term implications of dam removal for macroinvertebrate communities in Michigan and Wisconsin Rivers, United States	River Research and Applications	2012	28	9	1540--1550		Journal Article					10.1002/rra.1540	https://doi.org/10.1002/rra.1540	24	MI-008	Smyrna Dam	Tebbles Dam	Flat River		Belding, Michigan	MI	USA	43.061	-85.2508	google	location confirmed		1908						1973			hazard	hydroelectric		S. Maclaren	7.3	183	123350	0.04
49	13	Burroughs_2007_Thesis_Ch3	Burroughs, B. A.	Rehabilitation Potential of Dam Removal: Temporal Perspective from Michigan's Past Dam Removals		2007			27		Thesis/Dissertation				Michigan State University	10.25335/M5ZG6GK5P	https://doi.org/10.25335/M5ZG6GK5P	25	MI-006	Wacousta Dam		Looking Glass River		Grand Ledge, Michigan	MI	USA	42.8231	-84.7009	google	within river		1860						1966							1.4
50	75	Hansen_Hayes_2012_River Research and Applications	Hansen, J. F. & Hayes, D. B.	Long-term implications of dam removal for macroinvertebrate communities in Michigan and Wisconsin Rivers, United States	River Research and Applications	2012	28	9	1540--1550		Journal Article					10.1002/rra.1540	https://doi.org/10.1002/rra.1540	25	MI-006	Wacousta Dam		Looking Glass River		Grand Ledge, Michigan	MI	USA	42.8231	-84.7009	google	within river		1860						1966							1.4
51	18	Cannatelli_Curran_2012_Journal of Hydraulic Engineering	Cannatelli, K. M. & Curran, J. C.	Importance of hydrology on channel evolution following dam removal: case study and conceptual model	Journal of Hydraulic Engineering	2012	138	5	377--390		Journal Article					10.1061/(ASCE)HY.1943-7900.0000526	https://doi.org/10.1061/(ASCE)HY.1943-7900.0000526	26	VA-020	Lake Charles Dam	VCU Rice Center Dam	Kimages Creek		Charles City, Virginia	VA	USA	37.3274	-77.2033	USACE NID	location confirmed		1927	10		2007			2008		accidental	dam failure	recreation		Virginia Commonwealth University	3	50	442820	0.72	1700
52	19	Cantwell_etal_2014_Environmental monitoring and assessment	Cantwell, M. G., Perron, M. M., Sullivan, J. C., Katz, D. R., Burgess, R. M. & King, J.	Assessing organic contaminant fluxes from contaminated sediments following dam removal in an urbanized river	Environmental monitoring and assessment	2014	186	8	4841--55		Journal Article		Springer			10.1007/s10661-014-3742-5	https://doi.org/10.1007/s10661-014-3742-5	27	RI-005	Pawtuxet Falls Dam		Pawtuxet River		Cranston, Rhode Island	RI	USA	41.7644	-71.3909	google	location confirmed	1638	1924	8	9	2011	8	26	2011		instantaneous	environmental	hydroelectric	run-of-the-river	City of Providence	1.5	52	98679	0.04
53	20	Casper_etal_2006_Archiv fuer Hydrobiologie Supplement	Casper, A. F., Thorp, J. H., Davies, S. P. & Courtemanch, D. L.	Ecological responses of zoobenthos to dam removal on the Kennebec River, Maine, USA	Archiv fuer Hydrobiologie Supplement	2006	158	4	541--555		Journal Article					10.1127/lr/16/2006/541	https://doi.org/10.1127/lr/16/2006/541	28	ME-005	Edwards Dam		Kennebec River		Augusta, Maine	ME	USA	44.3249	-69.7697	USACE NID	location confirmed		1837	7		1999	10		1999			environmental	hydroelectric		Private Company	12	304	30837000	4.86	27000
54	21	Catalano_2002_Thesis	Catalano, M. J.	Evaluating Fish-Habitat Relations, and Effects of Dam Removal in the Baraboo River, Wisconsin		2002			150		Thesis/Dissertation				University of Wisconsin-Stevens Point		http://digital.library.wisc.edu/1793/80826	29	WI-070	Glenville Dam	Linen Mill Dam, McArthur Dam	Baraboo River		Baraboo, WI	WI	USA	43.4585	-89.7153	USACE NID	location confirmed		1898				10		2001		instantaneous	economic	hydroelectric	run-of-the-river	The McArthur Family	3.4	47	117180	0.02	1600
55	22	Catalano_etal_2007_North American Journal of Fisheries Management	Catalano, M. J., Bozek, M. A. & Pellett, T. D.	Effects of dam removal on fish assemblage structure and spatial distributions in the Baraboo River, Wisconsin	North American Journal of Fisheries Management	2007	27		519--530		Journal Article					10.1577/M06-001.1	https://doi.org/10.1577/M06-001.1	29	WI-070	Glenville Dam	Linen Mill Dam, McArthur Dam	Baraboo River		Baraboo, WI	WI	USA	43.4585	-89.7153	USACE NID	location confirmed		1898				10		2001		instantaneous	economic	hydroelectric	run-of-the-river	The McArthur Family	3.4	47	117180	0.02	1600
57	21	Catalano_2002_Thesis	Catalano, M. J.	Evaluating Fish-Habitat Relations, and Effects of Dam Removal in the Baraboo River, Wisconsin		2002			150		Thesis/Dissertation				University of Wisconsin-Stevens Point		http://digital.library.wisc.edu/1793/80826	30	WI-060	Waterworks Dam		Baraboo River		Baraboo, Wisconsin	WI	USA	43.4647	-89.7287	USACE NID	location confirmed		1848	12		1997	4		1998		staged removal	economic	hydroelectric	run-of-the-river	The City of Baraboo	4.3	67	4993390	0.19	1000
58	22	Catalano_etal_2007_North American Journal of Fisheries Management	Catalano, M. J., Bozek, M. A. & Pellett, T. D.	Effects of dam removal on fish assemblage structure and spatial distributions in the Baraboo River, Wisconsin	North American Journal of Fisheries Management	2007	27		519--530		Journal Article					10.1577/M06-001.1	https://doi.org/10.1577/M06-001.1	30	WI-060	Waterworks Dam		Baraboo River		Baraboo, Wisconsin	WI	USA	43.4647	-89.7287	USACE NID	location confirmed		1848	12		1997	4		1998		staged removal	economic	hydroelectric	run-of-the-river	The City of Baraboo	4.3	67	4993390	0.19	1000
59	179	Stanley_etal_2002_Journal of the North American Benthological Society	Stanley, E. H., Luebke, M. A., Doyle, M. W. & Marshall, D. W.	Short-term changes in channel form and macroinvertebrate communities following low-head dam removal	Journal of the North American Benthological Society	2002	21	1	172--187		Journal Article					10.2307/1468307	https://doi.org/10.2307/1468307	30	WI-060	Waterworks Dam		Baraboo River		Baraboo, Wisconsin	WI	USA	43.4647	-89.7287	USACE NID	location confirmed		1848	12		1997	4		1998		staged removal	economic	hydroelectric	run-of-the-river	The City of Baraboo	4.3	67	4993390	0.19	1000
60	21	Catalano_2002_Thesis	Catalano, M. J.	Evaluating Fish-Habitat Relations, and Effects of Dam Removal in the Baraboo River, Wisconsin		2002			150		Thesis/Dissertation				University of Wisconsin-Stevens Point		http://digital.library.wisc.edu/1793/80826	31	WI-066	Oak Street Dam		Baraboo River		Baraboo, Wisconsin	WI	USA	43.4666	-89.7425	USACE NID	location confirmed	1850	1929				1		2000		de-water & dig		hydroelectric	run-of-the-river	The McArthur Family then City of Baraboo	4.3	82	246700	0.06	1300
61	22	Catalano_etal_2007_North American Journal of Fisheries Management	Catalano, M. J., Bozek, M. A. & Pellett, T. D.	Effects of dam removal on fish assemblage structure and spatial distributions in the Baraboo River, Wisconsin	North American Journal of Fisheries Management	2007	27		519--530		Journal Article					10.1577/M06-001.1	https://doi.org/10.1577/M06-001.1	31	WI-066	Oak Street Dam		Baraboo River		Baraboo, Wisconsin	WI	USA	43.4666	-89.7425	USACE NID	location confirmed	1850	1929				1		2000		de-water & dig		hydroelectric	run-of-the-river	The McArthur Family then City of Baraboo	4.3	82	246700	0.06	1300
62	137	Orr_Koenig_2006_Ecological restoration	Orr, C. H. & Koenig, S.	Planting and vegetation recovery on exposed mud flats following two dam removals in Wisconsin	Ecological restoration	2006	24	2	79--86		Journal Article					10.3368/er.24.2.79	https://doi.org/10.3368/er.24.2.79	31	WI-066	Oak Street Dam		Baraboo River		Baraboo, Wisconsin	WI	USA	43.4666	-89.7425	USACE NID	location confirmed	1850	1929				1		2000		de-water & dig		hydroelectric	run-of-the-river	The McArthur Family then City of Baraboo	4.3	82	246700	0.06	1300
63	179	Stanley_etal_2002_Journal of the North American Benthological Society	Stanley, E. H., Luebke, M. A., Doyle, M. W. & Marshall, D. W.	Short-term changes in channel form and macroinvertebrate communities following low-head dam removal	Journal of the North American Benthological Society	2002	21	1	172--187		Journal Article					10.2307/1468307	https://doi.org/10.2307/1468307	31	WI-066	Oak Street Dam		Baraboo River		Baraboo, Wisconsin	WI	USA	43.4666	-89.7425	USACE NID	location confirmed	1850	1929				1		2000		de-water & dig		hydroelectric	run-of-the-river	The McArthur Family then City of Baraboo	4.3	82	246700	0.06	1300
64	21	Catalano_2002_Thesis	Catalano, M. J.	Evaluating Fish-Habitat Relations, and Effects of Dam Removal in the Baraboo River, Wisconsin		2002			150		Thesis/Dissertation				University of Wisconsin-Stevens Point		http://digital.library.wisc.edu/1793/80826	32	WI-073	LaValle Dam		Baraboo River		LaValle, WI	WI	USA	43.582	-90.133	USACE NID	location confirmed		1851	7	11	2000	2		2001		staged removal		hydroelectric	run-of-the-river	Baraboo River Restoration, LLC	3.7	25	148020	0.12	2300
65	22	Catalano_etal_2007_North American Journal of Fisheries Management	Catalano, M. J., Bozek, M. A. & Pellett, T. D.	Effects of dam removal on fish assemblage structure and spatial distributions in the Baraboo River, Wisconsin	North American Journal of Fisheries Management	2007	27		519--530		Journal Article					10.1577/M06-001.1	https://doi.org/10.1577/M06-001.1	32	WI-073	LaValle Dam		Baraboo River		LaValle, WI	WI	USA	43.582	-90.133	USACE NID	location confirmed		1851	7	11	2000	2		2001		staged removal		hydroelectric	run-of-the-river	Baraboo River Restoration, LLC	3.7	25	148020	0.12	2300
66	42	Doyle_etal_2003_Water Resources Research	Doyle, M. W., Stanley, E. H. & Harbor, J. M.	Channel adjustments following two dam removals in Wisconsin	Water Resources Research	2003	39	1	1011		Journal Article					10.1029/2002WR001714	https://doi.org/10.1029/2002WR001714	32	WI-073	LaValle Dam		Baraboo River		LaValle, WI	WI	USA	43.582	-90.133	USACE NID	location confirmed		1851	7	11	2000	2		2001		staged removal		hydroelectric	run-of-the-river	Baraboo River Restoration, LLC	3.7	25	148020	0.12	2300
68	72	Greene_etal_2013_JAWRA	Greene, S. L., Krause, A. J. & Knox, J. C.	A decade of geomorphic and hydraulic response to the La Valle Dam Project, Baraboo River, Wisconsin	Journal of the American Water Resources Association	2013	49	6	1473--1484		Journal Article					10.1111/jawr.12100	https://doi.org/10.1111/jawr.12100	32	WI-073	LaValle Dam		Baraboo River		LaValle, WI	WI	USA	43.582	-90.133	USACE NID	location confirmed		1851	7	11	2000	2		2001		staged removal		hydroelectric	run-of-the-river	Baraboo River Restoration, LLC	3.7	25	148020	0.12	2300
69	170	Sawaske_Freyberg_2012_Geomorphology	Sawaske, S. R. & Freyberg, D. L.	A comparison of past small dam removals in highly sediment-impacted systems in the U.S.	Geomorphology	2012	151		50--58		Journal Article		Elsevier B.V.			10.1016/j.geomorph.2012.01.013	https://doi.org/10.1016/j.geomorph.2012.01.013	32	WI-073	LaValle Dam		Baraboo River		LaValle, WI	WI	USA	43.582	-90.133	USACE NID	location confirmed		1851	7	11	2000	2		2001		staged removal		hydroelectric	run-of-the-river	Baraboo River Restoration, LLC	3.7	25	148020	0.12	2300
70	23	Chaplin_etal_2005_Report	Chaplin, J. J., Brighthill, R. A. & Bilger, M. D.	Effects of Removing Good Hope Mill Dam on Selected Physical, Chemical, and Biological Characteristics of Conodoguinet Creek, Cumberland County, Pennsylvania.		2005	5226		45		USGS Peer Reviewed Report			U.S. Geological Survey		10.3133/sir20055226	https://doi.org/10.3133/sir20055226	33	PA-053	Good Hope Mill Dam		Conodoguinet Creek		Cumberland County, Pennsylvania	PA	USA	40.2629	-76.9791	publication	location confirmed		1905	11		2001	11		2001		instantaneous	environmental		run-of-the-river	orphaned	1.8		64141		2182
71	24	Chen_2012_Thesis	Chen, C. H.	Effects of Dam Removal on Resident Fish Movement in Cijiawan River, Taiwan		2012			57		Thesis/Dissertation				University of Washington		http://hdl.handle.net/1773/20571	34		Chijiawan Dam 1		Chijiawan Stream		Shei-Pa National Park, Taiwan		Taiwan	24.3615	121.312	google	within river			5	23	2011	5	30	2011	7		environmental	flood control			16.5	15
72	27	Chiu_etal_2013_Aquatic Ecology	Chiu, M.-C., Yeh, C.-H., Sun, Y.-H. & Kuo, M.-H.	Short-term effects of dam removal on macroinvertebrates in a Taiwan stream	Aquatic Ecology	2013	47	2	245--252		Journal Article					10.1007/s10452-013-9439-y	https://doi.org/10.1007/s10452-013-9439-y	34		Chijiawan Dam 1		Chijiawan Stream		Shei-Pa National Park, Taiwan		Taiwan	24.3615	121.312	google	within river			5	23	2011	5	30	2011	7		environmental	flood control			16.5	15
73	26	Cheng_Granata_2007_Water Resources Research	Cheng, F. & Granata, T.	Sediment transport and channel adjustments associated with dam removal: Field observations	Water Resources Research	2007	43	3	W03444		Journal Article					10.1029/2005WR004271	https://doi.org/10.1029/2005WR004271	35	OH-039	St. John Dam		Sandusky River		Seneca County, Ohio	OH	USA	41.0301	-83.2159	publication	location confirmed	1901	1935	3		2003	11		2003		staged removal	environmental	irrigation	run-of-the-river	The Ohio American Water Company	2.2	46	560000	0.38	13000
74	68	Granata_etal_2008_Journal of Hydraulic Engineering	Granata, T., Cheng, F. & Nechvatal, M.	Discharge and suspended sediment transport during deconstruction of a low-head dam	Journal of Hydraulic Engineering	2008	134	5	652--657		Journal Article					10.1061/(ASCE)0733-9429(2008)134:5(652)	https://doi.org/10.1061/(ASCE)0733-9429(2008)134:5(652)	35	OH-039	St. John Dam		Sandusky River		Seneca County, Ohio	OH	USA	41.0301	-83.2159	publication	location confirmed	1901	1935	3		2003	11		2003		staged removal	environmental	irrigation	run-of-the-river	The Ohio American Water Company	2.2	46	560000	0.38	13000
75	106	Krieger_Stearns_2007_Report	Krieger, K. A. & Stearns, A. M.	Response of the Macroinvertebrate Community of the Sandusky River in Seneca and Wyandot Counties, Ohio, to Removal of the St. Johns Dam		2007			43		Unpublished Report			Heidelberg College				35	OH-039	St. John Dam		Sandusky River		Seneca County, Ohio	OH	USA	41.0301	-83.2159	publication	location confirmed	1901	1935	3		2003	11		2003		staged removal	environmental	irrigation	run-of-the-river	The Ohio American Water Company	2.2	46	560000	0.38	13000
76	133	Nechvatal_2004_Thesis	Nechvatal, M. D.	Effects of Dam Removal on Water Quality Variables		2004			88		Thesis/Dissertation				Ohio State University		http://rave.ohiolink.edu/etdc/view?acc_num=osu1138912292	35	OH-039	St. John Dam		Sandusky River		Seneca County, Ohio	OH	USA	41.0301	-83.2159	publication	location confirmed	1901	1935	3		2003	11		2003		staged removal	environmental	irrigation	run-of-the-river	The Ohio American Water Company	2.2	46	560000	0.38	13000
77	28	Chung_etal_2008_Zoological Studies	Chung, L.-C., Lin, H.-J., Yo, S.-P., Tzeng, C.-S., Yeh, C.-H. & Yang, C.-H.	Relationship between the Formosan landlocked salmon Oncorhynchus masou formosanus population and the physical substrate of its habitat after partial dam removal from Kaoshan Stream, Taiwan	Zoological Studies	2008	47	1	25--36		Journal Article						http://hdl.handle.net/11455/71643	36		Kaoshan Stream Dam 1		Kaoshan Stream		Shei-Pa National Park, Taiwan		Taiwan	24.3582	121.309	google	within river								2000		partial
78	28	Chung_etal_2008_Zoological Studies	Chung, L.-C., Lin, H.-J., Yo, S.-P., Tzeng, C.-S., Yeh, C.-H. & Yang, C.-H.	Relationship between the Formosan landlocked salmon Oncorhynchus masou formosanus population and the physical substrate of its habitat after partial dam removal from Kaoshan Stream, Taiwan	Zoological Studies	2008	47	1	25--36		Journal Article						http://hdl.handle.net/11455/71643	37		Kaoshan Stream Dam 2		Kaoshan Stream		Shei-Pa National Park, Taiwan		Taiwan	24.3615	121.303	google	within river								2000		partial
79	28	Chung_etal_2008_Zoological Studies	Chung, L.-C., Lin, H.-J., Yo, S.-P., Tzeng, C.-S., Yeh, C.-H. & Yang, C.-H.	Relationship between the Formosan landlocked salmon Oncorhynchus masou formosanus population and the physical substrate of its habitat after partial dam removal from Kaoshan Stream, Taiwan	Zoological Studies	2008	47	1	25--36		Journal Article						http://hdl.handle.net/11455/71643	38		Kaoshan Stream Dam 3		Kaoshan Stream		Shei-Pa National Park, Taiwan		Taiwan	24.365	121.296	google	within river								2000		partial
80	28	Chung_etal_2008_Zoological Studies	Chung, L.-C., Lin, H.-J., Yo, S.-P., Tzeng, C.-S., Yeh, C.-H. & Yang, C.-H.	Relationship between the Formosan landlocked salmon Oncorhynchus masou formosanus population and the physical substrate of its habitat after partial dam removal from Kaoshan Stream, Taiwan	Zoological Studies	2008	47	1	25--36		Journal Article						http://hdl.handle.net/11455/71643	39		Kaoshan Stream Dam 4		Kaoshan Stream		Shei-Pa National Park, Taiwan		Taiwan	24.3658	121.289	google	within river								2000		partial
81	29	Clayton-Niederman_Gilbreath_2005_Water Resources Center Archives	Clayton-Niederman, Z. & Gilbreath, A.	Distribution of bed sediment on Clear Creek after removal of Saeltzer Dam		2005			19		Report - Class Project			University of California at Berkeley				40	CA-044	McCormick-Saeltzer Dam		Clear Creek		Redding, California	CA	USA	40.4932	-122.471	google	location confirmed		1912	11		2000	11		2000		de-water & dig	environmental	irrigation			4.6	61	59207
82	57	Ferry_Miller_2003_Report	Ferry, M. & Miller, P.	The Removal of Saeltzer Dam on Clear Creek: An Update		2003			21		Report - Class Project			University of California at Berkeley				40	CA-044	McCormick-Saeltzer Dam		Clear Creek		Redding, California	CA	USA	40.4932	-122.471	google	location confirmed		1912	11		2000	11		2000		de-water & dig	environmental	irrigation			4.6	61	59207
83	73	Greenwald_etal_2003_Report	Greenwald, G. M., Earley, J. T. & Brown, M. R.	Juvenile Salmonid Monitoring in Clear Creek, California, from July 2001 to July 2002		2003			54		Unpublished Report			U.S. Fish and Wildlife Service				40	CA-044	McCormick-Saeltzer Dam		Clear Creek		Redding, California	CA	USA	40.4932	-122.471	google	location confirmed		1912	11		2000	11		2000		de-water & dig	environmental	irrigation			4.6	61	59207
84	128	Miller_Vizcaino_2004_Report	Miller, P. & Vizcaino, P.	Channel Response to Dam Removal, Clear Creek, California		2004			19		Report - Class Project			University of California at Berkeley				40	CA-044	McCormick-Saeltzer Dam		Clear Creek		Redding, California	CA	USA	40.4932	-122.471	google	location confirmed		1912	11		2000	11		2000		de-water & dig	environmental	irrigation			4.6	61	59207
85	175	Simons_etal_2011_UC Water Resources Collections and Archives	Simons, C., Walker, K. & Zimring, M.	Saeltzer Dam Removal on Clear Creek 11 years later: An assessment of upstream channel changes since the dam's removal	UC Water Resources Collections and Archives	2011			1--45		Report - Class Project			University of California at Berkeley				40	CA-044	McCormick-Saeltzer Dam		Clear Creek		Redding, California	CA	USA	40.4932	-122.471	google	location confirmed		1912	11		2000	11		2000		de-water & dig	environmental	irrigation			4.6	61	59207
86	197	Vizcai?no_etal_Unknown	Vizcaino, P., Kondolf, G. M., Garcia, J. D., & Miller, P.	Changes in Channel Morphology and Floodplain in Clear Creek, California, in Response to Dam Constructions							Unpublished Report							40	CA-044	McCormick-Saeltzer Dam		Clear Creek		Redding, California	CA	USA	40.4932	-122.471	google	location confirmed		1912	11		2000	11		2000		de-water & dig	environmental	irrigation			4.6	61	59207
87	38	Dinger_2006_Thesis	Dinger, E. C.	Aquatic Conservation Biology in Arid Ecosystems		2006			105		Thesis/Dissertation				Northern Arizona University			41	AZ-004	Fossil Creek Dam		Fossil Creek		Strawberry, Arizona	AZ	USA	34.4213	-111.576	google	location confirmed		1909	6	18	2005	9		2008		instantaneous	environmental	hydroelectric			8			0.00405	200
88	30	Compson_etal_2009_Hydrobiologia	Compson, Z. G., Mier, M. Z. & Marks, J. C.	Effects of travertine and flow on leaf retention in Fossil Creek, Arizona	Hydrobiologia	2009	630	1	187--197		Journal Article					10.1007/s10750-009-9791-z	https://doi.org/10.1007/s10750-009-9791-z	41	AZ-004	Fossil Creek Dam		Fossil Creek		Strawberry, Arizona	AZ	USA	34.4213	-111.576	google	location confirmed		1909	6	18	2005	9		2008		instantaneous	environmental	hydroelectric			8			0.00405	200
89	60	Fuller_etal_2011_Geomorphology	Fuller, B. M., Sklar, L. S., Compson, Z. G., Adams, K. J., Marks, J. C. & Wilcox, A. C.	Ecogeomorphic feedbacks in regrowth of travertine step-pool morphology after dam decommissioning, Fossil Creek, Arizona	Geomorphology	2011	126		314--332		Journal Article					10.1016/j.geomorph.2010.05.010	https://doi.org/10.1016/j.geomorph.2010.05.010	41	AZ-004	Fossil Creek Dam		Fossil Creek		Strawberry, Arizona	AZ	USA	34.4213	-111.576	google	location confirmed		1909	6	18	2005	9		2008		instantaneous	environmental	hydroelectric			8			0.00405	200
90	121	Marks_etal_2010_Restoration Ecology	Marks, J. C., Haden, G. A., O'Neill, M. & Pace, C.	Effects of flow restoration and exotic species removal on recovery of native fish: Lessons from a dam decommissioning	Restoration Ecology	2010	18	6	934--943		Journal Article					10.1111/j.1526-100X.2009.00574.x	https://doi.org/10.1111/j.1526-100X.2009.00574.x	41	AZ-004	Fossil Creek Dam		Fossil Creek		Strawberry, Arizona	AZ	USA	34.4213	-111.576	google	location confirmed		1909	6	18	2005	9		2008		instantaneous	environmental	hydroelectric			8			0.00405	200
91	131	Muehlbauer_etal_2009_Hydrobiologia	Muehlbauer, J. D., LeRoy, C. J., Lovett, J. M., Flaccus, K., Vlieg, J. K. & Marks, J.	Short-term responses of decomposers to flow restoration in Fossil Creek, Arizona, USA	Hydrobiologia	2009	618		35--45		Journal Article					10.1007/s10750-008-9545-3	https://doi.org/10.1007/s10750-008-9545-3	41	AZ-004	Fossil Creek Dam		Fossil Creek		Strawberry, Arizona	AZ	USA	34.4213	-111.576	google	location confirmed		1909	6	18	2005	9		2008		instantaneous	environmental	hydroelectric			8			0.00405	200
92	142	Pearson_etal_2011_Water Resources Research	Pearson, A. J., Snyder, N. P. & Collins, M. J.	Rates and processes of channel response to dam removal with a sand-filled impoundment	Water Resources Research	2011	47		W08504		Journal Article					10.1029/2010WR009733	https://doi.org/10.1029/2010WR009733	42	NH-010	Merrimack Village Dam		Souhegan River		Merrimack, New Hampshire	NH	USA	42.8604	-71.4932	google	location confirmed	1734	1907	8	6	2008	10	18	2008	73	staged removal	hazard	hydroelectric	run-of-the-river	Pennichuck Water Works	3.9	44			550
93	170	Sawaske_Freyberg_2012_Geomorphology	Sawaske, S. R. & Freyberg, D. L.	A comparison of past small dam removals in highly sediment-impacted systems in the U.S.	Geomorphology	2012	151		50--58		Journal Article		Elsevier B.V.			10.1016/j.geomorph.2012.01.013	https://doi.org/10.1016/j.geomorph.2012.01.013	42	NH-010	Merrimack Village Dam		Souhegan River		Merrimack, New Hampshire	NH	USA	42.8604	-71.4932	google	location confirmed	1734	1907	8	6	2008	10	18	2008	73	staged removal	hazard	hydroelectric	run-of-the-river	Pennichuck Water Works	3.9	44			550
94	31	Conlon_2014_Thesis	Conlon, M.	A Hindcast Comparing the Response of the Souhegan River to Dam Removal with the Simulations of the Dam Removal Express Assessment Model-1		2014			95		Thesis/Dissertation				Boston College		http://hdl.handle.net/2345/3318	42	NH-010	Merrimack Village Dam		Souhegan River		Merrimack, New Hampshire	NH	USA	42.8604	-71.4932	google	location confirmed	1734	1907	8	6	2008	10	18	2008	73	staged removal	hazard	hydroelectric	run-of-the-river	Pennichuck Water Works	3.9	44			550
95	32	Cooper_2013_Report	Cooper, J. E.	Effect of Dam Removal on Aquatic Communities in the Salmon River, New York Final Report 2013		2013			58		Unpublished Report			Cooper Environmental Research				43	NY-010	Fort Covington Dam		Salmon River		northern New York	NY	USA	44.9896	-74.496	google	location confirmed		1913				6		2009		instantaneous	environmental	hydroelectric	run-of-the-river	abandoned	3	27		0.01	1600
96	33	Cooper_2011_Advances in Environmental Research	Cooper, J. E.	Unionid mussel mortality from habitat loss in the Salmon River, New York, following dam removal	Advances in Environmental Research	2011	14		351--364		Journal Article							43	NY-010	Fort Covington Dam		Salmon River		northern New York	NY	USA	44.9896	-74.496	google	location confirmed		1913				6		2009		instantaneous	environmental	hydroelectric	run-of-the-river	abandoned	3	27		0.01	1600
97	34	Cui_etal_2014_Journal of Hydraulic Engineering	Cui, Y., Wooster, J. K., Braudrick, C. A. & Orr, B. K.	Lessons learned from sediment transport model predictions and long-term postremoval monitoring: Marmot Dam Removal Project on the Sandy River in Oregon	Journal of Hydraulic Engineering	2014	140	9	4014044		Journal Article					10.1061/(ASCE)HY.1943-7900.0000894	https://doi.org/10.1061/(ASCE)HY.1943-7900.0000894	44	OR-018	Marmot Dam		Sandy River		Brightwood, Oregon	OR	USA	45.3997	-122.133	google	location confirmed	1913	1989	7		2007	10		2007		instantaneous	multiple	hydroelectric	run-of-the-river	Portland General Electric Company	12.2	105	855555		3000
98	69	Grant_etal_2008_World Environmental and Water Resources Congress	Grant, G. E., Marr, J. D. G., Hill, C., Johnson, S., Campbell, K., Mohseni, O., Wallick, J. R., Lewis, S. L., O'Connor, J. E., Major, J. J. & Burkholder, B. K.	Experimental and field observations of breach dynamics accompanying erosion of Marmot cofferdam, Sandy River, Oregon	World Environmental and Water Resources Congress 2008 Ahupua'a	2008					Conference Proceedings					10.1061/40976(316)350	https://doi.org/10.1061/40976(316)350	44	OR-018	Marmot Dam		Sandy River		Brightwood, Oregon	OR	USA	45.3997	-122.133	google	location confirmed	1913	1989	7		2007	10		2007		instantaneous	multiple	hydroelectric	run-of-the-river	Portland General Electric Company	12.2	105	855555		3000
99	95	Keith_2012_Thesis	Keith, M. K.	Reservoir Evolution Following the Removal of Marmot Dam on the Sandy River, Oregon		2012			111		Thesis/Dissertation				Portland State University	10.15760/etd.532	https://doi.org/10.15760/etd.532	44	OR-018	Marmot Dam		Sandy River		Brightwood, Oregon	OR	USA	45.3997	-122.133	google	location confirmed	1913	1989	7		2007	10		2007		instantaneous	multiple	hydroelectric	run-of-the-river	Portland General Electric Company	12.2	105	855555		3000
100	107	Lafrenz_etal_2013_Physical Geography	Lafrenz, M. D., Bean, R. A. & Uthman, D.	Soil ripening following dam removal	Physical Geography	2013	34	2	124--135		Journal Article					10.1080/02723646.2013.799033	https://doi.org/10.1080/02723646.2013.799033	44	OR-018	Marmot Dam		Sandy River		Brightwood, Oregon	OR	USA	45.3997	-122.133	google	location confirmed	1913	1989	7		2007	10		2007		instantaneous	multiple	hydroelectric	run-of-the-river	Portland General Electric Company	12.2	105	855555		3000
101	115	Major_etal_2012_Professional Paper	Major, J. J., Podolak, C. J., Keith, M. K., Grant, G. E., Spicer, K. R., Pittman, S., Bragg, H. M., Wallick, J. R., Tanner, D. Q., Rhode, A. & Wilcock, P. R.	Geomorphic response of the Sandy River, Oregon, to removal of Marmot Dam		2012			64		USGS Peer Reviewed Report			U.S. Geological Survey			https://pubs.usgs.gov/pp/1792/	44	OR-018	Marmot Dam		Sandy River		Brightwood, Oregon	OR	USA	45.3997	-122.133	google	location confirmed	1913	1989	7		2007	10		2007		instantaneous	multiple	hydroelectric	run-of-the-river	Portland General Electric Company	12.2	105	855555		3000
102	116	Major_etal_2010_Report	Major, J. J., Spicer, K. R. & Collins, R. A.	Time-lapse Imagery of the Breaching of Marmot Dam, Oregon, and Subsequent Erosion of Sediment by the Sandy River-October 2007 to May 2008		2010			5		USGS Peer Reviewed Report			U.S. Geological Survey			https://pubs.usgs.gov/ds/521/	44	OR-018	Marmot Dam		Sandy River		Brightwood, Oregon	OR	USA	45.3997	-122.133	google	location confirmed	1913	1989	7		2007	10		2007		instantaneous	multiple	hydroelectric	run-of-the-river	Portland General Electric Company	12.2	105	855555		3000
103	117	Major_etal_2008_EOS	Major, J. J., Spicer, K. R., O'Connor, J. E., Grant, G. E., Bragg, H. M., Rhode, A., Tanner, D. Q., Anderson, C. W. & Wallick, J. R.	Initial fluvial response to the removal of Oregon's Marmot Dam	Eos, Transactions American Geophysical Union	2008	89	27	241--252		Journal Article					10.1029/2008EO270001	https://doi.org/10.1029/2008EO270001	44	OR-018	Marmot Dam		Sandy River		Brightwood, Oregon	OR	USA	45.3997	-122.133	google	location confirmed	1913	1989	7		2007	10		2007		instantaneous	multiple	hydroelectric	run-of-the-river	Portland General Electric Company	12.2	105	855555		3000
104	123	Matzek_2011_Thesis	Matzek, C. D.	Lidar Assessment of Sediment Transport Related to the Removal of the Marmot Dam, Sandy River, Oregon		2011			48		Thesis/Dissertation				Central Washington University		https://digitalcommons.cwu.edu/etd/1446	44	OR-018	Marmot Dam		Sandy River		Brightwood, Oregon	OR	USA	45.3997	-122.133	google	location confirmed	1913	1989	7		2007	10		2007		instantaneous	multiple	hydroelectric	run-of-the-river	Portland General Electric Company	12.2	105	855555		3000
105	147	Pittman_Matthews_2008_Report	Pittman, S. & Matthews, G.	Sandy River Sediment Transport Monitoring Project		2008			114		Unpublished Report			Sandy River Basin Watershed Council				44	OR-018	Marmot Dam		Sandy River		Brightwood, Oregon	OR	USA	45.3997	-122.133	google	location confirmed	1913	1989	7		2007	10		2007		instantaneous	multiple	hydroelectric	run-of-the-river	Portland General Electric Company	12.2	105	855555		3000
106	150	Podolak_2012_Thesis	Podolak, C. J. P.	Channel Bed Response to an Increased Sediment Supply		2012			131		Thesis/Dissertation				John Hopkins University			44	OR-018	Marmot Dam		Sandy River		Brightwood, Oregon	OR	USA	45.3997	-122.133	google	location confirmed	1913	1989	7		2007	10		2007		instantaneous	multiple	hydroelectric	run-of-the-river	Portland General Electric Company	12.2	105	855555		3000
107	170	Sawaske_Freyberg_2012_Geomorphology	Sawaske, S. R. & Freyberg, D. L.	A comparison of past small dam removals in highly sediment-impacted systems in the U.S.	Geomorphology	2012	151		50--58		Journal Article		Elsevier B.V.			10.1016/j.geomorph.2012.01.013	https://doi.org/10.1016/j.geomorph.2012.01.013	44	OR-018	Marmot Dam		Sandy River		Brightwood, Oregon	OR	USA	45.3997	-122.133	google	location confirmed	1913	1989	7		2007	10		2007		instantaneous	multiple	hydroelectric	run-of-the-river	Portland General Electric Company	12.2	105	855555		3000
109	210	Zunka_2011_Thesis	Zunka, J. P.	Dam Removals and Downstream Bar-Pool Morphology		2011			63		Thesis/Dissertation				Oregon State University		http://hdl.handle.net/1957/21821	44	OR-018	Marmot Dam		Sandy River		Brightwood, Oregon	OR	USA	45.3997	-122.133	google	location confirmed	1913	1989	7		2007	10		2007		instantaneous	multiple	hydroelectric	run-of-the-river	Portland General Electric Company	12.2	105	855555		3000
113	157	Randle_Lyons_1995_15th Annual USCOLD Lecture	Randle, T. J. & Bountry, J. A.	Elwha river restoration: sediment management	15th Annual USCOLD Lecture	1995			871--886		Conference Proceedings							45	WA-013	Elwha Dam		Elwha River		Port Angeles, Washington	WA	USA	48.0943	-123.557	google	location confirmed		1912	9		2011	4		2012		staged removal	environmental	hydroelectric	run-of-the-river	NPS	32		9991200	1.08	4023
114	200	Warrick_etal_2012_Eos	Warrick, J. A., Duda, J. J., Magirl, C. S. & Curran, C. A.	River turbidity and sediment loads during dam removal	Eos, Transactions American Geophysical Union	2012	93	43	425--426		Journal Article		Wiley			10.1029/2012EO430002	https://doi.org/10.1029/2012EO430002	45	WA-013	Elwha Dam		Elwha River		Port Angeles, Washington	WA	USA	48.0943	-123.557	google	location confirmed		1912	9		2011	4		2012		staged removal	environmental	hydroelectric	run-of-the-river	NPS	32		9991200	1.08	4023
118	157	Randle_Lyons_1995_15th Annual USCOLD Lecture	Randle, T. J. & Bountry, J. A.	Elwha river restoration: sediment management	15th Annual USCOLD Lecture	1995			871--886		Conference Proceedings							46	WA-014	Glines Canyon Dam		Elwha River		Olympic National Park, Washington	WA	USA	48.0022	-123.6	google	location confirmed		1927	9		2011	8		2014		staged removal	environmental	hydroelectric	run-of-the-river	NPS	64	46	46626000
119	200	Warrick_etal_2012_Eos	Warrick, J. A., Duda, J. J., Magirl, C. S. & Curran, C. A.	River turbidity and sediment loads during dam removal	Eos, Transactions American Geophysical Union	2012	93	43	425--426		Journal Article		Wiley			10.1029/2012EO430002	https://doi.org/10.1029/2012EO430002	46	WA-014	Glines Canyon Dam		Elwha River		Olympic National Park, Washington	WA	USA	48.0022	-123.6	google	location confirmed		1927	9		2011	8		2014		staged removal	environmental	hydroelectric	run-of-the-river	NPS	64	46	46626000
120	37	DeShon_2010_Report	DeShon, J.	Biological and Habitat Study of the Olentangy River, 2005 and 2009		2010			12		Unpublished Report			Ohio Environmental Protection Agency				47	OH-068	River Street Dam		Olentangy River		Delaware, Ohio	OH	USA	40.2939	-83.0604	google	location confirmed		1955						2005			multiple	flood control		City of Delaware	3.5	185
121	37	DeShon_2010_Report	DeShon, J.	Biological and Habitat Study of the Olentangy River, 2005 and 2009		2010			12		Unpublished Report			Ohio Environmental Protection Agency				48	OH-064	Central Ave Dam		Olentangy River		Delaware, Ohio	OH	USA	40.3007	-83.0634	google	location confirmed		1955				6	13	2008			multiple	recreation	run-of-the-river		4	200
123	40	Doucette_2009_Thesis	Doucette, T. M.	Local Fish Community Structure Before and After Breaching of the Woolen Mills Dam, Rivanna River, Virginia		2009			71		Thesis/Dissertation				University of Virginia			50	VA-016	Woolen Mills Dam		Rivanna River		Charlottesville, Virginia	VA	USA	38.0208	-78.4544	google	location confirmed		1830	8		2007	9		2007		partial	environmental	hydroelectric	run-of-the-river	The Thach Family	3	84
124	42	Doyle_etal_2003_Water Resources Research	Doyle, M. W., Stanley, E. H. & Harbor, J. M.	Channel adjustments following two dam removals in Wisconsin	Water Resources Research	2003	39	1	1011		Journal Article					10.1029/2002WR001714	https://doi.org/10.1029/2002WR001714	51	WI-067	Rockdale Dam		Koshkonong River		Rockdale, Wisconsin	WI	USA	42.9729	-89.0322	USACE NID	location confirmed	1848	1925	9	12	2000	6	30	2001	291	instantaneous		hydroelectric	run-of-the-river		3.3	61	727750	0.42
125	43	Doyle_etal_2003b_Water Resources Research	Doyle, M. W., Stanley, E. H. & Harbor, J. M.	Hydrogeomorphic controls on phosphorus retention in streams	Water Resources Research	2003	39	6	1147		Journal Article					10.1029/2003WR002038	https://doi.org/10.1029/2003WR002038	51	WI-067	Rockdale Dam		Koshkonong River		Rockdale, Wisconsin	WI	USA	42.9729	-89.0322	USACE NID	location confirmed	1848	1925	9	12	2000	6	30	2001	291	instantaneous		hydroelectric	run-of-the-river		3.3	61	727750	0.42
127	137	Orr_Koenig_2006_Ecological restoration	Orr, C. H. & Koenig, S.	Planting and vegetation recovery on exposed mud flats following two dam removals in Wisconsin	Ecological restoration	2006	24	2	79--86		Journal Article					10.3368/er.24.2.79	https://doi.org/10.3368/er.24.2.79	51	WI-067	Rockdale Dam		Koshkonong River		Rockdale, Wisconsin	WI	USA	42.9729	-89.0322	USACE NID	location confirmed	1848	1925	9	12	2000	6	30	2001	291	instantaneous		hydroelectric	run-of-the-river		3.3	61	727750	0.42
128	170	Sawaske_Freyberg_2012_Geomorphology	Sawaske, S. R. & Freyberg, D. L.	A comparison of past small dam removals in highly sediment-impacted systems in the U.S.	Geomorphology	2012	151		50--58		Journal Article		Elsevier B.V.			10.1016/j.geomorph.2012.01.013	https://doi.org/10.1016/j.geomorph.2012.01.013	51	WI-067	Rockdale Dam		Koshkonong River		Rockdale, Wisconsin	WI	USA	42.9729	-89.0322	USACE NID	location confirmed	1848	1925	9	12	2000	6	30	2001	291	instantaneous		hydroelectric	run-of-the-river		3.3	61	727750	0.42
129	173	Sethi_etal_2004_Hydrobiologia	Sethi, S. A., Selle, A. R., Doyle, M. W., Stanley, E. H. & Kitchel, H. E.	Response of unionid mussels to dam removal in Koshkonong Creek, Wisconsin (USA)	Hydrobiologia	2004	525		157--165		Journal Article					10.1023/B:HYDR.0000038862.63229.56	https://doi.org/10.1023/B:HYDR.0000038862.63229.56	51	WI-067	Rockdale Dam		Koshkonong River		Rockdale, Wisconsin	WI	USA	42.9729	-89.0322	USACE NID	location confirmed	1848	1925	9	12	2000	6	30	2001	291	instantaneous		hydroelectric	run-of-the-river		3.3	61	727750	0.42
131	49	Engle_etal_2012_Report	Engle, R., Skalicky, J. & Poirier, J.	Translocation of Lower Columbia River Fall Chinook Salmon in the Year of Condit Dam Removal and Year One Post-Removal Assessments		2012			46		Unpublished Report			U.S. Fish and Wildlife Service				52	WA-035	Condit Dam		White Salmon River		Washington	WA	USA	45.7674	-121.538	google	location confirmed		1913	10	26	2011	9		2012		instantaneous	environmental	hydroelectric		PacifiCorp	38	144	1600000	0.37	2900
132	92	Jolley_etal_2013_Report	Jolley, J. C., Silver, G. S. & Whitesel, T. A.	Occurrence, Detection, and Habitat Use of Larval Lamprey in the Lower White Salmon River and Mouth: Post-Condit Dam Removal		2013			23		Unpublished Report			U.S. Fish and Wildlife Service				52	WA-035	Condit Dam		White Salmon River		Washington	WA	USA	45.7674	-121.538	google	location confirmed		1913	10	26	2011	9		2012		instantaneous	environmental	hydroelectric		PacifiCorp	38	144	1600000	0.37	2900
133	202	Wilcox_etal_2014_Journal of Geophysical Research	Wilcox, A. C., O'Connor, J. E. & Major, J. J.	Rapid reservoir erosion, hyperconcentrated flow, and downstream deposition triggered by breaching of 38 m tall Condit Dam, White Salmon River, Washington	Journal of Geophysical Research	2014	119	6	1376-1394		Journal Article					10.1002/2013JF003073	https://doi.org/10.1002/2013JF003073	52	WA-035	Condit Dam		White Salmon River		Washington	WA	USA	45.7674	-121.538	google	location confirmed		1913	10	26	2011	9		2012		instantaneous	environmental	hydroelectric		PacifiCorp	38	144	1600000	0.37	2900
134	170	Sawaske_Freyberg_2012_Geomorphology	Sawaske, S. R. & Freyberg, D. L.	A comparison of past small dam removals in highly sediment-impacted systems in the U.S.	Geomorphology	2012	151		50--58		Journal Article		Elsevier B.V.			10.1016/j.geomorph.2012.01.013	https://doi.org/10.1016/j.geomorph.2012.01.013	53		IVEX Dam		Chagrin River		Chagrin Falls, Ohio	OH	USA	41.441	-81.379	google	location confirmed		1850	8	13	1994			1994		accidental	hazard	water supply	run-of-the-river	Spillway LLC	7.4	33	231890	0.05
135	47	Ellsworth_Martin_2012_Report	Ellsworth, C. M. & Martin, B. A.	Patterns of Larval Sucker Emigration from the Sprague and Lower Williamson Rivers of the Upper Klamath Basin, Oregon, after the Removal of Chiloquin Dam - 2009-10 Annual Report		2012			34		USGS Peer Reviewed Report			U. S. Geological Survey		10.3133/ofr20121037	https://doi.org/10.3133/ofr20121037	54	OR-022	Chiloquin Dam		Sprague River		Chiloquin, Oregon	OR	USA	42.5629	-121.862	google	location confirmed		1914				8		2008			multiple	irrigation		Modoc Point Irrigation District	3.4	67
136	48	Ellsworth_VanderKooi_2011_Report	Ellsworth, C. M. & VanderKooi, S. P.	Spawning Migration Movements of Lost River and Shortnose Suckers in the Williamson and Sprague Rivers, Oregon, Following the Removal of Chiloquin Dam		2011			20		USGS Peer Reviewed Report			U.S. Geological Survey				54	OR-022	Chiloquin Dam		Sprague River		Chiloquin, Oregon	OR	USA	42.5629	-121.862	google	location confirmed		1914				8		2008			multiple	irrigation		Modoc Point Irrigation District	3.4	67
137	122	Martin_etal_2013_Report	Martin, B. A., Hewitt, D. A. & Ellsworth, C. M.	Effects of Chiloquin Dam on Spawning Distribution and Larval Emigration of Lost River, Shortnose, and Klamath Largescale Suckers in the Williamson and Sprague		2013			28		USGS Peer Reviewed Report			U.S. Geological Survey		10.3133/ofr20131039	https://doi.org/10.3133/ofr20131039	54	OR-022	Chiloquin Dam		Sprague River		Chiloquin, Oregon	OR	USA	42.5629	-121.862	google	location confirmed		1914				8		2008			multiple	irrigation		Modoc Point Irrigation District	3.4	67
138	191	Tullos_etal_2010_World Environmental and Water Resources Congress	Tullos, D., Cox, M. & Walter, C.	Simulating Dam Removal with a 1D Hydraulic Model: Accuracy and Techniques for Reservoir Erosion and Downstream Deposition at the Chiloquin Dam Removal	World Environmental and Water Resources Congress	2010			1737--1749		Conference Proceedings					10.1061/41114(371)183	https://doi.org/10.1061/41114(371)183	54	OR-022	Chiloquin Dam		Sprague River		Chiloquin, Oregon	OR	USA	42.5629	-121.862	google	location confirmed		1914				8		2008			multiple	irrigation		Modoc Point Irrigation District	3.4	67
139	50	Epstein_2009_Thesis	Epstein, J. A.	Upstream Geomorphic Response to Dam Removal: The Blackfoot River, Montana		2009			69		Thesis/Dissertation				The University of Montana		https://scholarworks.umt.edu/etd/1154/	11	MT-009	Milltown Dam		Clark Fork River		Missoula, Montana	MT	USA	46.8716	-113.893	USACE NID	location confirmed		1907	6	1	2006	3	28	2008		staged removal	environmental	hydroelectric	run-of-the-river	Montana Power	8.5	204	1233500	0.87	1500
140	51	Evans_Wilcox_2014_River Research and Applications	Evans, E. & Wilcox, A. C.	Fine sediment infiltration dynamics in a gravel-bed river following a sediment pulse	River Research and Applications	2014	30	3	372--384		Journal Article					10.1002/rra.2647	https://doi.org/10.1002/rra.2647	11	MT-009	Milltown Dam		Clark Fork River		Missoula, Montana	MT	USA	46.8716	-113.893	USACE NID	location confirmed		1907	6	1	2006	3	28	2008		staged removal	environmental	hydroelectric	run-of-the-river	Montana Power	8.5	204	1233500	0.87	1500
141	52	Evans_etal_2013_Reviews in Engineering Geology	Evans, J. E., Harris, N. & Webb, L. D.	The shortcomings of "passive" urban river restoration after low-head dam removal, Ottawa River (northwestern Ohio, USA): What the sedimentary record can teach us	Reviews in Engineering Geology	2013	21		161--181		Journal Article					10.1130/2013.4121(13)	https://doi.org/10.1130/2013.4121(13)	56	OH-062	Secor Dam		Ottawa River		Toledo, Ohio	OH	USA	41.6585	-83.6226	google	location confirmed		1928	11	19	2007			2007		instantaneous	multiple	recreation	run-of-the-river	Village of Ottawa Hills	2.5	17
142	67	Gottgens_2009_Report	Gottgens, J.	Impact of the Removal of the Secor Road Dam on the Fish Community Structure and Composition in the Ottawa River, Ohio		2009			16		Report - Class Project			University of Toledo				56	OH-062	Secor Dam		Ottawa River		Toledo, Ohio	OH	USA	41.6585	-83.6226	google	location confirmed		1928	11	19	2007			2007		instantaneous	multiple	recreation	run-of-the-river	Village of Ottawa Hills	2.5	17
143	77	Harris_2008_Thesis	Harris, N. R.	Sedimentological Response of the 2007 Removal of a Low-Head Dam, Ottawa River, Toledo, Ohio		2008			228		Thesis/Dissertation				Bowling Green State University		https://etd.ohiolink.edu/apexprod/rws_olink/r/1501/10?p10_etd_subid=48923&clear=10	56	OH-062	Secor Dam		Ottawa River		Toledo, Ohio	OH	USA	41.6585	-83.6226	google	location confirmed		1928	11	19	2007			2007		instantaneous	multiple	recreation	run-of-the-river	Village of Ottawa Hills	2.5	17
144	78	Harris_Evans_2014_Open Journal of Modern Hydrology	Harris, N. & Evans, J. E.	Channel evolution of sandy reservoir sediments following low-head dam removal, Ottawa River, Northwestern Ohio, USA	Open Journal of Modern Hydrology	2014	4		44--56		Journal Article					10.4236/ojmh.2014.42004	https://doi.org/10.4236/ojmh.2014.42004	56	OH-062	Secor Dam		Ottawa River		Toledo, Ohio	OH	USA	41.6585	-83.6226	google	location confirmed		1928	11	19	2007			2007		instantaneous	multiple	recreation	run-of-the-river	Village of Ottawa Hills	2.5	17
145	53	Evans_etal_2007_JAWRA	Evans, J. E., Huxley, J. M. & Vincent, R. K.	Upstream channel changes following dam construction and removal using a GIS/remote sensing approach	Journal of the American Water Resources Association	2007	43	3	683--697		Journal Article					10.1111/j.1752-1688.2007.00055.x	https://doi.org/10.1111/j.1752-1688.2007.00055.x	57	OH-036	Coho Dam		Huron River		northern Ohio	OH	USA	41.291	-82.6374	google	location confirmed		1969						2002			multiple		run-of-the-river		1.5	37			100
146	58	Fjeldstad_etal_2012_River Research and Applications	Fjeldstad, H. -P., Barlaup, B. T., Stickler, M., Gabrielsen, S -E. & Alfredsen, K.	Removal of weirs and the influence on physical habitat for salmonids in a Norwegian river	River Research and Applications	2012	28	6	753--763		Journal Article					10.1002/rra.1529	https://doi.org/10.1002/rra.1529	58		Nidelva River Dam 1	Nidelva River Upper Weir	Nidelva River		Grimstad, Norway		Norway	58.4052	8.6447	google	location confirmed		1975						2007		instantaneous	environmental	recreation				30
147	64	Gardner_etal_2011_River research and Applications	Gardner, C., Coghlan, S. M., Zydlewski, J. & Saunders, R.	Distribution and abundance of stream fishes in relation to barriers: Implications for monitoring stream recovery after barrier removal	River Research and Applications	2011	29	1	65--78		Journal Article					10.1002/rra.1572	https://doi.org/10.1002/rra.1572	59	ME-020	Mill Dam		Sedgeunkedunk Stream		Brewer, Maine	ME	USA	44.7347	-68.7659	google	location confirmed	1809	1939	8		2009	8		2009		instantaneous	environmental	hydroelectric		Eastern Fine Paper Inc	3	73	93745	0.004
148	85	Hogg_2012_Thesis	Hogg, R. S.	Fish Community Response to a Small-Stream Dam Removal in a Coastal Maine Tributary		2012			142		Thesis/Dissertation				University of Maine		https://digitalcommons.library.umaine.edu/etd/1853	59	ME-020	Mill Dam		Sedgeunkedunk Stream		Brewer, Maine	ME	USA	44.7347	-68.7659	google	location confirmed	1809	1939	8		2009	8		2009		instantaneous	environmental	hydroelectric		Eastern Fine Paper Inc	3	73	93745	0.004
149	86	Hogg_etal_2013_Transactions of the American Fisheries Society	Hogg, R. S., Coghlan, S. M. & Zydlewski, J.	Anadromous sea lampreys recolonize a Maine coastal river tributary after dam removal	Transactions of the American Fisheries Society	2013	142	5	1381--1394		Journal Article					10.1080/00028487.2013.811103	https://doi.org/10.1080/00028487.2013.811103	59	ME-020	Mill Dam		Sedgeunkedunk Stream		Brewer, Maine	ME	USA	44.7347	-68.7659	google	location confirmed	1809	1939	8		2009	8		2009		instantaneous	environmental	hydroelectric		Eastern Fine Paper Inc	3	73	93745	0.004
153	66	Gibson_etal_2011_Report	Gibson, A. M., Villalobos, L. M. & Snyder, E. B.	Ecosystem responses to low-head dam removal: assessment of physical habitat, water chemistry, and macroinvertebrates		2011			38		Report - Class Project			Grand Valley State University				61	MI-043	Nashville Dam		Thornapple River		Nashville, Michigan	MI	USA	42.6073	-85.0947	google	location confirmed		1874	7		2009	10		2009				hydroelectric	run-of-the-river	Village of Nashville	4	110	518062	0.22
154	74	Ho¿rnstro¿m_2009_Thesis	Hornstroms, E.	Plant Recolonization Following Dam Removal: A Phytometer Experiment		2009					Thesis/Dissertation				Ume? University		http://urn.kb.se/resolve?urn=urn%3Anbn%3Ase%3Aumu%3Adiva-27801	62		Kuba Dam		Na¿tra Stream		Kopmanholmen, Sweden		Sweden	63.1776	18.5691	google	location confirmed		1975						2007			environmental	irrigation	Storage		3				950
155	90	Isaksson_2010_Thesis	Isaksson, M.	Response of Riparian Vegetation to Removal of the Kuba Dam in N?tra?n		2010			26		Thesis/Dissertation				Ume? University		http://www.diva-portal.org/smash/get/diva2:324798/FULLTEXT01.pdf	62		Kuba Dam		Na¿tra Stream		Kopmanholmen, Sweden		Sweden	63.1776	18.5691	google	location confirmed		1975						2007			environmental	irrigation	Storage		3				950
156	75	Hansen_Hayes_2012_River Research and Applications	Hansen, J. F. & Hayes, D. B.	Long-term implications of dam removal for macroinvertebrate communities in Michigan and Wisconsin Rivers, United States	River Research and Applications	2012	28	9	1540--1550		Journal Article					10.1002/rra.1540	https://doi.org/10.1002/rra.1540	63	MI-033	Hersey Dam		Hersey River		Hersey, Michigan	MI	USA	43.8521	-85.4449	google	location confirmed	1930	1958	10		2006	1		2007		staged removal	hazard	recreation		Village of Hersey	3.4	55	98679	0.05
157	75	Hansen_Hayes_2012_River Research and Applications	Hansen, J. F. & Hayes, D. B.	Long-term implications of dam removal for macroinvertebrate communities in Michigan and Wisconsin Rivers, United States	River Research and Applications	2012	28	9	1540--1550		Journal Article					10.1002/rra.1540	https://doi.org/10.1002/rra.1540	64	WI-065	Shopiere Dam		Turtle Creek		Rock Co, Wisconsin	WI	USA	42.5737	-88.9387	google	location confirmed	1848	1939	12		1999	10		2000		staged removal	hazard	hydroelectric	run-of-the-river	Lyons Associates Inc	3.7	42	123350	0.06
158	152	Pollard_Reed_2004_Hydrobiologia	Pollard, A. I. & Reed, T.	Benthic invertebrate assemblage change following dam removal in a Wisconsin stream	Hydrobiologia	2004	513		51--58		Journal Article					10.1023/B:hydr.0000018164.17234.4f	https://doi.org/10.1023/B:hydr.0000018164.17234.4f	64	WI-065	Shopiere Dam		Turtle Creek		Rock Co, Wisconsin	WI	USA	42.5737	-88.9387	google	location confirmed	1848	1939	12		1999	10		2000		staged removal	hazard	hydroelectric	run-of-the-river	Lyons Associates Inc	3.7	42	123350	0.06
159	75	Hansen_Hayes_2012_River Research and Applications	Hansen, J. F. & Hayes, D. B.	Long-term implications of dam removal for macroinvertebrate communities in Michigan and Wisconsin Rivers, United States	River Research and Applications	2012	28	9	1540--1550		Journal Article					10.1002/rra.1540	https://doi.org/10.1002/rra.1540	65	WI-037	Giles White Dam	Ontario Dam	Kickapoo River		Ontario, Wisconsin	WI	USA	43.7253	-90.5875	google	location confirmed		1865						1992				recreation		Mr. and Mrs. Duane Obert	4.3		149250	0.24
160	75	Hansen_Hayes_2012_River Research and Applications	Hansen, J. F. & Hayes, D. B.	Long-term implications of dam removal for macroinvertebrate communities in Michigan and Wisconsin Rivers, United States	River Research and Applications	2012	28	9	1540--1550		Journal Article					10.1002/rra.1540	https://doi.org/10.1002/rra.1540	66	WI-029	Nelsonville Dam		Tomorrow River		Nelsonville, Wisconsin	WI	USA	44.4943	-89.3119	google	location confirmed	1855	1901						1987				hydroelectric		WI DNR	4.3	105	222030	0.13
161	76	Harbold_etal_2013_Report	Harbold, W., Stranko, S., Kilian, J., Ashton, M. & Graves, P.	Patapsco River Dam Removal Study: Assessing Changes in American Eel Distribution and Aquatic Communities		2013			123		Unpublished Report			Maryland Department of Natural Resources				67	MD-015	Simkins Dam		Patapsco River		Ellicott City, Maryland	MD	USA	39.2527	-76.7683	google	location confirmed		1900				12		2010				water supply	run-of-the-river	Simkins Industries	3.3	89	4391200	0.12
162	80	Heise_etal_2013_The Journal of the Mollusk Conservation Society	Heise, R. J., Cope, W. G., Kwak, T. J. & Eads, C. B.	Short-term effects of small dam removal on a freshwater mussel assemblage	Journal of the Freshwater Mollusk Conservation Society	2013	16	1	41--52		Journal Article					10.31931/fmbc.v16i1.2013.41-52	https://doi.org/10.31931/fmbc.v16i1.2013.41-52	68	NC-007	Carbonton Dam		Deep River		Sanford, North Carolina	NC	USA	35.5198	-79.3471	google	location confirmed		1921	10	15	2005	2	3	2006	111	staged removal	environmental	hydroelectric	run-of-the-river	Cox-Lake Carbonton Associates	5	64	122110	0.46	1500
163	87	Howard_etal_2007_Report	Howard, G., Cusack, M. & Savidge, T.	Carbonton Dam - Deep River Watershed Restoration Site		2007			22		Unpublished Report			Ecoscience Corporation				68	NC-007	Carbonton Dam		Deep River		Sanford, North Carolina	NC	USA	35.5198	-79.3471	google	location confirmed		1921	10	15	2005	2	3	2006	111	staged removal	environmental	hydroelectric	run-of-the-river	Cox-Lake Carbonton Associates	5	64	122110	0.46	1500
165	82	Hill_etal_1994_Association of Fish and Wildlife Agencies	Hill, M. J., Long, E. A. & Hardin, S.	Effects of dam removal on Dead Lake, Chipola River, Florida	Southeastern Association of Fish and Wildlife Agencies	1994	48		512--523		Conference Proceedings							69	FL-001	Dead Lake Dam		Chipola River		Wewahitchka, Florida	FL	USA	30.1274	-85.1773	google	location confirmed		1960	12		1987	2		1989		staged removal		recreation		Dead Lakes Water Management	6.7	240	50079000	27	14500
166	83	Hirethota_etal_2005_Report	Hirethota, P. S., Burzinski, T. E. & Eggold, B. T.	Changing Habitat and Biodiversity of the Lower Milwaukee River and Estuary		2005			49		Unpublished Report			Wisconsin Department of Natural Resources				70	WI-058	North Avenue Dam	Milwaukee Dam	Milwaukee River		Milwaukee, Wisconsin	WI	USA	43.0579	-87.8946	google	location confirmed		1835						1997				flood control		City of Milwaukee	5.2	107	518060	0.33	3700
167	84	Hitt_etal_2012_Transactions of the American Fisheries Society	Hitt, N. P., Eyler, S. & Wofford, J. E. B.	Dam removal increases american eel abundance in distant headwater streams	Transactions of the American Fisheries Society	2012	141	5	1171--1179		Journal Article		Taylor & Francis			10.1080/00028487.2012.675918	https://doi.org/10.1080/00028487.2012.675918	71	VA-013	Embrey Dam		Rappahannock River		Fredericksburg, Virginia	VA	USA	38.3225	-77.4897	google	location confirmed		1910	2	23	2004	3		2005		de-water & dig	environmental	hydroelectric	run-of-the-river	City of Fredericksburg	6.7	235
169	88	Hutchison_2008_Thesis	Hutchison, B.	Fish and Macroinvertebrate Assemblages Following the Removal of Low-Head Dams in Two Pennsylvania Streams		2008			205		Thesis/Dissertation				Pennsylvania State University		https://etda.libraries.psu.edu/files/final_submissions/848	72	PA-313	Hellberg's Dam		Conestoga River		Leola, Pennsylvania	PA	USA	40.1295	-76.1971	google	location confirmed			12		1999			1999		instantaneous			run-of-the-river					0.05	2100
171	88	Hutchison_2008_Thesis	Hutchison, B.	Fish and Macroinvertebrate Assemblages Following the Removal of Low-Head Dams in Two Pennsylvania Streams		2008			205		Thesis/Dissertation				Pennsylvania State University		https://etda.libraries.psu.edu/files/final_submissions/848	73	PA-040	Hinkletown Dam		Conestoga River		Lancaster County, PA	PA	USA	40.1534	-76.1276	google	location confirmed						3		2000			environmental							0.01	600
173	88	Hutchison_2008_Thesis	Hutchison, B.	Fish and Macroinvertebrate Assemblages Following the Removal of Low-Head Dams in Two Pennsylvania Streams		2008			205		Thesis/Dissertation				Pennsylvania State University		https://etda.libraries.psu.edu/files/final_submissions/848	74	PA-044	Franklin Mills Dam		Middle Creek		Middleburg, Pennsylvania	PA	USA	40.7844	-77.0463	google	location confirmed						4		2000										0.04	1500
174	89	Im_etal_2011_Ecological Engineering	Im, D., Kang, H., Kim, K.-H. & Choi, S.-U.	Changes of river morphology and physical fish habitat following weir removal	Ecological Engineering	2011	37	6	883--892		Journal Article					10.1016/j.ecoleng.2011.01.005	https://doi.org/10.1016/j.ecoleng.2011.01.005	75		Gongneung Weir 2	Gokreung Dam	Gongneung River	Gokneung Stream	Kyeonggi Province, Korea		Korea	37.676	126.906	google	location confirmed		1975				4	14	2006				irrigation	run-of-the-river		1.5	75
175	93	Kanehl_etal_1997_North American Journal of Fisheries Management	Kanehl, P. D., Lyons, J. & Nelson, J. E.	Changes in the habitat and fish community of the Milwaukee River, Wisconsin, following removal of the Woolen Mills Dam	North American Journal of Fisheries Management	1997	17	2	387--400		Journal Article					10.1577/1548-8675(1997)017<0387:CITHAF>2.3.CO;2	https://doi.org/10.1577/1548-8675(1997)017<0387:CITHAF>2.3.CO;2	76	WI-027	Woolen Mills Dam		Milwaukee River		West Bend, Wisconsin	WI	USA	43.4258	-88.1618	google	location confirmed	1870	1919			1979	6		1988			hazard	recreation	run-of-the-river	City of West Bend	4.3	107	777090	0.27	2300
176	94	Katopodis_etal_2006_International Journal of River Basin Management	Katopodis, C. & Aadland, L. P.	Effective dam removal and river channel restoration approaches	International Journal of River Basin \ldots	2006	4	3	153--168		Journal Article					10.1080/15715124.2006.9635285	https://doi.org/10.1080/15715124.2006.9635285	77	MN-005	Sandstone Dam	Kettle River Dam	Kettle River		Sandstone, Minnesota	MN	USA	46.1077	-92.8632	google	location confirmed		1908				12		1995		instantaneous	environmental	hydroelectric	run-of-the-river	Minnesota Dept of Natural Resources	6.1	98	370040
177	94	Katopodis_etal_2006_International Journal of River Basin Management	Katopodis, C. & Aadland, L. P.	Effective dam removal and river channel restoration approaches	International Journal of River Basin \ldots	2006	4	3	153--168		Journal Article					10.1080/15715124.2006.9635285	https://doi.org/10.1080/15715124.2006.9635285	78	MN-007	Appleton Dam		Pomme de Terre River		Appleton, Minnesota	MN	USA	45.2038	-96.0194	google	location confirmed		1872			1998	3		1999		accidental	hazard	hydroelectric		Village of Appleton	5.2	48	555070	0.23
178	167	Rye_2000_Building Partnerships	Rye, M. E.	Dam Removals-A Discussion of Issues and Impacts		2000					Unpublished Report					10.1061/40517(2000)344	https://doi.org/10.1061/40517(2000)344	78	MN-007	Appleton Dam		Pomme de Terre River		Appleton, Minnesota	MN	USA	45.2038	-96.0194	google	location confirmed		1872			1998	3		1999		accidental	hazard	hydroelectric		Village of Appleton	5.2	48	555070	0.23
180	97	Kibler_etal_2011_JAWRA	Kibler, K., Tullos, D. & Kondolf, M.	Evolving expectations of dam removal outcomes: Downstream geomorphic effects following removal of a small, gravel-filled Dam	Journal of the American Water Resources Association	2011	47	2	408--423		Journal Article					10.1111/j.1752-1688.2011.00523.x	https://doi.org/10.1111/j.1752-1688.2011.00523.x	79	OR-017	Brownsville Dam		Calapooia River		Brownsville, Oregon	OR	USA	44.3878	-122.933	google	location confirmed	1885	1965				8		2007		staged removal	multiple	irrigation	run-of-the-river		2.5	34
181	170	Sawaske_Freyberg_2012_Geomorphology	Sawaske, S. R. & Freyberg, D. L.	A comparison of past small dam removals in highly sediment-impacted systems in the U.S.	Geomorphology	2012	151		50--58		Journal Article		Elsevier B.V.			10.1016/j.geomorph.2012.01.013	https://doi.org/10.1016/j.geomorph.2012.01.013	79	OR-017	Brownsville Dam		Calapooia River		Brownsville, Oregon	OR	USA	44.3878	-122.933	google	location confirmed	1885	1965				8		2007		staged removal	multiple	irrigation	run-of-the-river		2.5	34
183	199	Walter_Tullos_2010_River research and applications	Walter, C. & Tullos, D. D.	Downstream channel changes after a small dam removal: using aerial photos and measurement error for context; Calapooia River, Oregon	River Research and Applications	2010	26	10	1220--1245		Journal Article					10.1002/rra.1323	https://doi.org/10.1002/rra.1323	79	OR-017	Brownsville Dam		Calapooia River		Brownsville, Oregon	OR	USA	44.3878	-122.933	google	location confirmed	1885	1965				8		2007		staged removal	multiple	irrigation	run-of-the-river		2.5	34
184	210	Zunka_2011_Thesis	Zunka, J. P.	Dam Removals and Downstream Bar-Pool Morphology		2011			63		Thesis/Dissertation				Oregon State University		http://hdl.handle.net/1957/21821	79	OR-017	Brownsville Dam		Calapooia River		Brownsville, Oregon	OR	USA	44.3878	-122.933	google	location confirmed	1885	1965				8		2007		staged removal	multiple	irrigation	run-of-the-river		2.5	34
185	100	Kil_Bae_2012_Animal Cells and Systems	Kil, H. K. & Bae, Y. J.	Effects of low-head dam removal on benthic macroinvertebrate communities in a Korean stream	Animal Cells and Systems	2012	16	1	69--76		Journal Article					10.1080/19768354.2011.611176	https://doi.org/10.1080/19768354.2011.611176	75		Gongneung Weir 2	Gokreung Dam	Gongneung River	Gokneung Stream	Kyeonggi Province, Korea		Korea	37.676	126.906	google	location confirmed		1975				4	14	2006				irrigation	run-of-the-river		1.5	75
186	104	Knittel_2010_Thesis	Knittel, M. J.	The Impact of a Small Dam Removal on Benthic Macroinvertebrate Communities of Mill Creek (Washtenaw Co., MI.)		2010			48		Thesis/Dissertation				University of Michigan		http://hdl.handle.net/2027.42/78409	81	MI-039	Dexter Dam		Mill Creek		Dexter, Michigan	MI	USA	42.3391	-83.8908	google	location confirmed	1824	1932	7		2008	7		2008		instantaneous	hazard	hydroelectric	run-of-the-river	Washtenaw County Road Commission	2.4	21	431720	0.09
187	105	Kosky_etal_2004_Conf Proceedings	Kosky, K. M., Straub, T. D., Roseboom, D. P. & Johnson, G. P.	Preliminary results of a dam-removal analysis on Brewster Creek near St. Charles, Illinois, 2002?Çô2004	2004 Self-Sustaining Solutions for Streams, Westlands, and Watersheds Conference	2004			1--7		Conference Proceedings	D'Ambrosio, JL				10.13031/2013.17408	https://doi.org/10.13031/2013.17408	82	IL-016	Brewster Creek Dam	YWCA Dam	Brewster Creek		Elgin, Illinois	IL	USA	41.9719	-88.2798	google	location confirmed		1929	6		2003	2		2004		staged removal	hazard			YWCA	2.4	9		0.01
188	170	Sawaske_Freyberg_2012_Geomorphology	Sawaske, S. R. & Freyberg, D. L.	A comparison of past small dam removals in highly sediment-impacted systems in the U.S.	Geomorphology	2012	151		50--58		Journal Article		Elsevier B.V.			10.1016/j.geomorph.2012.01.013	https://doi.org/10.1016/j.geomorph.2012.01.013	82	IL-016	Brewster Creek Dam	YWCA Dam	Brewster Creek		Elgin, Illinois	IL	USA	41.9719	-88.2798	google	location confirmed		1929	6		2003	2		2004		staged removal	hazard			YWCA	2.4	9		0.01
189	182	Straub_2007_Thesis	Straub, T. D.	Erosion dynamics of a stepwise small dam removal, Brewster Creek Dam near St. Charles, Illinois		2007			161		Thesis/Dissertation				Colorado State University			82	IL-016	Brewster Creek Dam	YWCA Dam	Brewster Creek		Elgin, Illinois	IL	USA	41.9719	-88.2798	google	location confirmed		1929	6		2003	2		2004		staged removal	hazard			YWCA	2.4	9		0.01
191	110	Lejon_2012_Thesis	Lejon, A.	Ecosystem Response to Dam Removal		2012			20		Thesis/Dissertation				Ume? University		http://urn.kb.se/resolve?urn=urn%3Anbn%3Ase%3Aumu%3Adiva-55586	84		Southern Sweden 1				Southern Sweden		Sweden	56.5256	13.9417	google	within region/country
192	110	Lejon_2012_Thesis	Lejon, A.	Ecosystem Response to Dam Removal		2012			20		Thesis/Dissertation				Ume? University		http://urn.kb.se/resolve?urn=urn%3Anbn%3Ase%3Aumu%3Adiva-55586	85		Central Sweden 1				Central Sweden		Sweden	63.4819	15.6556	google	within region/country												hydroelectric
193	111	Lenhart_2000_Thesis	Lenhart, C. F.	The Vegetation and Hydrology of Impoundments after Dam Removal in Southern Wisconsin		2000			146		Thesis/Dissertation				University of Wisconsin-Madison		http://digital.library.wisc.edu/1793/31306	86	WI-043	Fulton Dam		Yahara River		Edgerton, Wisconsin	WI	USA	42.8103	-89.1302	google	location confirmed		1841						1993			hazard	hydroelectric		Rock County	4.3	244	431720	0.2	1094
194	111	Lenhart_2000_Thesis	Lenhart, C. F.	The Vegetation and Hydrology of Impoundments after Dam Removal in Southern Wisconsin		2000			146		Thesis/Dissertation				University of Wisconsin-Madison		http://digital.library.wisc.edu/1793/31306	87	WI-052	Hebron Dam		Bark River		Fort Atkinson, Wisconsin	WI	USA	42.9275	-88.6855	google	location confirmed	1836	1857						1994			hazard	hydroelectric		Hebron Rod & Gun Club	3	52	197360	0.11	644
195	111	Lenhart_2000_Thesis	Lenhart, C. F.	The Vegetation and Hydrology of Impoundments after Dam Removal in Southern Wisconsin		2000			146		Thesis/Dissertation				University of Wisconsin-Madison		http://digital.library.wisc.edu/1793/31306	88	WI-047	Upper Waterloo Dam		Maunesha River		Waterloo, Wisconsin	WI	USA	43.1812	-89.0051	google	location confirmed	1847	1915				11		1995			hazard	hydroelectric		Waterloo Malting Co	3.4	35	1060800	0.33	2237
196	111	Lenhart_2000_Thesis	Lenhart, C. F.	The Vegetation and Hydrology of Impoundments after Dam Removal in Southern Wisconsin		2000			146		Thesis/Dissertation				University of Wisconsin-Madison		http://digital.library.wisc.edu/1793/31306	89	WI-004	Cross Plains Dam		Black Earth Creek		Cross Plains, Wisconsin	WI	USA	43.1133	-89.6579	google	location confirmed		1856			1958			1960			environmental	hydroelectric			2.7			0.03	805
197	111	Lenhart_2000_Thesis	Lenhart, C. F.	The Vegetation and Hydrology of Impoundments after Dam Removal in Southern Wisconsin		2000			146		Thesis/Dissertation				University of Wisconsin-Madison		http://digital.library.wisc.edu/1793/31306	90	WI-003	Mt. Vernon Dam		Mt. Vernon Creek		Mt Horeb, Wisconsin	WI	USA	42.9459	-89.6576	google	location confirmed		1852						1950			hazard	hydroelectric			2.7			0.05	644
198	118	Maloney_etal_2008_Freshwater Biology	Maloney, K. O., Dodd, H. R., Butler, S. E. & Wahl, D. H.	Changes in macroinvertebrate and fish assemblages in a medium-sized river following a breach of a low-head dam	Freshwater Biology	2008	53	5	1055--1068		Journal Article					10.1111/j.1365-2427.2008.01956.x	https://doi.org/10.1111/j.1365-2427.2008.01956.x	91	IL-017	South Batavia Dam		Fox River		Batavia, Illinois	IL	USA	41.8363	-88.3099	google	location confirmed	1916				2002			2003		accidental					1.7	105
199	125	Merritts_etal_2010_Report	Merritts, D., Walter, R. & Rahnis, M.	Sediment and nutrient loads from stream corridor erosion along breached millponds		2010			145		Unpublished Report			Franklin & Marshall College				92	PA-311	Eaton-Dikeman Dam		Mountain Creek		Cumberland County, Pennsylvania	PA	USA	40.1014	-77.1836	author	location confirmed		1855						1985		partial		hydroelectric			4	213	173000		1200
200	126	Merritts_etal_2013_Reviews in Engineering Geology	Merritts, D., Walter, R., Rahnis, M., Cox, S., Hartranft, J., Scheid, C., Potter, N., Jenschke, M., Reed, A., Matuszewski, D., Kratz, L., Manion, L., Shilling, A. & Datin, K.	The rise and fall of Mid-Atlantic streams: Millpond sedimentation, milldam breaching, channel incision, and stream bank erosion	Reviews in Engineering Geology	2013	21		183--203		Journal Article					10.1130/2013.4121(14)	https://doi.org/10.1130/2013.4121(14)	92	PA-311	Eaton-Dikeman Dam		Mountain Creek		Cumberland County, Pennsylvania	PA	USA	40.1014	-77.1836	author	location confirmed		1855						1985		partial		hydroelectric			4	213	173000		1200
201	125	Merritts_etal_2010_Report	Merritts, D., Walter, R. & Rahnis, M.	Sediment and nutrient loads from stream corridor erosion along breached millponds		2010			145		Unpublished Report			Franklin & Marshall College				93	PA-316	Valley Creek 1 Dam		Valley Creek		Valley Forge National Historical Park, Pennsylvania	PA	USA	40.0994	-75.4624	author	location confirmed		1789						1920							5.2				3048
202	125	Merritts_etal_2010_Report	Merritts, D., Walter, R. & Rahnis, M.	Sediment and nutrient loads from stream corridor erosion along breached millponds		2010			145		Unpublished Report			Franklin & Marshall College				94	PA-309	Big Spring Run 1		Big Spring Run		Willow Street, Pennsylvania	PA	USA	39.9986	-76.265	author	location confirmed		1900						1916				irrigation
203	125	Merritts_etal_2010_Report	Merritts, D., Walter, R. & Rahnis, M.	Sediment and nutrient loads from stream corridor erosion along breached millponds		2010			145		Unpublished Report			Franklin & Marshall College				95	PA-310	Denlinger's Mill Dam		West Branch Little Conestoga Creek		Millersville, Pennsylvania	PA	USA	39.9739	-76.3757	author	location confirmed		1736						1930							6
204	125	Merritts_etal_2010_Report	Merritts, D., Walter, R. & Rahnis, M.	Sediment and nutrient loads from stream corridor erosion along breached millponds		2010			145		Unpublished Report			Franklin & Marshall College				96		Shultz Grist Mill Dam		Big Beaver Creek		Lancaster County, Pennsylvania	PA	USA	39.9375	-76.2095	author	location confirmed								1972		accidental					1
205	125	Merritts_etal_2010_Report	Merritts, D., Walter, R. & Rahnis, M.	Sediment and nutrient loads from stream corridor erosion along breached millponds		2010			145		Unpublished Report			Franklin & Marshall College				97	PA-315	Penns Creek 1 Dam		Penns Creek		Spring Mills, Pennsylvania	PA	USA	40.8476	-77.5597	author	location confirmed								1968
206	125	Merritts_etal_2010_Report	Merritts, D., Walter, R. & Rahnis, M.	Sediment and nutrient loads from stream corridor erosion along breached millponds		2010			145		Unpublished Report			Franklin & Marshall College				98	PA-317	White Clay Creek 1 Dam		White Clay Creek		Chester County, Pennsylvania	PA	USA	39.8549	-75.7844	author	location confirmed								1938
207	125	Merritts_etal_2010_Report	Merritts, D., Walter, R. & Rahnis, M.	Sediment and nutrient loads from stream corridor erosion along breached millponds		2010			145		Unpublished Report			Franklin & Marshall College				99	PA-152	Conoy Creek Dam		Conoy Creek		Elizabethtown, Pennsylvania	PA	USA	40.1326	-76.6214	author	location confirmed	1850	1930						1972		accidental	dam failure	hydroelectric	run-of-the-river		1.2				1000
208	126	Merritts_etal_2013_Reviews in Engineering Geology	Merritts, D., Walter, R., Rahnis, M., Cox, S., Hartranft, J., Scheid, C., Potter, N., Jenschke, M., Reed, A., Matuszewski, D., Kratz, L., Manion, L., Shilling, A. & Datin, K.	The rise and fall of Mid-Atlantic streams: Millpond sedimentation, milldam breaching, channel incision, and stream bank erosion	Reviews in Engineering Geology	2013	21		183--203		Journal Article					10.1130/2013.4121(14)	https://doi.org/10.1130/2013.4121(14)	99	PA-152	Conoy Creek Dam		Conoy Creek		Elizabethtown, Pennsylvania	PA	USA	40.1326	-76.6214	author	location confirmed	1850	1930						1972		accidental	dam failure	hydroelectric	run-of-the-river		1.2				1000
209	125	Merritts_etal_2010_Report	Merritts, D., Walter, R. & Rahnis, M.	Sediment and nutrient loads from stream corridor erosion along breached millponds		2010			145		Unpublished Report			Franklin & Marshall College				100	PA-055	Hammer Creek Dam		Hammer Creek		Lititz, Pennsylvania	PA	USA	40.2422	-76.3359	author	location confirmed		1902				9		2001		partial		irrigation			2.4
210	126	Merritts_etal_2013_Reviews in Engineering Geology	Merritts, D., Walter, R., Rahnis, M., Cox, S., Hartranft, J., Scheid, C., Potter, N., Jenschke, M., Reed, A., Matuszewski, D., Kratz, L., Manion, L., Shilling, A. & Datin, K.	The rise and fall of Mid-Atlantic streams: Millpond sedimentation, milldam breaching, channel incision, and stream bank erosion	Reviews in Engineering Geology	2013	21		183--203		Journal Article					10.1130/2013.4121(14)	https://doi.org/10.1130/2013.4121(14)	100	PA-055	Hammer Creek Dam		Hammer Creek		Lititz, Pennsylvania	PA	USA	40.2422	-76.3359	author	location confirmed		1902				9		2001		partial		irrigation			2.4
211	132	Neave_etal_2009_Australian Geographer	Neave, M., Rayburg, S. & Swan, A.	River channel change following dam removal in an ephemeral stream	Australian Geographer	2009	40	2	235--246		Journal Article					10.1080/00049180902978165	https://doi.org/10.1080/00049180902978165	101		Wellington Dam		Bushrangers Creek		Wellington in central western New South Wales, Australia		Australia	-25.2271	149.092	google	within watershed		1898			1998			2002		de-water & dig	hazard	irrigation			15	110	120000
212	139	Orr_etal_2008_River Research and Applications	Orr, C. H., Kroiss, S. J., Rogers, K. L. & Stanley, E. H.	Downstream benthic responses to small dam removal in a coldwater stream	River Research and Applications	2008	24	6	804--822		Journal Article					10.1002/rra.1084	https://doi.org/10.1002/rra.1084	102	WI-095	Upper Boulder Creek Dam		Boulder Creek		Boudler Creek, Wisconsin	WI	USA	43.4627	-89.6365	google	location confirmed			7	9	2003	7	9	2003	0	instantaneous			run-of-the-river		1			8.5e-05
213	140	Orr_etal_2006_Journal of the North American Benthological Society	Orr, C. H., Rogers, K. L. & Stanley, E. H.	Channel morphology and P uptake following removal of a small dam	Journal of the North American Benthological Society	2006	25	3	556--568		Journal Article					10.1899/0887-3593(2006)25[556:CMAPUF]2.0.CO;2	https://doi.org/10.1899/0887-3593(2006)25[556:CMAPUF]2.0.CO;2	102	WI-095	Upper Boulder Creek Dam		Boulder Creek		Boudler Creek, Wisconsin	WI	USA	43.4627	-89.6365	google	location confirmed			7	9	2003	7	9	2003	0	instantaneous			run-of-the-river		1			8.5e-05
214	163	Rogers_2006_Thesis	Rogers, K. L.	Temporary Downstream Benthic Responses to Small-dam Removal		2006					Thesis/Dissertation				University of Wisconsin-Madison			102	WI-095	Upper Boulder Creek Dam		Boulder Creek		Boudler Creek, Wisconsin	WI	USA	43.4627	-89.6365	google	location confirmed			7	9	2003	7	9	2003	0	instantaneous			run-of-the-river		1			8.5e-05
215	178	Stanley_2007_River research and Applications	Stanley, E. H., Catalano, M. J., Mercado-Silva, N. & Orr, C. H.	Effects of dam removal on brook trout in a Wisconsin stream	River Research and Applications	2007	23	7	792--798		Journal Article					10.1002/rra.1021	https://doi.org/10.1002/rra.1021	102	WI-095	Upper Boulder Creek Dam		Boulder Creek		Boudler Creek, Wisconsin	WI	USA	43.4627	-89.6365	google	location confirmed			7	9	2003	7	9	2003	0	instantaneous			run-of-the-river		1			8.5e-05
216	139	Orr_etal_2008_River Research and Applications	Orr, C. H., Kroiss, S. J., Rogers, K. L. & Stanley, E. H.	Downstream benthic responses to small dam removal in a coldwater stream	River Research and Applications	2008	24	6	804--822		Journal Article					10.1002/rra.1084	https://doi.org/10.1002/rra.1084	103	WI-096	Lower Boulder Creek		Boulder Creek		Boudler Creek, Wisconsin	WI	USA	43.4646	-89.6374	google	location confirmed		1955	7	9	2003	7	9	2003	0	instantaneous			run-of-the-river		2.5	15		0.00019	38
217	140	Orr_etal_2006_Journal of the North American Benthological Society	Orr, C. H., Rogers, K. L. & Stanley, E. H.	Channel morphology and P uptake following removal of a small dam	Journal of the North American Benthological Society	2006	25	3	556--568		Journal Article					10.1899/0887-3593(2006)25[556:CMAPUF]2.0.CO;2	https://doi.org/10.1899/0887-3593(2006)25[556:CMAPUF]2.0.CO;2	103	WI-096	Lower Boulder Creek		Boulder Creek		Boudler Creek, Wisconsin	WI	USA	43.4646	-89.6374	google	location confirmed		1955	7	9	2003	7	9	2003	0	instantaneous			run-of-the-river		2.5	15		0.00019	38
218	163	Rogers_2006_Thesis	Rogers, K. L.	Temporary Downstream Benthic Responses to Small-dam Removal		2006					Thesis/Dissertation				University of Wisconsin-Madison			103	WI-096	Lower Boulder Creek		Boulder Creek		Boudler Creek, Wisconsin	WI	USA	43.4646	-89.6374	google	location confirmed		1955	7	9	2003	7	9	2003	0	instantaneous			run-of-the-river		2.5	15		0.00019	38
219	178	Stanley_2007_River research and Applications	Stanley, E. H., Catalano, M. J., Mercado-Silva, N. & Orr, C. H.	Effects of dam removal on brook trout in a Wisconsin stream	River Research and Applications	2007	23	7	792--798		Journal Article					10.1002/rra.1021	https://doi.org/10.1002/rra.1021	103	WI-096	Lower Boulder Creek		Boulder Creek		Boudler Creek, Wisconsin	WI	USA	43.4646	-89.6374	google	location confirmed		1955	7	9	2003	7	9	2003	0	instantaneous			run-of-the-river		2.5	15		0.00019	38
220	143	Peck_Kasper_2013_Reviews in Engineering Geology	Peck, J. A. & Kasper, N. R.	Multiyear assessment of the sedimentological impacts of the removal of the Munroe Falls Dam on the middle Cuyahoga River, Ohio	Reviews in Engineering Geology	2013	21		81--92		Journal Article	De Graff, J V & Evans, J E				10.1130/2013.4121(07)	https://doi.org/10.1130/2013.4121(07)	104	OH-041	Munroe Falls Dam		Cuyahoga River		Munroe Falls, Ohio	OH	USA	41.1414	-81.4367	google	location confirmed	1818	1902	8		2005	10		2005			environmental	water supply		City of Munroe Falls	7.9	61	196120	0.05	5900
221	166	Rumschlag_Peck_2007_Journal of Great Lakes Research	Rumschlag, J. H. & Peck, J. A.	Short-term sediment and morphologic response of the middle Cuyahoga River to the removal of the Munroe Falls Dam, Summit County, Ohio	Journal of Great Lakes Research	2007	33	2	142--153		Journal Article					10.3394/0380-1330(2007)33[142:SSAMRO]2.0.CO;2	https://doi.org/10.3394/0380-1330(2007)33[142:SSAMRO]2.0.CO;2	104	OH-041	Munroe Falls Dam		Cuyahoga River		Munroe Falls, Ohio	OH	USA	41.1414	-81.4367	google	location confirmed	1818	1902	8		2005	10		2005			environmental	water supply		City of Munroe Falls	7.9	61	196120	0.05	5900
223	148	Plante_etal_2009_International Association for Hydraulic Research	Plante, F., Clement, M. & Caissie, D.	Positive impacts on fish habitat from a controlled dam removal project	33rd IAHR Congress: Water Engineering for a Sustainable Environment	2009					Conference Proceedings							105		White Rapids Brook Dam		White Rapids Brook		New Brunswick, Canada	New Brunswick	Canada	47.0643	-65.3984	google	within region/country		1955	8	18	2006	9	6	2006	19	de-water & dig	environmental	irrigation	run-of-the-river	Correctional Service Canada	4.1	36		0.005
224	153	Poulos_etal_2014_Environmental Management	Poulos, H. M., Miller, K. E., Kraczkowski, M. L., Welchel, A. W., Heinemann, R. & Chernoff, B.	Fish Assemblage Response to a Small Dam Removal in the Eightmile River System, Connecticut, USA	Environmental Management	2014	54	5	1090--1101		Journal Article					10.1007/s00267-014-0314-y	https://doi.org/10.1007/s00267-014-0314-y	106	CT-030	Zemko Dam		Eightmile River	Harris Brook	Salem, Connecticut	CT	USA	41.4939	-72.2835	google	location confirmed	1725	1968	7		2006	10		2007		staged removal	environmental	recreation		William Moore	1.5	24	101150	0.03
225	156	Raabe_Hightower_2014_Transactions of the American Fisheries Society	Raabe, J. K. & Hightower, J. E.	American shad migratory behavior, weight loss, survival, and abundance in a North Carolina River following dam removals	Transactions of the American Fisheries Society	2014	143	3	673--688		Journal Article					10.1080/00028487.2014.882410	https://doi.org/10.1080/00028487.2014.882410	107	NC-003	Cherry Hospital Dam		Little River		Goldsboro, North Carolina	NC	USA	35.3916	-78.0261	google	location confirmed		1945				5		1998			environmental	irrigation	run-of-the-river		2.1	41
227	156	Raabe_Hightower_2014_Transactions of the American Fisheries Society	Raabe, J. K. & Hightower, J. E.	American shad migratory behavior, weight loss, survival, and abundance in a North Carolina River following dam removals	Transactions of the American Fisheries Society	2014	143	3	673--688		Journal Article					10.1080/00028487.2014.882410	https://doi.org/10.1080/00028487.2014.882410	108	NC-004	Rains Mill Dam		Little River		North Carolina	NC	USA	35.4822	-78.1437	google	location confirmed		1928	12	1	1999	12	4	1999	3	instantaneous	environmental	hydroelectric	run-of-the-river		3.7	76		0.11
230	156	Raabe_Hightower_2014_Transactions of the American Fisheries Society	Raabe, J. K. & Hightower, J. E.	American shad migratory behavior, weight loss, survival, and abundance in a North Carolina River following dam removals	Transactions of the American Fisheries Society	2014	143	3	673--688		Journal Article					10.1080/00028487.2014.882410	https://doi.org/10.1080/00028487.2014.882410	109	NC-008	Lowell Mill Dam		Little River		North Carolina	NC	USA	35.566	-78.1602	google	within river		1902	8		2004	12		2005		staged removal	environmental	hydroelectric	run-of-the-river		4	76		0.17	11265
231	160	Riggsbee_etal_2007_Water resources research	Riggsbee, J. A., Julian, J. P., Doyle, M. W. & Wetzel, R. G.	Suspended sediment, dissolved organic carbon, and dissolved nitrogen export during the dam removal process	Water Resources Research	2007	43		W09414		Journal Article					10.1029/2006WR005318	https://doi.org/10.1029/2006WR005318	109	NC-008	Lowell Mill Dam		Little River		North Carolina	NC	USA	35.566	-78.1602	google	within river		1902	8		2004	12		2005		staged removal	environmental	hydroelectric	run-of-the-river		4	76		0.17	11265
232	161	Riggsbee_etal_2012_River Research and Applications	Riggsbee, J. A., Wetzel, R. & Doyle, M. W.	Physical and plant community controls on nitrogen and phosphorus leaching from impounded riverine wetlands following dam removal	River Research and Applications	2012	28		1439--1450		Journal Article					10.1002/rra.1536	https://doi.org/10.1002/rra.1536	109	NC-008	Lowell Mill Dam		Little River		North Carolina	NC	USA	35.566	-78.1602	google	within river		1902	8		2004	12		2005		staged removal	environmental	hydroelectric	run-of-the-river		4	76		0.17	11265
234	158	Renofalt_etal_2013_River Research and Applications	Renofalt, B. M., Lejon, A. G. C., Jonsson, M. & Nilsson, C.	Long-term taxon-specific responses of macroinvertebrates to dam removal in a mid-sized swedish stream	River Research and Applications	2013	29	9	1082--1089		Journal Article					10.1002/rra.2592	https://doi.org/10.1002/rra.2592	110		Unnefors Dam		Nissan Stream		Southern Sweden		Sweden	57.6222	13.77	publication	location confirmed	1765	1924				10		2007			environmental	hydroelectric			2.3				4500
235	164	Rohdy_2013_Thesis	Rohdy, S. K.	Soil Development and Vegetation Response to Removal of a Small Dam, Lassen Volcanic National Park, California		2013			50		Thesis/Dissertation				Portland State University	10.15760/etd.1513	https://doi.org/10.15760/etd.1513	111	CA-102	Dream Lake Dam		Hot Springs Creek		Lassen Volcanic Park, California	CA	USA	40.442	-121.408	google	location confirmed		1931	8		2011	10		2011		instantaneous								0.01
236	167	Rye_2000_Building Partnerships	Rye, M. E.	Dam Removals-A Discussion of Issues and Impacts		2000					Unpublished Report					10.1061/40517(2000)344	https://doi.org/10.1061/40517(2000)344	112	MN-006	Frazee Dam		Otter Tail River		Frazee, Minnesota	MN	USA	46.7253	-95.6973	google	location confirmed		1923	2	22	1999	3	4	1999	10	instantaneous		hydroelectric		Otter Tail Power Company	5.8	18		0.03
237	170	Sawaske_Freyberg_2012_Geomorphology	Sawaske, S. R. & Freyberg, D. L.	A comparison of past small dam removals in highly sediment-impacted systems in the U.S.	Geomorphology	2012	151		50--58		Journal Article		Elsevier B.V.			10.1016/j.geomorph.2012.01.013	https://doi.org/10.1016/j.geomorph.2012.01.013	113	CT-011	Anaconda Dam		Naugatuck River		Waterbury, Connecticut	CT	USA	41.5725	-73.0535	google	location confirmed		1750	2		1999			1999		accidental	economic	hydroelectric			3.4	101
238	204	Wildman_MacBroom_2005_Geomorphology	Wildman, L. A. S. & MacBroom, J. G.	The evolution of gravel bed channels after dam removal: Case study of the Anaconda and Union City Dam removals	Geomorphology	2005	71		245--262		Journal Article					10.1016/j.geomorph.2004.08.018	https://doi.org/10.1016/j.geomorph.2004.08.018	113	CT-011	Anaconda Dam		Naugatuck River		Waterbury, Connecticut	CT	USA	41.5725	-73.0535	google	location confirmed		1750	2		1999			1999		accidental	economic	hydroelectric			3.4	101
239	170	Sawaske_Freyberg_2012_Geomorphology	Sawaske, S. R. & Freyberg, D. L.	A comparison of past small dam removals in highly sediment-impacted systems in the U.S.	Geomorphology	2012	151		50--58		Journal Article		Elsevier B.V.			10.1016/j.geomorph.2012.01.013	https://doi.org/10.1016/j.geomorph.2012.01.013	114	OR-014	Dinner Creek Dam		Dinner Creek		Cottage Creek, Oregon	OR	USA	43.7154	-122.715	publication	location confirmed		1925				8	5	2003				water supply			3.2
240	170	Sawaske_Freyberg_2012_Geomorphology	Sawaske, S. R. & Freyberg, D. L.	A comparison of past small dam removals in highly sediment-impacted systems in the U.S.	Geomorphology	2012	151		50--58		Journal Article		Elsevier B.V.			10.1016/j.geomorph.2012.01.013	https://doi.org/10.1016/j.geomorph.2012.01.013	115	CA-033	Lost Man Dam		Lost Man Creek		Redwood National Park, California	CA	USA	41.3305	-124.023	NPS staff	location confirmed		1936				8		1989		de-water & dig	hazard	irrigation			2.1	17
242	170	Sawaske_Freyberg_2012_Geomorphology	Sawaske, S. R. & Freyberg, D. L.	A comparison of past small dam removals in highly sediment-impacted systems in the U.S.	Geomorphology	2012	151		50--58		Journal Article		Elsevier B.V.			10.1016/j.geomorph.2012.01.013	https://doi.org/10.1016/j.geomorph.2012.01.013	116	OR-012	Maple Gulch Dam		Maple Gulch		Medford, Oregon	OR	USA	42.5786	-123.038	publication	within river		1950				8	30	2002		instantaneous		water supply			3.4
243	181	Stewart_2006_Thesis	Stewart, G. B.	Patterns and processes of sediment transport following sediment-filled dam removal in gravel bed rivers		2006			87		Thesis/Dissertation				Oregon State University		http://hdl.handle.net/1957/1815	116	OR-012	Maple Gulch Dam		Maple Gulch		Medford, Oregon	OR	USA	42.5786	-123.038	publication	within river		1950				8	30	2002		instantaneous		water supply			3.4
244	171	Schmitz_etal_2009_Journal of environmental management	Schmitz, D., Blank, M., Ammondt, S. & Patten, D. T.	Using historic aerial photography and paleohydrologic techniques to assess long-term ecological response to two Montana dam removals	Journal of Environmental Management	2008	90	3	237-248		Journal Article					10.1016/j.jenvman.2008.07.028	https://doi.org/10.1016/j.jenvman.2008.07.028	117		Pattengail Dam		Pattengail Creek		Butte, Montana	MT	USA	45.6754	-113.076	google	location confirmed		1903						1927		accidental	dam failure				12		14800000		3200
245	171	Schmitz_etal_2009_Journal of environmental management	Schmitz, D., Blank, M., Ammondt, S. & Patten, D. T.	Using historic aerial photography and paleohydrologic techniques to assess long-term ecological response to two Montana dam removals	Journal of Environmental Management	2008	90	3	237-248		Journal Article					10.1016/j.jenvman.2008.07.028	https://doi.org/10.1016/j.jenvman.2008.07.028	118		Mystic Lake Dam		Bozeman Creek		Fishtail, Montana	MT	USA	45.5406	-110.921	google	location confirmed		1901				4		1985			hazard				13
251	125	Merritts_etal_2010_Report	Merritts, D., Walter, R. & Rahnis, M.	Sediment and nutrient loads from stream corridor erosion along breached millponds		2010			145		Unpublished Report			Franklin & Marshall College				124		Gunpowder Paper Mill Dam	Hoffman Paper Mill Dam	Gunpowder Falls River		Freeland, Maryland	MD	USA	39.6138	-76.6848	author	location confirmed	1781	1889			1932			1932		accidental	dam failure				6			0.03
252	177	Slawson_2004_Thesis	Slawson, D.	Physical Habitat Recovery in a Former Dam Impoundment		2004			185		Thesis/Dissertation				Pennsylvania State University		https://api.semanticscholar.org/CorpusID:134595282	124		Gunpowder Paper Mill Dam	Hoffman Paper Mill Dam	Gunpowder Falls River		Freeland, Maryland	MD	USA	39.6138	-76.6848	author	location confirmed	1781	1889			1932			1932		accidental	dam failure				6			0.03
254	185	Thomas, R. J., Constantine, J. A., Gough, P. & B. Fussell	Thomas, R. J., Constantine, J. A., Gough, P. & Fussell, B.	Rapid channel widening following weir removal due to bed-material wave dispersion on the river Monnow, Wales	River Research and Applications	2015	31	8	1017-1027		Journal Article					10.1002/rra.2803	https://doi.org/10.1002/rra.2803	126		Kentchurch Dam		Monnow		Kentchurch, Wales		Wales	51.9267	-2.8659	google	location confirmed		1850				8		2011		staged removal	environmental				3	35
257	193	Tullos_etal_2013_Report	Tullos, D., Cox, P. E. M. & Walter, C.	Sodom and Shearer Dam Removal Effectiveness Monitoring		2013			42		Unpublished Report			Oregon State University				128	OR-026	Sodom Dam		Calapooia River		Lebanon, Oregon	OR	USA	44.4098	-123.045	google	location confirmed	1890	1955				7		2011							3.4	26
258	193	Tullos_etal_2013_Report	Tullos, D., Cox, P. E. M. & Walter, C.	Sodom and Shearer Dam Removal Effectiveness Monitoring		2013			42		Unpublished Report			Oregon State University				129	OR-036	Shearer Dam		Calapooia River		Shedd, Oregon	OR	USA	44.4506	-123.079	google	location confirmed		1956				8		2011							2.2	12
259	194	Tullos_Wang_2014_Earth Surface Processes and Landforms	Tullos, D. & Wang, H.-W.	Morphological responses and sediment processes following a typhoon-induced dam failure, Dahan River, Taiwan	Earth Surface Processes and Landforms	2014	39	2	245--258		Journal Article					10.1002/esp.3446	https://doi.org/10.1002/esp.3446	130		Barlin Dam		Dahan River		Northern Central Taiwan		Taiwan	24.6855	121.381	google	location confirmed		1977						2007		partial	dam failure	flood control			38		10500000
261	204	Wildman_MacBroom_2005_Geomorphology	Wildman, L. A. S. & MacBroom, J. G.	The evolution of gravel bed channels after dam removal: Case study of the Anaconda and Union City Dam removals	Geomorphology	2005	71		245--262		Journal Article					10.1016/j.geomorph.2004.08.018	https://doi.org/10.1016/j.geomorph.2004.08.018	132	CT-014	Union City Dam		Naugatuck River		Naugatuck, Connecticut	CT	USA	41.4948	-73.0525	google	location confirmed		1860				10		1999		instantaneous	economic	recreation		Unknown	4.9	61	148020	0.07
263	205	Williams_1977_Report	Williams, D. T.	Effects of Dam Removal: An Approach to Sedimentation	American Society for Civil Engineers	1977			31		Conference Proceedings			U.S. Army Corps of Engineers				133	ID-008	Lewiston Dam		Clearwater River		Lewiston, Idaho	ID	USA	46.4335	-116.959	google	location confirmed		1928				2		1973		instantaneous	economic			Avista (Washington Water Power)	10.7	335
266	212	Bukavechas_Wood_2014_Journal of Environmental Quality	Bukaveckas, P. A. & Wood, J.	Nitrogen Retention in a Restored Tidal Stream (Kimages Creek, VA) Assessed by Mass Balance and Tracer Approaches	Journal of Environmental Quality	2014	43	5	1614-1623		Journal Article					10.2134/jeq2013.12.0481	https://doi.org/10.2134/jeq2013.12.0481	26	VA-020	Lake Charles Dam	VCU Rice Center Dam	Kimages Creek		Charles City, Virginia	VA	USA	37.3274	-77.2033	USACE NID	location confirmed		1927	10		2007			2008		accidental	dam failure	recreation		Virginia Commonwealth University	3	50	442820	0.72	1700
267	213	Calimpong_2014_Thesis	Calimpong, C.	Elwha river revegetation 2013: A plant performance study		2014			57		Thesis/Dissertation				University of Washington		https://depts.washington.edu/uwbg/research/theses/Crescent_Calimpong_2014.pdf	45	WA-013	Elwha Dam		Elwha River		Port Angeles, Washington	WA	USA	48.0943	-123.557	google	location confirmed		1912	9		2011	4		2012		staged removal	environmental	hydroelectric	run-of-the-river	NPS	32		9991200	1.08	4023
268	213	Calimpong_2014_Thesis	Calimpong, C.	Elwha river revegetation 2013: A plant performance study		2014			57		Thesis/Dissertation				University of Washington		https://depts.washington.edu/uwbg/research/theses/Crescent_Calimpong_2014.pdf	46	WA-014	Glines Canyon Dam		Elwha River		Olympic National Park, Washington	WA	USA	48.0022	-123.6	google	location confirmed		1927	9		2011	8		2014		staged removal	environmental	hydroelectric	run-of-the-river	NPS	64	46	46626000
271	216	Colaiacomo_2014_Thesis	Colaiacomo, E. J.	Downstream spatial and temporal response to dam removal, White Salmon River, WA		2014			85		Thesis/Dissertation				The University of Montana		https://scholarworks.umt.edu/etd/4353	52	WA-035	Condit Dam		White Salmon River		Washington	WA	USA	45.7674	-121.538	google	location confirmed		1913	10	26	2011	9		2012		instantaneous	environmental	hydroelectric		PacifiCorp	38	144	1600000	0.37	2900
272	217	Curran_etal_2014_Report	Curran, C. A., Magirl, C. S., & Duda, J. J.	Suspended-Sediment Concentrations during Dam Decommissioning in the Elwha River, Washington, September 2011ûSeptember 2013		2014			1323		USGS Peer Reviewed Report			U.S. Geological Survey		10.5066/F7T43R31	https://doi.org/10.5066/F7T43R31	45	WA-013	Elwha Dam		Elwha River		Port Angeles, Washington	WA	USA	48.0943	-123.557	google	location confirmed		1912	9		2011	4		2012		staged removal	environmental	hydroelectric	run-of-the-river	NPS	32		9991200	1.08	4023
273	217	Curran_etal_2014_Report	Curran, C. A., Magirl, C. S., & Duda, J. J.	Suspended-Sediment Concentrations during Dam Decommissioning in the Elwha River, Washington, September 2011ûSeptember 2013		2014			1323		USGS Peer Reviewed Report			U.S. Geological Survey		10.5066/F7T43R31	https://doi.org/10.5066/F7T43R31	46	WA-014	Glines Canyon Dam		Elwha River		Olympic National Park, Washington	WA	USA	48.0022	-123.6	google	location confirmed		1927	9		2011	8		2014		staged removal	environmental	hydroelectric	run-of-the-river	NPS	64	46	46626000
282	222	Kim_etal_2014_Journal of Water Resources and Protection	Kim, S. N., Toda, Y. & Tsujimoto, T.	Effects of a low-head dam removal on river morphology and riparian vegetation: A case study of Gongreung River	Journal of Water Resource and Protection	2014	6		1682-1690		Journal Article					10.4236/jwarp.2014.618151	https://doi.org/10.4236/jwarp.2014.618151	75		Gongneung Weir 2	Gokreung Dam	Gongneung River	Gokneung Stream	Kyeonggi Province, Korea		Korea	37.676	126.906	google	location confirmed		1975				4	14	2006				irrigation	run-of-the-river		1.5	75
288	226	Marion_2014_Thesis	Marion, C.	South Atlantic Stream Fish Assemblages: Multi-Scale Structuring Factors, Trait Associations and Channelization, and Responses to Dam Removal		2014			132		Thesis/Dissertation				Clemson University		https://tigerprints.clemson.edu/all_dissertations/1288	18	SC-010	Woodside Dam 1	Woodside I Dam	Twelvemile Creek		Pickens County, South Carolina	SC	USA	34.7746	-82.7794	publication	location confirmed		1937	8		2009	4		2011		de-water & dig	environmental	hydroelectric		Woodside Plantation POA	8.5	183	207220	0.03
289	226	Marion_2014_Thesis	Marion, C.	South Atlantic Stream Fish Assemblages: Multi-Scale Structuring Factors, Trait Associations and Channelization, and Responses to Dam Removal		2014			132		Thesis/Dissertation				Clemson University		https://tigerprints.clemson.edu/all_dissertations/1288	19	SC-011	Woodside Dam 2	Woodside II Dam	Twelvemile Creek		Pickens County, South Carolina	SC	USA	34.7661	-82.792	publication	location confirmed		1895	4		2011	10		2011		de-water & dig	environmental	hydroelectric		Woodside Plantation POA	6.7	91	180090	0.03
290	228	Raabe_Hightower_2014_North American Journal of Fisheries Management	Raabe, J. & Hightower, J. E.	Assessing distribution of migratory fishes and connectivity following complete and partial dam removals in a North Carolina River	North American Journal of Fisheries Management	2014	34	5	955-969		Journal Article					10.1080/02755947.2014.938140	https://doi.org/10.1080/02755947.2014.938140	107	NC-003	Cherry Hospital Dam		Little River		Goldsboro, North Carolina	NC	USA	35.3916	-78.0261	google	location confirmed		1945				5		1998			environmental	irrigation	run-of-the-river		2.1	41
291	228	Raabe_Hightower_2014_North American Journal of Fisheries Management	Raabe, J. & Hightower, J. E.	Assessing distribution of migratory fishes and connectivity following complete and partial dam removals in a North Carolina River	North American Journal of Fisheries Management	2014	34	5	955-969		Journal Article					10.1080/02755947.2014.938140	https://doi.org/10.1080/02755947.2014.938140	108	NC-004	Rains Mill Dam		Little River		North Carolina	NC	USA	35.4822	-78.1437	google	location confirmed		1928	12	1	1999	12	4	1999	3	instantaneous	environmental	hydroelectric	run-of-the-river		3.7	76		0.11
292	228	Raabe_Hightower_2014_North American Journal of Fisheries Management	Raabe, J. & Hightower, J. E.	Assessing distribution of migratory fishes and connectivity following complete and partial dam removals in a North Carolina River	North American Journal of Fisheries Management	2014	34	5	955-969		Journal Article					10.1080/02755947.2014.938140	https://doi.org/10.1080/02755947.2014.938140	109	NC-008	Lowell Mill Dam		Little River		North Carolina	NC	USA	35.566	-78.1602	google	within river		1902	8		2004	12		2005		staged removal	environmental	hydroelectric	run-of-the-river		4	76		0.17	11265
293	230	Roth_etal_2014_Earth and Planetary Science Letters	Roth, D. L., Finnegan, N. J., Brodsky, E. E., Cook, K. L., Stark, C. P., & Wang, H. W.	Migration of a coarse fluvial sediment pulse detected by hysteresis in bedload generated seismic waves	Earth and Planetary Science Letters	2014	404		144-153		Journal Article					10.1016/j.epsl.2014.07.019	https://doi.org/10.1016/j.epsl.2014.07.019	34		Chijiawan Dam 1		Chijiawan Stream		Shei-Pa National Park, Taiwan		Taiwan	24.3615	121.312	google	within river			5	23	2011	5	30	2011	7		environmental	flood control			16.5	15
294	232	Stephens_2014_Report	Stephens, J. L.	Short term response of vegetation and birds to dam removal on the Rogue River, Oregon		2014			17		Unpublished Report			Klamath Bird Observatory				135	OR-024	Gold Ray Dam		Rogue River		Central Point, OR	OR	USA	42.4369	-122.984	google	location confirmed	1904	1940				8		2010			hazard	hydroelectric		Jackson County	11.6	110	123350	0.02	2900
297	234	Tullos_etal_2014_PloS one	Tullos, D., Finn, D. S., & Walter, C.	Geomorphic and ecological disturbance and recovery from two small dams and their removal.	PLOS ONE	2014	9	9	e108091		Journal Article					10.1371/journal.pone.0108091	https://doi.org/10.1371/journal.pone.0108091	79	OR-017	Brownsville Dam		Calapooia River		Brownsville, Oregon	OR	USA	44.3878	-122.933	google	location confirmed	1885	1965				8		2007		staged removal	multiple	irrigation	run-of-the-river		2.5	34
298	234	Tullos_etal_2014_PloS one	Tullos, D., Finn, D. S., & Walter, C.	Geomorphic and ecological disturbance and recovery from two small dams and their removal.	PLOS ONE	2014	9	9	e108091		Journal Article					10.1371/journal.pone.0108091	https://doi.org/10.1371/journal.pone.0108091	12	OR-023	Savage Rapids Dam		Rogue River		Grants Pass, Oregon	OR	USA	42.421	-123.23	google	location confirmed		1921	4		2009	11		2009		partial	environmental	irrigation	run-of-the-river	Grants Pass Irrigation District	12	152			800
299	235	Wang_etal_2014_Journal of Mountain Science	Wang, H. W., Cheng, Y. C. & Lin, C. Y.	Experiments on channel evolution due to dam removal in Taiwan	Journal of Mountain Science	2014	11	6	1396-1405		Journal Article					10.1007/s11629-014-3088-z	https://doi.org/10.1007/s11629-014-3088-z	34		Chijiawan Dam 1		Chijiawan Stream		Shei-Pa National Park, Taiwan		Taiwan	24.3615	121.312	google	within river			5	23	2011	5	30	2011	7		environmental	flood control			16.5	15
300	237	Young_Ishiga_2014_Environmental Monitoring and Assessment	Young, S. M. & Ishiga, H.	Assessment of dam removal from geochemical examination of Kuma River sediment, Kyushu, Japan	Environmental monitoring and assessment	2014	186	12	8267-8289		Journal Article					10.1007/s10661-014-4002-4	https://doi.org/10.1007/s10661-014-4002-4	136		Arase Dam		Kuma River		Kyushu, Japan		Japan	32.4304	130.65	google	location confirmed		1955	9		2012			2017				hydroelectric			25	211	10140000	1.23
301	238	Young_Ishiga_2014_Environmental Earth Sciences	Young, S. M. & Ishiga, H.	Environmental change of the fluvial-estuary system in relation to Arase Dam removal of the Yatsushiro tidal flat, SW Kyushu, Japan	Environmental Earth Sciences	2014	72	7	2301-2314		Journal Article					10.1007/s12665-014-3139-3	https://doi.org/10.1007/s12665-014-3139-3	136		Arase Dam		Kuma River		Kyushu, Japan		Japan	32.4304	130.65	google	location confirmed		1955	9		2012			2017				hydroelectric			25	211	10140000	1.23
302	181	Stewart_2006_Thesis	Stewart, G. B.	Patterns and processes of sediment transport following sediment-filled dam removal in gravel bed rivers		2006			87		Thesis/Dissertation				Oregon State University		http://hdl.handle.net/1957/1815	114	OR-014	Dinner Creek Dam		Dinner Creek		Cottage Creek, Oregon	OR	USA	43.7154	-122.715	publication	location confirmed		1925				8	5	2003				water supply			3.2
303	138	Orr_Stanley_2006_River Research and Applications	Orr, C. H. & Stanley, E. H.	Vegetation development and restoration potential of drained reservoirs following dam removal in Wisconsin	River Research and Applications	2006	22	3	281--295		Journal Article					10.1002/rra.891	https://doi.org/10.1002/rra.891	137	WI-077	Afton Dam		Bass Creek		Afton, Wisconsin	WI	USA	42.6012	-89.067	USACE NID	location confirmed		1952						1996				recreation		Private	2.7	76	246700	12
304	138	Orr_Stanley_2006_River Research and Applications	Orr, C. H. & Stanley, E. H.	Vegetation development and restoration potential of drained reservoirs following dam removal in Wisconsin	River Research and Applications	2006	22	3	281--295		Journal Article					10.1002/rra.891	https://doi.org/10.1002/rra.891	138	WI-006	Black Earth Dam		Black Earth Creek		Mazomanie, Wisconsin	WI	USA	43.1644	-89.7796	google	location confirmed		1851			1955			2012							4.3
305	138	Orr_Stanley_2006_River Research and Applications	Orr, C. H. & Stanley, E. H.	Vegetation development and restoration potential of drained reservoirs following dam removal in Wisconsin	River Research and Applications	2006	22	3	281--295		Journal Article					10.1002/rra.891	https://doi.org/10.1002/rra.891	139	WI-054	Bowen Mills Dam		Pine River		Richland Center, Wisconsin	WI	USA	43.3738	-90.3829	google	location confirmed		1851			1987			1996			environmental	hydroelectric			3.6
306	138	Orr_Stanley_2006_River Research and Applications	Orr, C. H. & Stanley, E. H.	Vegetation development and restoration potential of drained reservoirs following dam removal in Wisconsin	River Research and Applications	2006	22	3	281--295		Journal Article					10.1002/rra.891	https://doi.org/10.1002/rra.891	89	WI-004	Cross Plains Dam		Black Earth Creek		Cross Plains, Wisconsin	WI	USA	43.1133	-89.6579	google	location confirmed		1856			1958			1960			environmental	hydroelectric			2.7			0.03	805
307	138	Orr_Stanley_2006_River Research and Applications	Orr, C. H. & Stanley, E. H.	Vegetation development and restoration potential of drained reservoirs following dam removal in Wisconsin	River Research and Applications	2006	22	3	281--295		Journal Article					10.1002/rra.891	https://doi.org/10.1002/rra.891	140	WI-016	Ettrick Dam		North Fork Beaver Creek		Ettrick, Wisconsin	WI	USA	44.1706	-91.2704	google	location confirmed								1976
308	138	Orr_Stanley_2006_River Research and Applications	Orr, C. H. & Stanley, E. H.	Vegetation development and restoration potential of drained reservoirs following dam removal in Wisconsin	River Research and Applications	2006	22	3	281--295		Journal Article					10.1002/rra.891	https://doi.org/10.1002/rra.891	86	WI-043	Fulton Dam		Yahara River		Edgerton, Wisconsin	WI	USA	42.8103	-89.1302	google	location confirmed		1841						1993			hazard	hydroelectric		Rock County	4.3	244	431720	0.2	1094
309	138	Orr_Stanley_2006_River Research and Applications	Orr, C. H. & Stanley, E. H.	Vegetation development and restoration potential of drained reservoirs following dam removal in Wisconsin	River Research and Applications	2006	22	3	281--295		Journal Article					10.1002/rra.891	https://doi.org/10.1002/rra.891	87	WI-052	Hebron Dam		Bark River		Fort Atkinson, Wisconsin	WI	USA	42.9275	-88.6855	google	location confirmed	1836	1857						1994			hazard	hydroelectric		Hebron Rod & Gun Club	3	52	197360	0.11	644
310	138	Orr_Stanley_2006_River Research and Applications	Orr, C. H. & Stanley, E. H.	Vegetation development and restoration potential of drained reservoirs following dam removal in Wisconsin	River Research and Applications	2006	22	3	281--295		Journal Article					10.1002/rra.891	https://doi.org/10.1002/rra.891	141	WI-009	Huntington Dam		Apple River		New Richmond, Wisconsin	WI	USA	45.1917	-92.5558	google	location confirmed	1903	1916						1965				hydroelectric		Northern States Power Company
311	138	Orr_Stanley_2006_River Research and Applications	Orr, C. H. & Stanley, E. H.	Vegetation development and restoration potential of drained reservoirs following dam removal in Wisconsin	River Research and Applications	2006	22	3	281--295		Journal Article					10.1002/rra.891	https://doi.org/10.1002/rra.891	142	WI-014	Island Woolen Mill		Baraboo River		Baraboo, Wisconsin	WI	USA	43.4726	-89.7594	google	location confirmed								1997
312	138	Orr_Stanley_2006_River Research and Applications	Orr, C. H. & Stanley, E. H.	Vegetation development and restoration potential of drained reservoirs following dam removal in Wisconsin	River Research and Applications	2006	22	3	281--295		Journal Article					10.1002/rra.891	https://doi.org/10.1002/rra.891	32	WI-073	LaValle Dam		Baraboo River		LaValle, WI	WI	USA	43.582	-90.133	USACE NID	location confirmed		1851	7	11	2000	2		2001		staged removal		hydroelectric	run-of-the-river	Baraboo River Restoration, LLC	3.7	25	148020	0.12	2300
313	138	Orr_Stanley_2006_River Research and Applications	Orr, C. H. & Stanley, E. H.	Vegetation development and restoration potential of drained reservoirs following dam removal in Wisconsin	River Research and Applications	2006	22	3	281--295		Journal Article					10.1002/rra.891	https://doi.org/10.1002/rra.891	143	WI-038	Lemonweir Dam		Lemonweir River		Lemonweir, Wisconsin	WI	USA	43.7875	-90.0179	USACE NID	location confirmed	1914	1926						1993			hazard	recreation		Town of Lemonweir	4.3	213	98679	0.04
314	138	Orr_Stanley_2006_River Research and Applications	Orr, C. H. & Stanley, E. H.	Vegetation development and restoration potential of drained reservoirs following dam removal in Wisconsin	River Research and Applications	2006	22	3	281--295		Journal Article					10.1002/rra.891	https://doi.org/10.1002/rra.891	144	WI-002	Lowe Creek 1 Dam		Lowe Creek		Hixton, Wisconsin	WI	USA	44.3603	-91.0262	google	location confirmed								1994
315	138	Orr_Stanley_2006_River Research and Applications	Orr, C. H. & Stanley, E. H.	Vegetation development and restoration potential of drained reservoirs following dam removal in Wisconsin	River Research and Applications	2006	22	3	281--295		Journal Article					10.1002/rra.891	https://doi.org/10.1002/rra.891	145	WI-011	McClure Dam		Apple River		Star Prairie, Wisconsin	WI	USA	45.1785	-92.5645	google	location confirmed		1913						1968
316	138	Orr_Stanley_2006_River Research and Applications	Orr, C. H. & Stanley, E. H.	Vegetation development and restoration potential of drained reservoirs following dam removal in Wisconsin	River Research and Applications	2006	22	3	281--295		Journal Article					10.1002/rra.891	https://doi.org/10.1002/rra.891	146	WI-063	Mound Pond Dam		Willow		Hudson, Wisconsin	WI	USA	45.0277	-92.6487	USACE NID	location confirmed	1871	1925						1997			hazard	recreation		WI DNR	17.7	131	949780	0.23
317	138	Orr_Stanley_2006_River Research and Applications	Orr, C. H. & Stanley, E. H.	Vegetation development and restoration potential of drained reservoirs following dam removal in Wisconsin	River Research and Applications	2006	22	3	281--295		Journal Article					10.1002/rra.891	https://doi.org/10.1002/rra.891	90	WI-003	Mt. Vernon Dam		Mt. Vernon Creek		Mt Horeb, Wisconsin	WI	USA	42.9459	-89.6576	google	location confirmed		1852						1950			hazard	hydroelectric			2.7			0.05	644
318	138	Orr_Stanley_2006_River Research and Applications	Orr, C. H. & Stanley, E. H.	Vegetation development and restoration potential of drained reservoirs following dam removal in Wisconsin	River Research and Applications	2006	22	3	281--295		Journal Article					10.1002/rra.891	https://doi.org/10.1002/rra.891	31	WI-066	Oak Street Dam		Baraboo River		Baraboo, Wisconsin	WI	USA	43.4666	-89.7425	USACE NID	location confirmed	1850	1929				1		2000		de-water & dig		hydroelectric	run-of-the-river	The McArthur Family then City of Baraboo	4.3	82	246700	0.06	1300
319	138	Orr_Stanley_2006_River Research and Applications	Orr, C. H. & Stanley, E. H.	Vegetation development and restoration potential of drained reservoirs following dam removal in Wisconsin	River Research and Applications	2006	22	3	281--295		Journal Article					10.1002/rra.891	https://doi.org/10.1002/rra.891	65	WI-037	Giles White Dam	Ontario Dam	Kickapoo River		Ontario, Wisconsin	WI	USA	43.7253	-90.5875	google	location confirmed		1865						1992				recreation		Mr. and Mrs. Duane Obert	4.3		149250	0.24
320	138	Orr_Stanley_2006_River Research and Applications	Orr, C. H. & Stanley, E. H.	Vegetation development and restoration potential of drained reservoirs following dam removal in Wisconsin	River Research and Applications	2006	22	3	281--295		Journal Article					10.1002/rra.891	https://doi.org/10.1002/rra.891	148	WI-057	Parfrey Glen Dam		Pine River		Richland Center, Wisconsin	WI	USA	43.3356	-90.3914	USACE NID	location confirmed	1856	1934						1996				recreation		City of Richland Center	5.8	137	357710	0.15
321	138	Orr_Stanley_2006_River Research and Applications	Orr, C. H. & Stanley, E. H.	Vegetation development and restoration potential of drained reservoirs following dam removal in Wisconsin	River Research and Applications	2006	22	3	281--295		Journal Article					10.1002/rra.891	https://doi.org/10.1002/rra.891	149	WI-026	Readstown Dam	Fowell Dam	Kickapoo River		Readstown, Wisconsin	WI	USA	43.4449	-90.7643	google	location confirmed								1985
322	138	Orr_Stanley_2006_River Research and Applications	Orr, C. H. & Stanley, E. H.	Vegetation development and restoration potential of drained reservoirs following dam removal in Wisconsin	River Research and Applications	2006	22	3	281--295		Journal Article					10.1002/rra.891	https://doi.org/10.1002/rra.891	51	WI-067	Rockdale Dam		Koshkonong River		Rockdale, Wisconsin	WI	USA	42.9729	-89.0322	USACE NID	location confirmed	1848	1925	9	12	2000	6	30	2001	291	instantaneous		hydroelectric	run-of-the-river		3.3	61	727750	0.42
323	138	Orr_Stanley_2006_River Research and Applications	Orr, C. H. & Stanley, E. H.	Vegetation development and restoration potential of drained reservoirs following dam removal in Wisconsin	River Research and Applications	2006	22	3	281--295		Journal Article					10.1002/rra.891	https://doi.org/10.1002/rra.891	64	WI-065	Shopiere Dam		Turtle Creek		Rock Co, Wisconsin	WI	USA	42.5737	-88.9387	google	location confirmed	1848	1939	12		1999	10		2000		staged removal	hazard	hydroelectric	run-of-the-river	Lyons Associates Inc	3.7	42	123350	0.06
324	138	Orr_Stanley_2006_River Research and Applications	Orr, C. H. & Stanley, E. H.	Vegetation development and restoration potential of drained reservoirs following dam removal in Wisconsin	River Research and Applications	2006	22	3	281--295		Journal Article					10.1002/rra.891	https://doi.org/10.1002/rra.891	150	WI-035	Slabtown Dam		Bark River		Slabtown, Wisconsin	WI	USA	42.9676	-88.6377	USACE NID	location confirmed		1948						1992				recreation			3	18	123350	0.12
325	138	Orr_Stanley_2006_River Research and Applications	Orr, C. H. & Stanley, E. H.	Vegetation development and restoration potential of drained reservoirs following dam removal in Wisconsin	River Research and Applications	2006	22	3	281--295		Journal Article					10.1002/rra.891	https://doi.org/10.1002/rra.891	151	WI-007	Somerset Dam		Apple River		Somerset, Wisconsin	WI	USA	45.1255	-92.6737	google	location confirmed	1898	1963						1965		accidental
326	138	Orr_Stanley_2006_River Research and Applications	Orr, C. H. & Stanley, E. H.	Vegetation development and restoration potential of drained reservoirs following dam removal in Wisconsin	River Research and Applications	2006	22	3	281--295		Journal Article					10.1002/rra.891	https://doi.org/10.1002/rra.891	152	WI-094	Token Creek Dam		Token Creek		Token Creek, Wisconsin	WI	USA	43.1986	-89.2917	USACE NID	location confirmed	1860	1915						1996				recreation		Wilbur Renk	4	91	148020	0.09
327	138	Orr_Stanley_2006_River Research and Applications	Orr, C. H. & Stanley, E. H.	Vegetation development and restoration potential of drained reservoirs following dam removal in Wisconsin	River Research and Applications	2006	22	3	281--295		Journal Article					10.1002/rra.891	https://doi.org/10.1002/rra.891	88	WI-047	Upper Waterloo Dam		Maunesha River		Waterloo, Wisconsin	WI	USA	43.1812	-89.0051	google	location confirmed	1847	1915				11		1995			hazard	hydroelectric		Waterloo Malting Co	3.4	35	1060800	0.33	2237
328	138	Orr_Stanley_2006_River Research and Applications	Orr, C. H. & Stanley, E. H.	Vegetation development and restoration potential of drained reservoirs following dam removal in Wisconsin	River Research and Applications	2006	22	3	281--295		Journal Article					10.1002/rra.891	https://doi.org/10.1002/rra.891	30	WI-060	Waterworks Dam		Baraboo River		Baraboo, Wisconsin	WI	USA	43.4647	-89.7287	USACE NID	location confirmed		1848	12		1997	4		1998		staged removal	economic	hydroelectric	run-of-the-river	The City of Baraboo	4.3	67	4993390	0.19	1000
329	138	Orr_Stanley_2006_River Research and Applications	Orr, C. H. & Stanley, E. H.	Vegetation development and restoration potential of drained reservoirs following dam removal in Wisconsin	River Research and Applications	2006	22	3	281--295		Journal Article					10.1002/rra.891	https://doi.org/10.1002/rra.891	154	WI-028	Whitehall Dam		Trempealeau River		Whitehall, Wisconsin	WI	USA	44.3696	-91.3122	google	location confirmed	1919	1961						1988			hazard	hydroelectric
330	138	Orr_Stanley_2006_River Research and Applications	Orr, C. H. & Stanley, E. H.	Vegetation development and restoration potential of drained reservoirs following dam removal in Wisconsin	River Research and Applications	2006	22	3	281--295		Journal Article					10.1002/rra.891	https://doi.org/10.1002/rra.891	155	WI-040	Willow Falls Dam		Willow River		Hudson, Wisconsin	WI	USA	45.0194	-92.6735	USACE NID	location confirmed	1868	1914						1991			hazard	recreation		WI DNR	18.3	49	1597400	0.4
331	138	Orr_Stanley_2006_River Research and Applications	Orr, C. H. & Stanley, E. H.	Vegetation development and restoration potential of drained reservoirs following dam removal in Wisconsin	River Research and Applications	2006	22	3	281--295		Journal Article					10.1002/rra.891	https://doi.org/10.1002/rra.891	156	WI-056	Wonewoc Dam		Baraboo River		Wonewoc, Wisconsin	WI	USA	43.6521	-90.2276	google	location confirmed	1855	1913						1996				hydroelectric			8.5
332	138	Orr_Stanley_2006_River Research and Applications	Orr, C. H. & Stanley, E. H.	Vegetation development and restoration potential of drained reservoirs following dam removal in Wisconsin	River Research and Applications	2006	22	3	281--295		Journal Article					10.1002/rra.891	https://doi.org/10.1002/rra.891	157	WI-015	Reedsburg Dam		Kickapoo River		Reedsburg, Wisconsin	WI	USA	43.5328	-90.0113	google	location confirmed	1855							1973							2.7
333	239	Claeson2016_RiverResearchApplications	Claeson, S. M. & Coffin, B.	Physical and Biological Responses to an Alternative Removal Strategy of a Moderate-sized Dam in Washington, USA.	River Research and Applications	2016	32		1143-1152		Journal Article					10.1002/rra.2935	https://doi.org/10.1002/rra.2935	158	WA-011	Hemlock Dam		Trout Creek		Carson, Washington	WA	USA	45.8021	-121.933	google	location confirmed	1903	1935	7		2009	8		2009		de-water & dig	environmental			USDA-FS	7.9	56		0.06
334	240	Conlon_2015_Thesis	Conlon, M. D.	Changes in water temperature patterns following the removal of a low-dead dam in Plymouth, Massachusetts		2015			158		Thesis/Dissertation				University of Massachusetts Boston			159	MA-038	Off-Billington Street Dam		Town Brook		Plymouth, Massachusetts	MA	USA	41.9489	-70.6742	google	location confirmed			6		2013	6		2013			environmental	hydroelectric	run-of-the-river		1
335	241	Hogg_etal_2015_TAFS	Hogg, R. S., Coghlan, S. M., Zydlewski. J. & Gardner, C.	Fish community response to a small-stream dam removal in a Maine coastal river tributary	Transactions of the American Fisheries Society	2015	144	3	467-479		Journal Article					10.1080/00028487.2015.1007164	https://doi.org/10.1080/00028487.2015.1007164	59	ME-020	Mill Dam		Sedgeunkedunk Stream		Brewer, Maine	ME	USA	44.7347	-68.7659	google	location confirmed	1809	1939	8		2009	8		2009		instantaneous	environmental	hydroelectric		Eastern Fine Paper Inc	3	73	93745	0.004
336	242	Stillwater Science_2014_TechnicalMemorandum	Stillwater Sciences	Examining Simkins Dam removal DREAM-1 modeling with field observations	Technical Memorandum, prepared for American Rivers	2014			38		Report			American Rivers				67	MD-015	Simkins Dam		Patapsco River		Ellicott City, Maryland	MD	USA	39.2527	-76.7683	google	location confirmed		1900				12		2010				water supply	run-of-the-river	Simkins Industries	3.3	89	4391200	0.12
337	243	Bennett_2015_SoutheasternFishesCouncil	Bennett, M. G., Howell, J. H., Kuhajda, B. R. & Freeman, P. L.	New upstream records for fishes following dam removal in the Cahaba River, Alabama	Southeastern Fishes Council	2015	55		50-61		Journal Article							160	AL-001	Marvel Slab Dam		Cahaba River		Bibb County, Alabama	AL	USA	33.1651	-87.0295	google	location confirmed		1970				10		2004			environmental				1.8	67
338	244	Brew_etal_2015_ConferenceProceedings	Brew, A. K., Morgan, J. A. & Nelson, P. A.	Bankful width controls on riffle-pool morphology under conditions or increased sediment supply: Field observations during the Elwha River dam removal project	Sedimentation and Hydrology	2015					Conference Proceedings							45	WA-013	Elwha Dam		Elwha River		Port Angeles, Washington	WA	USA	48.0943	-123.557	google	location confirmed		1912	9		2011	4		2012		staged removal	environmental	hydroelectric	run-of-the-river	NPS	32		9991200	1.08	4023
339	244	Brew_etal_2015_ConferenceProceedings	Brew, A. K., Morgan, J. A. & Nelson, P. A.	Bankful width controls on riffle-pool morphology under conditions or increased sediment supply: Field observations during the Elwha River dam removal project	Sedimentation and Hydrology	2015					Conference Proceedings							46	WA-014	Glines Canyon Dam		Elwha River		Olympic National Park, Washington	WA	USA	48.0022	-123.6	google	location confirmed		1927	9		2011	8		2014		staged removal	environmental	hydroelectric	run-of-the-river	NPS	64	46	46626000
340	245	East_etal_2015_Geomorphology	East, A. E., Pess, G. R., Bountry, J. A., Magirl, C. S., Ritchie, A. C., Logan, J. B., Randle, T. J., Mastin, M. C., Minear, J. T. & Duda, J. J.	Large-scale dam removal on the Elwha River, Washington, USA: River channel and floodplain geomorphic change	Geomorphology	2015	228		765-786		Journal Article					10.1016/j.geomorph.2014.08.028	https://doi.org/10.1016/j.geomorph.2014.08.028	45	WA-013	Elwha Dam		Elwha River		Port Angeles, Washington	WA	USA	48.0943	-123.557	google	location confirmed		1912	9		2011	4		2012		staged removal	environmental	hydroelectric	run-of-the-river	NPS	32		9991200	1.08	4023
341	245	East_etal_2015_Geomorphology	East, A. E., Pess, G. R., Bountry, J. A., Magirl, C. S., Ritchie, A. C., Logan, J. B., Randle, T. J., Mastin, M. C., Minear, J. T. & Duda, J. J.	Large-scale dam removal on the Elwha River, Washington, USA: River channel and floodplain geomorphic change	Geomorphology	2015	228		765-786		Journal Article					10.1016/j.geomorph.2014.08.028	https://doi.org/10.1016/j.geomorph.2014.08.028	46	WA-014	Glines Canyon Dam		Elwha River		Olympic National Park, Washington	WA	USA	48.0022	-123.6	google	location confirmed		1927	9		2011	8		2014		staged removal	environmental	hydroelectric	run-of-the-river	NPS	64	46	46626000
342	246	Foley_etal_2015_LimnologyAndOceanography	Foley, M. M., Duda, J. J., Beirne, M. M., Paradis, R., Ritchie, A. & Warrick, J. A.	Rapid water quality change in the Elwha River estuary complex during dam removal	Limnology and Oceanography	2015	60		1719-1732		Journal Article					10.1002/lno.10129	https://doi.org/10.1002/lno.10129	45	WA-013	Elwha Dam		Elwha River		Port Angeles, Washington	WA	USA	48.0943	-123.557	google	location confirmed		1912	9		2011	4		2012		staged removal	environmental	hydroelectric	run-of-the-river	NPS	32		9991200	1.08	4023
343	246	Foley_etal_2015_LimnologyAndOceanography	Foley, M. M., Duda, J. J., Beirne, M. M., Paradis, R., Ritchie, A. & Warrick, J. A.	Rapid water quality change in the Elwha River estuary complex during dam removal	Limnology and Oceanography	2015	60		1719-1732		Journal Article					10.1002/lno.10129	https://doi.org/10.1002/lno.10129	46	WA-014	Glines Canyon Dam		Elwha River		Olympic National Park, Washington	WA	USA	48.0022	-123.6	google	location confirmed		1927	9		2011	8		2014		staged removal	environmental	hydroelectric	run-of-the-river	NPS	64	46	46626000
344	247	Gartner_etal_2015_Geomorphology	Gartner, J. D., Magilligan, F. J. & Renshaw, C. E.	Predicting the type, location and magnitude of geomorphic responses to dam removal: Role of hydrologic and geomorphic constraints	Geomorphology	2015					Journal Article					10.1016/j.geomorph.2015.02.023	https://doi.org/10.1016/j.geomorph.2015.02.023	161	NH-015	Homestead Dam		Ashuelot River		West Swanzey, New Hampshire	NH	USA	42.8717	-72.3281	google	location confirmed		1810	8	23	2010	10		2010		staged removal	hazard	water supply	run-of-the-river		4	50			9500
345	248	Gelfenbaum_etal_2015_Geomorphology	Gelfenbaum, G., Stevens, A. W., Miller, I., Warrick, J. A., Ogston, A. S. & Eidam, E.	Large-scale dam removal on the Elwha River, Washington, USA: coastal geomorphic change	Geomorphology	2015	246		649-668		Journal Article					10.1016/j.geomorph.2015.01.002	https://doi.org/10.1016/j.geomorph.2015.01.002	45	WA-013	Elwha Dam		Elwha River		Port Angeles, Washington	WA	USA	48.0943	-123.557	google	location confirmed		1912	9		2011	4		2012		staged removal	environmental	hydroelectric	run-of-the-river	NPS	32		9991200	1.08	4023
346	248	Gelfenbaum_etal_2015_Geomorphology	Gelfenbaum, G., Stevens, A. W., Miller, I., Warrick, J. A., Ogston, A. S. & Eidam, E.	Large-scale dam removal on the Elwha River, Washington, USA: coastal geomorphic change	Geomorphology	2015	246		649-668		Journal Article					10.1016/j.geomorph.2015.01.002	https://doi.org/10.1016/j.geomorph.2015.01.002	46	WA-014	Glines Canyon Dam		Elwha River		Olympic National Park, Washington	WA	USA	48.0022	-123.6	google	location confirmed		1927	9		2011	8		2014		staged removal	environmental	hydroelectric	run-of-the-river	NPS	64	46	46626000
347	249	Grant_Lewis_2015_BookSection_Ch7	Grant, G. E. & Lewis, S. L.	The Remains of the Dam: What Have We Learned from 15 Years of US Dam Removals?		2015				River Basins, Reservoir Sedimentation and Water Resources	Book Section					10.1007/978-3-319-09054-2_7	https://doi.org/10.1007/978-3-319-09054-2_7	52	WA-035	Condit Dam		White Salmon River		Washington	WA	USA	45.7674	-121.538	google	location confirmed		1913	10	26	2011	9		2012		instantaneous	environmental	hydroelectric		PacifiCorp	38	144	1600000	0.37	2900
348	249	Grant_Lewis_2015_BookSection_Ch7	Grant, G. E. & Lewis, S. L.	The Remains of the Dam: What Have We Learned from 15 Years of US Dam Removals?		2015				River Basins, Reservoir Sedimentation and Water Resources	Book Section					10.1007/978-3-319-09054-2_7	https://doi.org/10.1007/978-3-319-09054-2_7	11	MT-009	Milltown Dam		Clark Fork River		Missoula, Montana	MT	USA	46.8716	-113.893	USACE NID	location confirmed		1907	6	1	2006	3	28	2008		staged removal	environmental	hydroelectric	run-of-the-river	Montana Power	8.5	204	1233500	0.87	1500
349	249	Grant_Lewis_2015_BookSection_Ch7	Grant, G. E. & Lewis, S. L.	The Remains of the Dam: What Have We Learned from 15 Years of US Dam Removals?		2015				River Basins, Reservoir Sedimentation and Water Resources	Book Section					10.1007/978-3-319-09054-2_7	https://doi.org/10.1007/978-3-319-09054-2_7	44	OR-018	Marmot Dam		Sandy River		Brightwood, Oregon	OR	USA	45.3997	-122.133	google	location confirmed	1913	1989	7		2007	10		2007		instantaneous	multiple	hydroelectric	run-of-the-river	Portland General Electric Company	12.2	105	855555		3000
350	249	Grant_Lewis_2015_BookSection_Ch7	Grant, G. E. & Lewis, S. L.	The Remains of the Dam: What Have We Learned from 15 Years of US Dam Removals?		2015				River Basins, Reservoir Sedimentation and Water Resources	Book Section					10.1007/978-3-319-09054-2_7	https://doi.org/10.1007/978-3-319-09054-2_7	12	OR-023	Savage Rapids Dam		Rogue River		Grants Pass, Oregon	OR	USA	42.421	-123.23	google	location confirmed		1921	4		2009	11		2009		partial	environmental	irrigation	run-of-the-river	Grants Pass Irrigation District	12	152			800
351	249	Grant_Lewis_2015_BookSection_Ch7	Grant, G. E. & Lewis, S. L.	The Remains of the Dam: What Have We Learned from 15 Years of US Dam Removals?		2015				River Basins, Reservoir Sedimentation and Water Resources	Book Section					10.1007/978-3-319-09054-2_7	https://doi.org/10.1007/978-3-319-09054-2_7	79	OR-017	Brownsville Dam		Calapooia River		Brownsville, Oregon	OR	USA	44.3878	-122.933	google	location confirmed	1885	1965				8		2007		staged removal	multiple	irrigation	run-of-the-river		2.5	34
352	249	Grant_Lewis_2015_BookSection_Ch7	Grant, G. E. & Lewis, S. L.	The Remains of the Dam: What Have We Learned from 15 Years of US Dam Removals?		2015				River Basins, Reservoir Sedimentation and Water Resources	Book Section					10.1007/978-3-319-09054-2_7	https://doi.org/10.1007/978-3-319-09054-2_7	46	WA-014	Glines Canyon Dam		Elwha River		Olympic National Park, Washington	WA	USA	48.0022	-123.6	google	location confirmed		1927	9		2011	8		2014		staged removal	environmental	hydroelectric	run-of-the-river	NPS	64	46	46626000
353	249	Grant_Lewis_2015_BookSection_Ch7	Grant, G. E. & Lewis, S. L.	The Remains of the Dam: What Have We Learned from 15 Years of US Dam Removals?		2015				River Basins, Reservoir Sedimentation and Water Resources	Book Section					10.1007/978-3-319-09054-2_7	https://doi.org/10.1007/978-3-319-09054-2_7	45	WA-013	Elwha Dam		Elwha River		Port Angeles, Washington	WA	USA	48.0943	-123.557	google	location confirmed		1912	9		2011	4		2012		staged removal	environmental	hydroelectric	run-of-the-river	NPS	32		9991200	1.08	4023
354	249	Grant_Lewis_2015_BookSection_Ch7	Grant, G. E. & Lewis, S. L.	The Remains of the Dam: What Have We Learned from 15 Years of US Dam Removals?		2015				River Basins, Reservoir Sedimentation and Water Resources	Book Section					10.1007/978-3-319-09054-2_7	https://doi.org/10.1007/978-3-319-09054-2_7	42	NH-010	Merrimack Village Dam		Souhegan River		Merrimack, New Hampshire	NH	USA	42.8604	-71.4932	google	location confirmed	1734	1907	8	6	2008	10	18	2008	73	staged removal	hazard	hydroelectric	run-of-the-river	Pennichuck Water Works	3.9	44			550
355	249	Grant_Lewis_2015_BookSection_Ch7	Grant, G. E. & Lewis, S. L.	The Remains of the Dam: What Have We Learned from 15 Years of US Dam Removals?		2015				River Basins, Reservoir Sedimentation and Water Resources	Book Section					10.1007/978-3-319-09054-2_7	https://doi.org/10.1007/978-3-319-09054-2_7	114	OR-014	Dinner Creek Dam		Dinner Creek		Cottage Creek, Oregon	OR	USA	43.7154	-122.715	publication	location confirmed		1925				8	5	2003				water supply			3.2
356	249	Grant_Lewis_2015_BookSection_Ch7	Grant, G. E. & Lewis, S. L.	The Remains of the Dam: What Have We Learned from 15 Years of US Dam Removals?		2015				River Basins, Reservoir Sedimentation and Water Resources	Book Section					10.1007/978-3-319-09054-2_7	https://doi.org/10.1007/978-3-319-09054-2_7	115	CA-033	Lost Man Dam		Lost Man Creek		Redwood National Park, California	CA	USA	41.3305	-124.023	NPS staff	location confirmed		1936				8		1989		de-water & dig	hazard	irrigation			2.1	17
357	249	Grant_Lewis_2015_BookSection_Ch7	Grant, G. E. & Lewis, S. L.	The Remains of the Dam: What Have We Learned from 15 Years of US Dam Removals?		2015				River Basins, Reservoir Sedimentation and Water Resources	Book Section					10.1007/978-3-319-09054-2_7	https://doi.org/10.1007/978-3-319-09054-2_7	116	OR-012	Maple Gulch Dam		Maple Gulch		Medford, Oregon	OR	USA	42.5786	-123.038	publication	within river		1950				8	30	2002		instantaneous		water supply			3.4
358	249	Grant_Lewis_2015_BookSection_Ch7	Grant, G. E. & Lewis, S. L.	The Remains of the Dam: What Have We Learned from 15 Years of US Dam Removals?		2015				River Basins, Reservoir Sedimentation and Water Resources	Book Section					10.1007/978-3-319-09054-2_7	https://doi.org/10.1007/978-3-319-09054-2_7	53		IVEX Dam		Chagrin River		Chagrin Falls, Ohio	OH	USA	41.441	-81.379	google	location confirmed		1850	8	13	1994			1994		accidental	hazard	water supply	run-of-the-river	Spillway LLC	7.4	33	231890	0.05
359	249	Grant_Lewis_2015_BookSection_Ch7	Grant, G. E. & Lewis, S. L.	The Remains of the Dam: What Have We Learned from 15 Years of US Dam Removals?		2015				River Basins, Reservoir Sedimentation and Water Resources	Book Section					10.1007/978-3-319-09054-2_7	https://doi.org/10.1007/978-3-319-09054-2_7	51	WI-067	Rockdale Dam		Koshkonong River		Rockdale, Wisconsin	WI	USA	42.9729	-89.0322	USACE NID	location confirmed	1848	1925	9	12	2000	6	30	2001	291	instantaneous		hydroelectric	run-of-the-river		3.3	61	727750	0.42
360	249	Grant_Lewis_2015_BookSection_Ch7	Grant, G. E. & Lewis, S. L.	The Remains of the Dam: What Have We Learned from 15 Years of US Dam Removals?		2015				River Basins, Reservoir Sedimentation and Water Resources	Book Section					10.1007/978-3-319-09054-2_7	https://doi.org/10.1007/978-3-319-09054-2_7	32	WI-073	LaValle Dam		Baraboo River		LaValle, WI	WI	USA	43.582	-90.133	USACE NID	location confirmed		1851	7	11	2000	2		2001		staged removal		hydroelectric	run-of-the-river	Baraboo River Restoration, LLC	3.7	25	148020	0.12	2300
361	249	Grant_Lewis_2015_BookSection_Ch7	Grant, G. E. & Lewis, S. L.	The Remains of the Dam: What Have We Learned from 15 Years of US Dam Removals?		2015				River Basins, Reservoir Sedimentation and Water Resources	Book Section					10.1007/978-3-319-09054-2_7	https://doi.org/10.1007/978-3-319-09054-2_7	21	MI-021	Stronach Dam		Pine River		Manistee, Michigan	MI	USA	44.2131	-85.8963	google	location confirmed		1912			1997			2003		staged removal	economic	hydroelectric	run-of-the-river	Consumers Power Company	3.7	101	48722530	4.28	3890
362	249	Grant_Lewis_2015_BookSection_Ch7	Grant, G. E. & Lewis, S. L.	The Remains of the Dam: What Have We Learned from 15 Years of US Dam Removals?		2015				River Basins, Reservoir Sedimentation and Water Resources	Book Section					10.1007/978-3-319-09054-2_7	https://doi.org/10.1007/978-3-319-09054-2_7	82	IL-016	Brewster Creek Dam	YWCA Dam	Brewster Creek		Elgin, Illinois	IL	USA	41.9719	-88.2798	google	location confirmed		1929	6		2003	2		2004		staged removal	hazard			YWCA	2.4	9		0.01
363	251	Ahn_etal_2012_JournalOfEnvironmentalImpactAssessment	Ahn, H. K., Kim, S. N. & Woo, H. S.	Stream corridor ecological restoration by small dam removal: Removals of Gongreung2 & Gotan small dams in Korea	Journal of Environmental Impact Assessment	2012	21	1	171-184		Jornal Article					10.14249/eia.2012.21.1.171	https://doi.org/10.14249/eia.2012.21.1.171	75		Gongneung Weir 2	Gokreung Dam	Gongneung River	Gokneung Stream	Kyeonggi Province, Korea		Korea	37.676	126.906	google	location confirmed		1975				4	14	2006				irrigation	run-of-the-river		1.5	75
364	251	Ahn_etal_2012_JournalOfEnvironmentalImpactAssessment	Ahn, H. K., Kim, S. N. & Woo, H. S.	Stream corridor ecological restoration by small dam removal: Removals of Gongreung2 & Gotan small dams in Korea	Journal of Environmental Impact Assessment	2012	21	1	171-184		Jornal Article					10.14249/eia.2012.21.1.171	https://doi.org/10.14249/eia.2012.21.1.171	162		Gotan Dam		Hantan River		Yeoncheon-gun, Gyeonggi-do, Korea		Korea	38.0611	127.014	google	within river		1991				6		2007				water supply			2.8	190
365	253	Draut_Richie_2015_RRA	Draut, A. E. & Ritchie, A. C.	Sedimentology of new fluvial deposits on the Elwha River, Washington, USA, formed during large-scale dam removal	River Research and Applications	2015	31	1	42-61		Journal Article					10.1002/rra.2724	https://doi.org/10.1002/rra.2724	45	WA-013	Elwha Dam		Elwha River		Port Angeles, Washington	WA	USA	48.0943	-123.557	google	location confirmed		1912	9		2011	4		2012		staged removal	environmental	hydroelectric	run-of-the-river	NPS	32		9991200	1.08	4023
366	253	Draut_Richie_2015_RRA	Draut, A. E. & Ritchie, A. C.	Sedimentology of new fluvial deposits on the Elwha River, Washington, USA, formed during large-scale dam removal	River Research and Applications	2015	31	1	42-61		Journal Article					10.1002/rra.2724	https://doi.org/10.1002/rra.2724	46	WA-014	Glines Canyon Dam		Elwha River		Olympic National Park, Washington	WA	USA	48.0022	-123.6	google	location confirmed		1927	9		2011	8		2014		staged removal	environmental	hydroelectric	run-of-the-river	NPS	64	46	46626000
373	255	Kornis_etal_2015_AquaticSciences	Kornis, M. S., Weidel, B. C., Powers, S. M., Diebel, M. W., Cline, T. J., Fox, J. M. & Kitchell, J. F.	Fish community dynamics following dam removal in a fragmented agricultural stream	Aquatic Sciences	2015	77	3	465-480		Journal Article					10.1007/s00027-014-0391-2	https://doi.org/10.1007/s00027-014-0391-2	134	WI-115	Big Spring Dam		Big Spring Creek		Briggsville, WI	WI	USA	43.6703	-89.6422	publication	location confirmed		1900	7		2008	9		2008		staged removal	environmental	irrigation		J.P. Tucker	3.4	18	14800	0.02
374	256	Hatten2016_RiverResearchApplications	Hatten, J. R., Batt, T. R. , Skalicky, J. J., Engle, R., Barton, G. J., Fosness, R. L. & Warren, J.	Effects of dam removal on Tule Fall Chinook salmon spawning habitat in the White Salmon River, Washington	River Research and Applications	2016	32		1481-1492		Journal Article					10.1002/rra.2982	https://doi.org/10.1002/rra.2982	52	WA-035	Condit Dam		White Salmon River		Washington	WA	USA	45.7674	-121.538	google	location confirmed		1913	10	26	2011	9		2012		instantaneous	environmental	hydroelectric		PacifiCorp	38	144	1600000	0.37	2900
376	258	Magilligan2016_Geomorphology	Magilligan, F. J., Nislow, K. H., Kynard, B. E. & Hackman, A. M.	Immediate changes in stream channel geomorphology, aquatic habitat, and fish assemblages following dam removal in a small upland catchment	Geomorphology	2016	252		158-170		Journal Article					10.1016/j.geomorph.2015.07.027	https://doi.org/10.1016/j.geomorph.2015.07.027	163	MA-028	Pelham Dam	Bartlett Fishrod Company Dam	Amethyst Brook		Pelham, Massachusetts	MA	USA	42.3792	-72.4721	USACE NID	location confirmed	1820		10	17	2012			2012		de-water & dig	environmental	recreation		Human Resource Development Press, Inc	6	50	6167
377	252	Dorobek_etal_2015_RiverSystems	Dorobek, A., Sullivan, S. M. P. & Kautza, A.	Short-term consequences of lowhead dam removal for fish assemblages in an urban river system	River Systems	2015	21		125-139		Journal Article					10.1127/pip/2015/0098	https://doi.org/10.1127/pip/2015/0098	164	OH-049	Fifth Ave Dam		Lower Olentangy		Grandview Heights, Ohio	OH	USA	39.9888	-83.0244	google	location confirmed		1935	8		2012	8		2012		instantaneous	environmental	water supply	run-of-the-river	City of Columbus	2	143	185020	0.23
378	252	Dorobek_etal_2015_RiverSystems	Dorobek, A., Sullivan, S. M. P. & Kautza, A.	Short-term consequences of lowhead dam removal for fish assemblages in an urban river system	River Systems	2015	21		125-139		Journal Article					10.1127/pip/2015/0098	https://doi.org/10.1127/pip/2015/0098	165	OH-061	Main Street Dam		Scioto River		Columbus, Ohio	OH	USA	39.9554	-83.0075	google	location confirmed	1918	1939	11	25	2013			2013				flood control	run-of-the-river		4	175			3700
379	259	Magirl_etal_2015_Geomorphology	Magirl, C. S., Hilldale, R. C., Curran, C. A., Duda, J. J., Straub, T. D., Domanski, M. & Foreman, J. R.	Large-scale dam removal on the Elwha River, Washington, USA: Fluvial sediment load	Geomorphology	2015	246		669-686		Journal Article					10.1016/j.geomorph.2014.12.032	https://doi.org/10.1016/j.geomorph.2014.12.032	45	WA-013	Elwha Dam		Elwha River		Port Angeles, Washington	WA	USA	48.0943	-123.557	google	location confirmed		1912	9		2011	4		2012		staged removal	environmental	hydroelectric	run-of-the-river	NPS	32		9991200	1.08	4023
380	259	Magirl_etal_2015_Geomorphology	Magirl, C. S., Hilldale, R. C., Curran, C. A., Duda, J. J., Straub, T. D., Domanski, M. & Foreman, J. R.	Large-scale dam removal on the Elwha River, Washington, USA: Fluvial sediment load	Geomorphology	2015	246		669-686		Journal Article					10.1016/j.geomorph.2014.12.032	https://doi.org/10.1016/j.geomorph.2014.12.032	46	WA-014	Glines Canyon Dam		Elwha River		Olympic National Park, Washington	WA	USA	48.0022	-123.6	google	location confirmed		1927	9		2011	8		2014		staged removal	environmental	hydroelectric	run-of-the-river	NPS	64	46	46626000
381	260	McHenry_etal_2015_Report	McHenry, M., Pess, G., Moses, R., Brenkman, S., Crain, P. & Anderson, J.	Spawning distribution of Chinook Salmon (Oncorhynchus tshawytscha) in the Elwha River, Washington state during dam removal from 2012 to 2014		2015			23		Report							45	WA-013	Elwha Dam		Elwha River		Port Angeles, Washington	WA	USA	48.0943	-123.557	google	location confirmed		1912	9		2011	4		2012		staged removal	environmental	hydroelectric	run-of-the-river	NPS	32		9991200	1.08	4023
382	260	McHenry_etal_2015_Report	McHenry, M., Pess, G., Moses, R., Brenkman, S., Crain, P. & Anderson, J.	Spawning distribution of Chinook Salmon (Oncorhynchus tshawytscha) in the Elwha River, Washington state during dam removal from 2012 to 2014		2015			23		Report							46	WA-014	Glines Canyon Dam		Elwha River		Olympic National Park, Washington	WA	USA	48.0022	-123.6	google	location confirmed		1927	9		2011	8		2014		staged removal	environmental	hydroelectric	run-of-the-river	NPS	64	46	46626000
383	261	Miller_etal_2015_CoastalSediments	Miller, I., Ogston, A. & Dolan, J.	Sedimentology of intertidal sediment deposits after dam removal on a coastal river	Coastal Sediments 2015	2015					Conference Proceedings					10.1142/9789814689977_0254	https://doi.org/10.1142/9789814689977_0254	45	WA-013	Elwha Dam		Elwha River		Port Angeles, Washington	WA	USA	48.0943	-123.557	google	location confirmed		1912	9		2011	4		2012		staged removal	environmental	hydroelectric	run-of-the-river	NPS	32		9991200	1.08	4023
384	261	Miller_etal_2015_CoastalSediments	Miller, I., Ogston, A. & Dolan, J.	Sedimentology of intertidal sediment deposits after dam removal on a coastal river	Coastal Sediments 2015	2015					Conference Proceedings					10.1142/9789814689977_0254	https://doi.org/10.1142/9789814689977_0254	46	WA-014	Glines Canyon Dam		Elwha River		Olympic National Park, Washington	WA	USA	48.0022	-123.6	google	location confirmed		1927	9		2011	8		2014		staged removal	environmental	hydroelectric	run-of-the-river	NPS	64	46	46626000
385	262	Nagid_2015_Thesis	Nagid, B.	Historical shoreline evolution as a response to dam placement on the Elwha River, Washington		2015			61		Thesis/Dissertation				University of California, Santa Cruz			45	WA-013	Elwha Dam		Elwha River		Port Angeles, Washington	WA	USA	48.0943	-123.557	google	location confirmed		1912	9		2011	4		2012		staged removal	environmental	hydroelectric	run-of-the-river	NPS	32		9991200	1.08	4023
386	262	Nagid_2015_Thesis	Nagid, B.	Historical shoreline evolution as a response to dam placement on the Elwha River, Washington		2015			61		Thesis/Dissertation				University of California, Santa Cruz			46	WA-014	Glines Canyon Dam		Elwha River		Olympic National Park, Washington	WA	USA	48.0022	-123.6	google	location confirmed		1927	9		2011	8		2014		staged removal	environmental	hydroelectric	run-of-the-river	NPS	64	46	46626000
393	264	Ohmoto_etal_2015_IAHR	Ohmoto, T., Hirakawa, R. & Taniguchi, H.	Investigation on streambed sediment and flow structure in the Arase Dam	International Association for Hydro-Environment Engineering and Research	2015			2021-01-09		Conference Proceedings							136		Arase Dam		Kuma River		Kyushu, Japan		Japan	32.4304	130.65	google	location confirmed		1955	9		2012			2017				hydroelectric			25	211	10140000	1.23
394	265	Randle_etal_2015_Geomorphology	Randle, T. J., Bountry, J., Ritchie, A. & Wille, K.	Large-scale dam removal on the Elwha River, Washington, USA: Erosion of reservoir sediment	Geomorphology	2015	246		709-728		Journal Article					10.1016/j.geomorph.2014.12.045	https://doi.org/10.1016/j.geomorph.2014.12.045	45	WA-013	Elwha Dam		Elwha River		Port Angeles, Washington	WA	USA	48.0943	-123.557	google	location confirmed		1912	9		2011	4		2012		staged removal	environmental	hydroelectric	run-of-the-river	NPS	32		9991200	1.08	4023
395	265	Randle_etal_2015_Geomorphology	Randle, T. J., Bountry, J., Ritchie, A. & Wille, K.	Large-scale dam removal on the Elwha River, Washington, USA: Erosion of reservoir sediment	Geomorphology	2015	246		709-728		Journal Article					10.1016/j.geomorph.2014.12.045	https://doi.org/10.1016/j.geomorph.2014.12.045	46	WA-014	Glines Canyon Dam		Elwha River		Olympic National Park, Washington	WA	USA	48.0022	-123.6	google	location confirmed		1927	9		2011	8		2014		staged removal	environmental	hydroelectric	run-of-the-river	NPS	64	46	46626000
396	266	Renofalt_etal_2015_ConferencePresentation	Renofalt, B., Lejon, A., Nilsson, C. & Jonsson, M.	Dam removal: Enhancing or degrading ecological integrity?	International Conference on Engineering and Ecohydrology for Fish Passage 2015	2015					Conference Proceedings							62		Kuba Dam		Na¿tra Stream		Kopmanholmen, Sweden		Sweden	63.1776	18.5691	google	location confirmed		1975						2007			environmental	irrigation	Storage		3				950
397	266	Renofalt_etal_2015_ConferencePresentation	Renofalt, B., Lejon, A., Nilsson, C. & Jonsson, M.	Dam removal: Enhancing or degrading ecological integrity?	International Conference on Engineering and Ecohydrology for Fish Passage 2015	2015					Conference Proceedings							110		Unnefors Dam		Nissan Stream		Southern Sweden		Sweden	57.6222	13.77	publication	location confirmed	1765	1924				10		2007			environmental	hydroelectric			2.3				4500
398	267	Russing_2015_Thesis	Russing, B. E.	Low-head dams alter stream physicochemical conditions and leaf litter decomposition		2015			48		Thesis/Dissertation				Appalachian State University		https://libres.uncg.edu/ir/listing.aspx?id=18332	166		Shull's Mill Dam		upper Watauga River		Shull's Mill Settlement, North Carolina	NC	USA	36.1831	-81.7469	author	location confirmed		1917						1940		instantaneous	dam failure
399	267	Russing_2015_Thesis	Russing, B. E.	Low-head dams alter stream physicochemical conditions and leaf litter decomposition		2015			48		Thesis/Dissertation				Appalachian State University		https://libres.uncg.edu/ir/listing.aspx?id=18332	167		New River Light and Power Dam		South Fork New River		Boone, North Carolina	NC	USA	36.209	-81.6459	author	location confirmed		1915						1940		instantaneous	dam failure	hydroelectric
400	268	Thornton_2015_Thesis	Thornton, E.	Competition between non-native Brook Trout and Coho Salmon in the Elwha River, WA during dam removal		2015			71		Thesis/Dissertation				University of Washington		http://hdl.handle.net/1773/33915	45	WA-013	Elwha Dam		Elwha River		Port Angeles, Washington	WA	USA	48.0943	-123.557	google	location confirmed		1912	9		2011	4		2012		staged removal	environmental	hydroelectric	run-of-the-river	NPS	32		9991200	1.08	4023
401	268	Thornton_2015_Thesis	Thornton, E.	Competition between non-native Brook Trout and Coho Salmon in the Elwha River, WA during dam removal		2015			71		Thesis/Dissertation				University of Washington		http://hdl.handle.net/1773/33915	46	WA-014	Glines Canyon Dam		Elwha River		Olympic National Park, Washington	WA	USA	48.0022	-123.6	google	location confirmed		1927	9		2011	8		2014		staged removal	environmental	hydroelectric	run-of-the-river	NPS	64	46	46626000
402	269	Tonra_etal_2015_BiologicalConservation	Tonra, C. M., Sager-Fradkin, K., Morley, S. A., Duda, J. J. & Marra, P. P.	The rapid return of marine-derived nutrients to a freshwater food web following dam removal	Biological Conservation	2015	192		130-134		Journal Article					10.1016/j.biocon.2015.09.009	https://doi.org/10.1016/j.biocon.2015.09.009	45	WA-013	Elwha Dam		Elwha River		Port Angeles, Washington	WA	USA	48.0943	-123.557	google	location confirmed		1912	9		2011	4		2012		staged removal	environmental	hydroelectric	run-of-the-river	NPS	32		9991200	1.08	4023
403	269	Tonra_etal_2015_BiologicalConservation	Tonra, C. M., Sager-Fradkin, K., Morley, S. A., Duda, J. J. & Marra, P. P.	The rapid return of marine-derived nutrients to a freshwater food web following dam removal	Biological Conservation	2015	192		130-134		Journal Article					10.1016/j.biocon.2015.09.009	https://doi.org/10.1016/j.biocon.2015.09.009	46	WA-014	Glines Canyon Dam		Elwha River		Olympic National Park, Washington	WA	USA	48.0022	-123.6	google	location confirmed		1927	9		2011	8		2014		staged removal	environmental	hydroelectric	run-of-the-river	NPS	64	46	46626000
404	270	VanDyke_2015_Thesis	Van Dyke, C.	Changing states: Using state-and-transition models to evaluate channel evolution following dam removal along the Clark Fork River, Montana		2015			226		Thesis/Dissertation				University of Kentucky		https://uknowledge.uky.edu/geography_etds/31	11	MT-009	Milltown Dam		Clark Fork River		Missoula, Montana	MT	USA	46.8716	-113.893	USACE NID	location confirmed		1907	6	1	2006	3	28	2008		staged removal	environmental	hydroelectric	run-of-the-river	Montana Power	8.5	204	1233500	0.87	1500
405	271	Wang_etal_2015_InternationalJournalofSedimentResearch	Wang, H, Tullos, D. & Kuo, W.	Simulating bed evolution following the Barlin Dam (Taiwan) failure with implications for sediment dynamics modeling of dam removal	International Journal of Sediment Research	2015			12		Journal Article					10.1016/j.ijsrc.2015.01.004	https://doi.org/10.1016/j.ijsrc.2015.01.004	130		Barlin Dam		Dahan River		Northern Central Taiwan		Taiwan	24.6855	121.381	google	location confirmed		1977						2007		partial	dam failure	flood control			38		10500000
406	272	Wang2016_RiverResearchApplications	Wang, H. W. & Kuo, W. C.	Geomorphic responses to a large check-dam removal on a mountain river in Taiwan	River Research and Applications	2016	32		1094-1105		Journal Article					10.1002/rra.2929	https://doi.org/10.1002/rra.2929	34		Chijiawan Dam 1		Chijiawan Stream		Shei-Pa National Park, Taiwan		Taiwan	24.3615	121.312	google	within river			5	23	2011	5	30	2011	7		environmental	flood control			16.5	15
407	273	Warrick_etal_2015_Geomorphology	Warrick, J. A., Bountry, J. A., East, A. E., Magirl, C. S., Randle, T. J., Gelfenbaum, G., Ritchie, A. C., Pess, G. R., Leung, V. & Duda, J. J.	Large-scale dam removal on the Elwha River, Washington, USA: source-to-sink sediment budget and synthesis	Geomorphology	2015	246		729-750		Journal Article					10.1016/j.geomorph.2015.01.010	https://doi.org/10.1016/j.geomorph.2015.01.010	45	WA-013	Elwha Dam		Elwha River		Port Angeles, Washington	WA	USA	48.0943	-123.557	google	location confirmed		1912	9		2011	4		2012		staged removal	environmental	hydroelectric	run-of-the-river	NPS	32		9991200	1.08	4023
408	273	Warrick_etal_2015_Geomorphology	Warrick, J. A., Bountry, J. A., East, A. E., Magirl, C. S., Randle, T. J., Gelfenbaum, G., Ritchie, A. C., Pess, G. R., Leung, V. & Duda, J. J.	Large-scale dam removal on the Elwha River, Washington, USA: source-to-sink sediment budget and synthesis	Geomorphology	2015	246		729-750		Journal Article					10.1016/j.geomorph.2015.01.010	https://doi.org/10.1016/j.geomorph.2015.01.010	46	WA-014	Glines Canyon Dam		Elwha River		Olympic National Park, Washington	WA	USA	48.0022	-123.6	google	location confirmed		1927	9		2011	8		2014		staged removal	environmental	hydroelectric	run-of-the-river	NPS	64	46	46626000
409	274	Warrick_etal_2015_Coastal Sediments	Warrick, J. A., Gelfenbaum, G., Stevens, A. W., Miller, I. M., Kaminsky, G. M. & Foley, M. M.	Coastal change from massive sediment input: Dam removal, Elwha River, Washington, USA	Coastal Sediments 2015	2015					Conference Proceedings					10.1142/9789814689977_0161	https://doi.org/10.1142/9789814689977_0161	45	WA-013	Elwha Dam		Elwha River		Port Angeles, Washington	WA	USA	48.0943	-123.557	google	location confirmed		1912	9		2011	4		2012		staged removal	environmental	hydroelectric	run-of-the-river	NPS	32		9991200	1.08	4023
410	274	Warrick_etal_2015_Coastal Sediments	Warrick, J. A., Gelfenbaum, G., Stevens, A. W., Miller, I. M., Kaminsky, G. M. & Foley, M. M.	Coastal change from massive sediment input: Dam removal, Elwha River, Washington, USA	Coastal Sediments 2015	2015					Conference Proceedings					10.1142/9789814689977_0161	https://doi.org/10.1142/9789814689977_0161	46	WA-014	Glines Canyon Dam		Elwha River		Olympic National Park, Washington	WA	USA	48.0022	-123.6	google	location confirmed		1927	9		2011	8		2014		staged removal	environmental	hydroelectric	run-of-the-river	NPS	64	46	46626000
411	275	Weinheimer_etal_2015_Report	Weinheimer, J., Anderson, J., Cooper, R., Williams, S., McHenry, M., Crain, P., Brenkman, S. & Hugunin, H.	Age structure and hatchery fraction of Elwha River Chinook Salmon: 2014 carcass survey report		2015			17		Report			Washington Department of Fish and Wildlife				45	WA-013	Elwha Dam		Elwha River		Port Angeles, Washington	WA	USA	48.0943	-123.557	google	location confirmed		1912	9		2011	4		2012		staged removal	environmental	hydroelectric	run-of-the-river	NPS	32		9991200	1.08	4023
412	275	Weinheimer_etal_2015_Report	Weinheimer, J., Anderson, J., Cooper, R., Williams, S., McHenry, M., Crain, P., Brenkman, S. & Hugunin, H.	Age structure and hatchery fraction of Elwha River Chinook Salmon: 2014 carcass survey report		2015			17		Report			Washington Department of Fish and Wildlife				46	WA-014	Glines Canyon Dam		Elwha River		Olympic National Park, Washington	WA	USA	48.0022	-123.6	google	location confirmed		1927	9		2011	8		2014		staged removal	environmental	hydroelectric	run-of-the-river	NPS	64	46	46626000
413	276	Wippelhauser_etal_2015_TAFS	Wippelhauser, G. S., Zydlewski, G. B., Kieffer, M., Sulikowski, J. & Kinnison, M. T.	Shortnose Sturgeon in the Gulf of Maine: Use of spawning habitat in the Kennebec System and response to dam removal	Transactions of the American Fisheries Society	2015	144	4	742-752		Journal Article					10.1080/00028487.2015.1037931	https://doi.org/10.1080/00028487.2015.1037931	28	ME-005	Edwards Dam		Kennebec River		Augusta, Maine	ME	USA	44.3249	-69.7697	USACE NID	location confirmed		1837	7		1999	10		1999			environmental	hydroelectric		Private Company	12	304	30837000	4.86	27000
414	277	Zunka_etal_2015_EarthSurfaceProcessesAndLandforms	Zunka, J. P. P., Tullos, D. D. & Lancaster, S. T.	Effects of sediment pulses on bed relief in bar-pool channels	Earth Surface Processes and Landforms	2015			1017-1028		Journal Article					10.1002/esp.3697	https://doi.org/10.1002/esp.3697	44	OR-018	Marmot Dam		Sandy River		Brightwood, Oregon	OR	USA	45.3997	-122.133	google	location confirmed	1913	1989	7		2007	10		2007		instantaneous	multiple	hydroelectric	run-of-the-river	Portland General Electric Company	12.2	105	855555		3000
415	277	Zunka_etal_2015_EarthSurfaceProcessesAndLandforms	Zunka, J. P. P., Tullos, D. D. & Lancaster, S. T.	Effects of sediment pulses on bed relief in bar-pool channels	Earth Surface Processes and Landforms	2015			1017-1028		Journal Article					10.1002/esp.3697	https://doi.org/10.1002/esp.3697	79	OR-017	Brownsville Dam		Calapooia River		Brownsville, Oregon	OR	USA	44.3878	-122.933	google	location confirmed	1885	1965				8		2007		staged removal	multiple	irrigation	run-of-the-river		2.5	34
416	58	Fjeldstad_etal_2012_River Research and Applications	Fjeldstad, H. -P., Barlaup, B. T., Stickler, M., Gabrielsen, S -E. & Alfredsen, K.	Removal of weirs and the influence on physical habitat for salmonids in a Norwegian river	River Research and Applications	2012	28	6	753--763		Journal Article					10.1002/rra.1529	https://doi.org/10.1002/rra.1529	60		Nidelva River Dam 2	Nidelva River Lower Weir	Nidelva River		Grimstad, Norway		Norway	58.4081	8.65595	google	location confirmed		1975						2007		instantaneous	environmental	recreation				50
417	278	Adams2016_JofCrustaceanBiology	Adams, K. J. & Marks, J. C.	Population response of the invasive crayfish Orconectes virilis (Hagen, 1870)(Decapoda:Astacoidea:Cambaridae) to restoration: what are the consequences of changes in predatory regulation and physical habitat in Fossil Creek, Arizona, USA?	Journal of Crustacean Biology	2016	36	5	597--606		Journal Article					10.1163/1937240X-00002471	https://doi.org/10.1163/1937240X-00002471	41	AZ-004	Fossil Creek Dam		Fossil Creek		Strawberry, Arizona	AZ	USA	34.4213	-111.576	google	location confirmed		1909	6	18	2005	9		2008		instantaneous	environmental	hydroelectric			8			0.00405	200
418	279	Battle2016_EcologicalModeling	Battle, L., Chang, H. Y., Tzeng, C. S. & Lin, H. J.	The impact of dam removal and climate change on the abundance of the Formosan landlocked salmon	Ecological Modeling	2016	339		23--32		Journal Article					10.1016/j.ecolmodel.2016.08.005	https://doi.org/10.1016/j.ecolmodel.2016.08.005	36		Kaoshan Stream Dam 1		Kaoshan Stream		Shei-Pa National Park, Taiwan		Taiwan	24.3582	121.309	google	within river								2000		partial
419	279	Battle2016_EcologicalModeling	Battle, L., Chang, H. Y., Tzeng, C. S. & Lin, H. J.	The impact of dam removal and climate change on the abundance of the Formosan landlocked salmon	Ecological Modeling	2016	339		23--32		Journal Article					10.1016/j.ecolmodel.2016.08.005	https://doi.org/10.1016/j.ecolmodel.2016.08.005	37		Kaoshan Stream Dam 2		Kaoshan Stream		Shei-Pa National Park, Taiwan		Taiwan	24.3615	121.303	google	within river								2000		partial
420	279	Battle2016_EcologicalModeling	Battle, L., Chang, H. Y., Tzeng, C. S. & Lin, H. J.	The impact of dam removal and climate change on the abundance of the Formosan landlocked salmon	Ecological Modeling	2016	339		23--32		Journal Article					10.1016/j.ecolmodel.2016.08.005	https://doi.org/10.1016/j.ecolmodel.2016.08.005	38		Kaoshan Stream Dam 3		Kaoshan Stream		Shei-Pa National Park, Taiwan		Taiwan	24.365	121.296	google	within river								2000		partial
421	279	Battle2016_EcologicalModeling	Battle, L., Chang, H. Y., Tzeng, C. S. & Lin, H. J.	The impact of dam removal and climate change on the abundance of the Formosan landlocked salmon	Ecological Modeling	2016	339		23--32		Journal Article					10.1016/j.ecolmodel.2016.08.005	https://doi.org/10.1016/j.ecolmodel.2016.08.005	39		Kaoshan Stream Dam 4		Kaoshan Stream		Shei-Pa National Park, Taiwan		Taiwan	24.3658	121.289	google	within river								2000		partial
422	280	Chow2016_CentralCoastWatershedStudies	Chow, K., Fields, J., Flores, S., Hart, K., Kleven, A., Luna, L., MacCarter, L. & Smith, D.	San Clemente dam removal sediment impacts: year one report		2016					Report - Class Project			The Watershed Institute	California State University			168	CA-097	San Clemente Dam		Carmel River		Monterey, California	CA	USA	36.4357	-121.709	google	location confirmed	1921				2013	11		2015			multiple	water supply	storage	California American Water	32	91	1758000
423	281	Citron2016_thesis	Citron, E. H.	Black Cottonwood (Populus Trichocarpa) Nutrition in the Dewatered Lake Aldwell Reservoir on the Elwha River, Washington		2016		466			Thesis/Dissertation				Western Washington University	10.25710/nhp0-m253	https://doi.org/10.25710/nhp0-m253	45	WA-013	Elwha Dam		Elwha River		Port Angeles, Washington	WA	USA	48.0943	-123.557	google	location confirmed		1912	9		2011	4		2012		staged removal	environmental	hydroelectric	run-of-the-river	NPS	32		9991200	1.08	4023
424	281	Citron2016_thesis	Citron, E. H.	Black Cottonwood (Populus Trichocarpa) Nutrition in the Dewatered Lake Aldwell Reservoir on the Elwha River, Washington		2016		466			Thesis/Dissertation				Western Washington University	10.25710/nhp0-m253	https://doi.org/10.25710/nhp0-m253	46	WA-014	Glines Canyon Dam		Elwha River		Olympic National Park, Washington	WA	USA	48.0022	-123.6	google	location confirmed		1927	9		2011	8		2014		staged removal	environmental	hydroelectric	run-of-the-river	NPS	64	46	46626000
425	282	Clausen2016_thesis	Clausen, K.	Soil Conditions and Arbuscular Mycorrhizal Fungal Spore Abundance and Distribution in Dewatered Reservoir Sediments after Dam Removal		2016					Thesis/Dissertation				Western Washington University		https://cedar.wwu.edu/wwu_honors/12/	45	WA-013	Elwha Dam		Elwha River		Port Angeles, Washington	WA	USA	48.0943	-123.557	google	location confirmed		1912	9		2011	4		2012		staged removal	environmental	hydroelectric	run-of-the-river	NPS	32		9991200	1.08	4023
426	282	Clausen2016_thesis	Clausen, K.	Soil Conditions and Arbuscular Mycorrhizal Fungal Spore Abundance and Distribution in Dewatered Reservoir Sediments after Dam Removal		2016					Thesis/Dissertation				Western Washington University		https://cedar.wwu.edu/wwu_honors/12/	46	WA-014	Glines Canyon Dam		Elwha River		Olympic National Park, Washington	WA	USA	48.0022	-123.6	google	location confirmed		1927	9		2011	8		2014		staged removal	environmental	hydroelectric	run-of-the-river	NPS	64	46	46626000
427	283	Collins2016_JofGreatLakesResearch	Collins, S. F., Marshall, B. & Moerke, A.	Aerial insect responses to non-native Chinook salmon spawning in a Great Lakes tributary	Journal of Great Lakes Research	2016	42		630--636		Journal Article					10.1016/j.jglr.2016.02.010	https://doi.org/10.1016/j.jglr.2016.02.010	169	MI-066	Thompson Dam		Thompson Creek		Thompson, Michigan	MI	USA	45.9083	-86.3315	google	within river	1944							2010			environmental				1.8	11
428	284	Cubley2016_RiverResearchApplications	Cubley, E. S. & Brown, R. L.	Restoration of hydrochory following dam removal on the Elwha River, Washington	River Research and Applications	2016	32		1566--1575		Journal Article					10.1002/rra.2999	https://doi.org/10.1002/rra.2999	45	WA-013	Elwha Dam		Elwha River		Port Angeles, Washington	WA	USA	48.0943	-123.557	google	location confirmed		1912	9		2011	4		2012		staged removal	environmental	hydroelectric	run-of-the-river	NPS	32		9991200	1.08	4023
429	284	Cubley2016_RiverResearchApplications	Cubley, E. S. & Brown, R. L.	Restoration of hydrochory following dam removal on the Elwha River, Washington	River Research and Applications	2016	32		1566--1575		Journal Article					10.1002/rra.2999	https://doi.org/10.1002/rra.2999	46	WA-014	Glines Canyon Dam		Elwha River		Olympic National Park, Washington	WA	USA	48.0022	-123.6	google	location confirmed		1927	9		2011	8		2014		staged removal	environmental	hydroelectric	run-of-the-river	NPS	64	46	46626000
430	285	Eidam2016_ContinentalShelfResearch	Eidam, E. F., Ogston, A. S. Nittrouer, C. A. & Warrick, J. A.	Tidally dominated sediment dispersal offshore of a small mountainous river: Elwha River, Washington State	Continental Shelf Research	2016	116		136--148		Journal Article					10.1016/j.csr.2016.01.009	https://doi.org/10.1016/j.csr.2016.01.009	45	WA-013	Elwha Dam		Elwha River		Port Angeles, Washington	WA	USA	48.0943	-123.557	google	location confirmed		1912	9		2011	4		2012		staged removal	environmental	hydroelectric	run-of-the-river	NPS	32		9991200	1.08	4023
431	285	Eidam2016_ContinentalShelfResearch	Eidam, E. F., Ogston, A. S. Nittrouer, C. A. & Warrick, J. A.	Tidally dominated sediment dispersal offshore of a small mountainous river: Elwha River, Washington State	Continental Shelf Research	2016	116		136--148		Journal Article					10.1016/j.csr.2016.01.009	https://doi.org/10.1016/j.csr.2016.01.009	46	WA-014	Glines Canyon Dam		Elwha River		Olympic National Park, Washington	WA	USA	48.0022	-123.6	google	location confirmed		1927	9		2011	8		2014		staged removal	environmental	hydroelectric	run-of-the-river	NPS	64	46	46626000
432	286	Gillette2016_RiverResearchApplications	Gillette, D. P., Daniel, K. & Redd, C.	Fish and benthic macroinvertebrate assemblage response to removal of a partially breached lowhead dam	River Research and Applications	2016	32		1776--1789		Journal Article					10.1002/rra.3017	https://doi.org/10.1002/rra.3017	170	NC-012	Spruce Pine Dam		North Toe River		Spruce Pine, North Carolina	NC	USA	35.9231	-82.0886	American Rivers database	within river	1918				1960	7	29	2009		staged	multiple	hydroelectric			2
433	287	Hansen2016_TransAmericanFisheriesSociety	Hansen, A. G., Gardner, J. R., Beauchamp, D. A., Paradis, R. & Quinn, T. P.	Recovery of Sockeye salmon in the Elwha River, Washington, after dam removal: dependence of smolt production on the resumption of anadromy by landlocked Kokanee	Transactions of the American Fisheries Society	2016	145	6	1303--1317		Journal Article					10.1080/00028487.2016.1223752	https://doi.org/10.1080/00028487.2016.1223752	45	WA-013	Elwha Dam		Elwha River		Port Angeles, Washington	WA	USA	48.0943	-123.557	google	location confirmed		1912	9		2011	4		2012		staged removal	environmental	hydroelectric	run-of-the-river	NPS	32		9991200	1.08	4023
434	288	Ibisate2016_EarthSurfaceProcessesLandforms	Ibisate, A., Ollero, A., Ballarin, D., Horacio, J., Mora, D., Mesanza, A., Ferrer-Boix, C., Acin, V., Granado, D. & Martin-Vide, J. P.	Geomorphic monitoring and response to two dam removals: rivers Urumea and Leitzaran (Basque Country, Spain)	Earth Surface Processes and Landforms	2016	41		2239--2255		Journal Article					10.1002/esp.4023	https://doi.org/10.1002/esp.4023	171		Mendaraz Dam		Urumea River		Gipuzkoa, Spain		Spain	43.2121	-1.88842	google	location confirmed						10		2010		instantaneous					3.5				500
435	288	Ibisate2016_EarthSurfaceProcessesLandforms	Ibisate, A., Ollero, A., Ballarin, D., Horacio, J., Mora, D., Mesanza, A., Ferrer-Boix, C., Acin, V., Granado, D. & Martin-Vide, J. P.	Geomorphic monitoring and response to two dam removals: rivers Urumea and Leitzaran (Basque Country, Spain)	Earth Surface Processes and Landforms	2016	41		2239--2255		Journal Article					10.1002/esp.4023	https://doi.org/10.1002/esp.4023	172		Inturia Dam		Leitzaran River		Gipuzkoa, Spain		Spain	43.1742	-1.98043	google	location confirmed	1913		8		2013	8	1	2016		staged					12.5				1500
436	290	Izzo2016_MarineCoastalFisheries	Izzo, L. K., Maynard, G. A. & Zydlewski, J.	Upstream movements of Atlantic salmon in the Lower Penobscot River, Maine following two dam removals and fish passage modifications	Marine and Coastal Fisheries	2016	8	1	448--461		Journal Article					10.1080/19425120.2016.1185063	https://doi.org/10.1080/19425120.2016.1185063	173	ME-026	Great Works Dam		Penobscot River		Old Town, Maine	ME	USA	44.9205	-68.6328	google	location confirmed	1830	1887	6	11	2012	11		2012		staged	environmental	hydroelectric		Penobscot River Restoration Trust	5.8	304.8			2575
437	290	Izzo2016_MarineCoastalFisheries	Izzo, L. K., Maynard, G. A. & Zydlewski, J.	Upstream movements of Atlantic salmon in the Lower Penobscot River, Maine following two dam removals and fish passage modifications	Marine and Coastal Fisheries	2016	8	1	448--461		Journal Article					10.1080/19425120.2016.1185063	https://doi.org/10.1080/19425120.2016.1185063	174	ME-029	Veazie Dam		Penobscot River		Veazie, Maine	ME	USA	44.8324	-68.7001	google	location confirmed	1913		7		2013	11		2013		staged	environmental	hydroelectric		Penobscot River Restoration Trust	9.8	253			6115.5
438	289	Izzo2016_thesis	Izzo, L. K.	Exploring the threats of dams and ocean conditions: in-river movements and ocean growth of Atlantic salmon (Salmo salar) from Maine's rivers		2016					Thesis/Dissertation				University of Maine		https://digitalcommons.library.umaine.edu/etd/2479	173	ME-026	Great Works Dam		Penobscot River		Old Town, Maine	ME	USA	44.9205	-68.6328	google	location confirmed	1830	1887	6	11	2012	11		2012		staged	environmental	hydroelectric		Penobscot River Restoration Trust	5.8	304.8			2575
439	289	Izzo2016_thesis	Izzo, L. K.	Exploring the threats of dams and ocean conditions: in-river movements and ocean growth of Atlantic salmon (Salmo salar) from Maine's rivers		2016					Thesis/Dissertation				University of Maine		https://digitalcommons.library.umaine.edu/etd/2479	174	ME-029	Veazie Dam		Penobscot River		Veazie, Maine	ME	USA	44.8324	-68.7001	google	location confirmed	1913		7		2013	11		2013		staged	environmental	hydroelectric		Penobscot River Restoration Trust	9.8	253			6115.5
440	291	Johnston2016_thesis	Johnston, C.	Shortnose sturgeon (Acipenser brevirostrum) spawning potential in the Penobscot River, Maine: considering dam removals and emerging threats		2016					Thesis/Dissertation				University of Maine		https://digitalcommons.library.umaine.edu/etd/2480	173	ME-026	Great Works Dam		Penobscot River		Old Town, Maine	ME	USA	44.9205	-68.6328	google	location confirmed	1830	1887	6	11	2012	11		2012		staged	environmental	hydroelectric		Penobscot River Restoration Trust	5.8	304.8			2575
441	291	Johnston2016_thesis	Johnston, C.	Shortnose sturgeon (Acipenser brevirostrum) spawning potential in the Penobscot River, Maine: considering dam removals and emerging threats		2016					Thesis/Dissertation				University of Maine		https://digitalcommons.library.umaine.edu/etd/2480	174	ME-029	Veazie Dam		Penobscot River		Veazie, Maine	ME	USA	44.8324	-68.7001	google	location confirmed	1913		7		2013	11		2013		staged	environmental	hydroelectric		Penobscot River Restoration Trust	9.8	253			6115.5
442	292	Jolley2016_USFWS	Jolley, J. C., Silver, G. S., Harris, J. E., Butts, E. C. & Cook-Tabor, C.	Occupancy and distribution of larval Pacific lamprey and Lampetra spp. In wadeable streams of the Pacific Northwest		2016			1--35		Report			US Fish and Wildlife Service, Columbia River Fish and Wildlife Conservation Office				52	WA-035	Condit Dam		White Salmon River		Washington	WA	USA	45.7674	-121.538	google	location confirmed		1913	10	26	2011	9		2012		instantaneous	environmental	hydroelectric		PacifiCorp	38	144	1600000	0.37	2900
443	293	Morgan2016_RiverFlow	Morgan, J. A. & Nelson, P. A.	Hydro- and morphodynamics of riffle-pool sequences in the middle Elwha River, Washington, USA	River Flow Conference 2016	2016					Conference Proceedings							46	WA-014	Glines Canyon Dam		Elwha River		Olympic National Park, Washington	WA	USA	48.0022	-123.6	google	location confirmed		1927	9		2011	8		2014		staged removal	environmental	hydroelectric	run-of-the-river	NPS	64	46	46626000
444	294	Pearson2016_Geoderma	Pearson, A. J., Pizzuto, J. E. & Vargas, R.	Influence of run of river dams on floodplain sediments and carbon dynamics	Geoderma	2016	272		51--63		Journal Article					10.1016/j.geoderma.2016.02.029	https://doi.org/10.1016/j.geoderma.2016.02.029	175	DE-002	Fell Spice Mill Dam		Red Clay Creek		Wilmington, Delaware	DE	USA	39.7502	-75.6329	google	location confirmed	1828							1950		accidental
445	295	Phillips2016_thesis	Phillips, Z. R.	Hydraulic investigation of stream restoration methods in a third order, dam removal-impacted mountain stream located in the Valley-Ridge Province, Adams County, Pennsylvania		2016					Thesis/Dissertation				Shippensburg University		https://www.ship.edu/globalassets/geo-ess/phillips_thesis_160108.pdf	176	PA-096	Birch Run Dam		Birch Run		Chambersburg, Pennsylvania	PA	USA	39.9187	-77.4545	google	location confirmed	1933				2004			2005		staged	hazard	water supply	storage	City of Chambersburg	19.8	213	6800000	0.21	1150
447	296	Sando2016_usgs	Sando, S. K. & Vecchia, A. V.	Water-quality trends and constituent-transport analysis for selected sampling sites in the Milltown Reservoir/Clark Fork River superfund site in the Upper Clark Fork Basin, Montana, water years 1996-2015	U.S. Geological Survey Scientific Investigations Report 2016û5100	2016					USGS Peer Reviewed Report			U.S. Geological Survey		10.3133/sir20165100	https://doi.org/10.3133/sir20165100	11	MT-009	Milltown Dam		Clark Fork River		Missoula, Montana	MT	USA	46.8716	-113.893	USACE NID	location confirmed		1907	6	1	2006	3	28	2008		staged removal	environmental	hydroelectric	run-of-the-river	Montana Power	8.5	204	1233500	0.87	1500
448	297	Snook2016_EcologyofFreshwaterFish	Snook, E. L. Letcher, B. H., Dubreuil, T. L., Zydlewski, J., O'Donnell, M. J., Whiteley, A. R., Hurley, S. T. & Danylchuk, A. J.	Movement patterns of brook trout in a restored coastal stream system in southern Massachusetts	Ecology of Freshwater Fish	2016	25		360--375		Journal Article					10.1111/eff.12216	https://doi.org/10.1111/eff.12216	177	MA-019	Lower Flume Dam		Red Brook		Plymouth, Massachusetts	MA	USA	41.7652	-70.6341	American Rivers database	location confirmed						8		2009			environmental
449	297	Snook2016_EcologyofFreshwaterFish	Snook, E. L. Letcher, B. H., Dubreuil, T. L., Zydlewski, J., O'Donnell, M. J., Whiteley, A. R., Hurley, S. T. & Danylchuk, A. J.	Movement patterns of brook trout in a restored coastal stream system in southern Massachusetts	Ecology of Freshwater Fish	2016	25		360--375		Journal Article					10.1111/eff.12216	https://doi.org/10.1111/eff.12216	178	MA-020	Upper Flume Dam		Red Brook		Plymouth, Massachusetts	MA	USA	41.7653	-70.6342	American Rivers database	location confirmed						8		2009			environmental
450	297	Snook2016_EcologyofFreshwaterFish	Snook, E. L. Letcher, B. H., Dubreuil, T. L., Zydlewski, J., O'Donnell, M. J., Whiteley, A. R., Hurley, S. T. & Danylchuk, A. J.	Movement patterns of brook trout in a restored coastal stream system in southern Massachusetts	Ecology of Freshwater Fish	2016	25		360--375		Journal Article					10.1111/eff.12216	https://doi.org/10.1111/eff.12216	179	MA-009	New Way Dam		Red Brook		Plymouth, Massachusetts	MA	USA	41.7659	-70.6346	American Rivers database	location confirmed						9		2008			environmental				0.6
451	297	Snook2016_EcologyofFreshwaterFish	Snook, E. L. Letcher, B. H., Dubreuil, T. L., Zydlewski, J., O'Donnell, M. J., Whiteley, A. R., Hurley, S. T. & Danylchuk, A. J.	Movement patterns of brook trout in a restored coastal stream system in southern Massachusetts	Ecology of Freshwater Fish	2016	25		360--375		Journal Article					10.1111/eff.12216	https://doi.org/10.1111/eff.12216	180	MA-007	Robbins Dike Dam		Red Brook		Plymouth, Massachusetts	MA	USA	41.7664	-70.6351	American Rivers database	location confirmed								2006			environmental	recreation	storage		1.7	30.5
452	298	VanDyke2016_Geomorphology	Van Dyke, C.	Nature's complex flume - using a diagnostic state-and-transition framework to understand post-restoration channel adjustment of the Clark Fork River, Montana	Geomorphology	2016	254		1--15		Journal Article					10.1016/j.geomorph.2015.11.007	https://doi.org/10.1016/j.geomorph.2015.11.007	11	MT-009	Milltown Dam		Clark Fork River		Missoula, Montana	MT	USA	46.8716	-113.893	USACE NID	location confirmed		1907	6	1	2006	3	28	2008		staged removal	environmental	hydroelectric	run-of-the-river	Montana Power	8.5	204	1233500	0.87	1500
453	151	Poeppl_etal_2013_Research in Protected Areas	Poeppl, R. E., Keesstra, S. D., Keiler, M., Coulthard, T. & Glade, T.	Impact of dams, dam removal and dam-related river engineering structures on sediment connectivity and channel morphology of the Fugnitz and the Kaja	5th Symposium for Research in Protected Areas	2013			607--614		Conference Proceedings					10.7892/boris.47966	https://doi.org/10.7892/boris.47966	181		Fugnitz Dam 1		Fugnitz River		Northeast Austria		Austria	48.84	15.85	google	within watershed
454	151	Poeppl_etal_2013_Research in Protected Areas	Poeppl, R. E., Keesstra, S. D., Keiler, M., Coulthard, T. & Glade, T.	Impact of dams, dam removal and dam-related river engineering structures on sediment connectivity and channel morphology of the Fugnitz and the Kaja	5th Symposium for Research in Protected Areas	2013			607--614		Conference Proceedings					10.7892/boris.47966	https://doi.org/10.7892/boris.47966	182		Fugnitz Dam 2		Fugnitz River		Northeast Austria		Austria	48.84	15.85	google	within watershed
455	151	Poeppl_etal_2013_Research in Protected Areas	Poeppl, R. E., Keesstra, S. D., Keiler, M., Coulthard, T. & Glade, T.	Impact of dams, dam removal and dam-related river engineering structures on sediment connectivity and channel morphology of the Fugnitz and the Kaja	5th Symposium for Research in Protected Areas	2013			607--614		Conference Proceedings					10.7892/boris.47966	https://doi.org/10.7892/boris.47966	183		Fugnitz Dam 4		Fugnitz River		Northeast Austria		Austria	48.84	15.85	google	within watershed
456	151	Poeppl_etal_2013_Research in Protected Areas	Poeppl, R. E., Keesstra, S. D., Keiler, M., Coulthard, T. & Glade, T.	Impact of dams, dam removal and dam-related river engineering structures on sediment connectivity and channel morphology of the Fugnitz and the Kaja	5th Symposium for Research in Protected Areas	2013			607--614		Conference Proceedings					10.7892/boris.47966	https://doi.org/10.7892/boris.47966	184		Fugnitz Dam 6		Fugnitz River		Northeast Austria		Austria	48.84	15.85	google	within watershed
457	151	Poeppl_etal_2013_Research in Protected Areas	Poeppl, R. E., Keesstra, S. D., Keiler, M., Coulthard, T. & Glade, T.	Impact of dams, dam removal and dam-related river engineering structures on sediment connectivity and channel morphology of the Fugnitz and the Kaja	5th Symposium for Research in Protected Areas	2013			607--614		Conference Proceedings					10.7892/boris.47966	https://doi.org/10.7892/boris.47966	185		Fugnitz Dam 7		Fugnitz River		Northeast Austria		Austria	48.84	15.85	google	within watershed
458	151	Poeppl_etal_2013_Research in Protected Areas	Poeppl, R. E., Keesstra, S. D., Keiler, M., Coulthard, T. & Glade, T.	Impact of dams, dam removal and dam-related river engineering structures on sediment connectivity and channel morphology of the Fugnitz and the Kaja	5th Symposium for Research in Protected Areas	2013			607--614		Conference Proceedings					10.7892/boris.47966	https://doi.org/10.7892/boris.47966	186		Fugnitz Dam 8		Fugnitz River		Northeast Austria		Austria	48.84	15.85	google	within watershed
459	151	Poeppl_etal_2013_Research in Protected Areas	Poeppl, R. E., Keesstra, S. D., Keiler, M., Coulthard, T. & Glade, T.	Impact of dams, dam removal and dam-related river engineering structures on sediment connectivity and channel morphology of the Fugnitz and the Kaja	5th Symposium for Research in Protected Areas	2013			607--614		Conference Proceedings					10.7892/boris.47966	https://doi.org/10.7892/boris.47966	187		Kaja Dam 1		Kaja River		Northeast Austria		Austria	48.83	15.88	google	within watershed
460	151	Poeppl_etal_2013_Research in Protected Areas	Poeppl, R. E., Keesstra, S. D., Keiler, M., Coulthard, T. & Glade, T.	Impact of dams, dam removal and dam-related river engineering structures on sediment connectivity and channel morphology of the Fugnitz and the Kaja	5th Symposium for Research in Protected Areas	2013			607--614		Conference Proceedings					10.7892/boris.47966	https://doi.org/10.7892/boris.47966	188		Kaja Dam 2		Kaja River		Northeast Austria		Austria	48.83	15.88	google	within watershed
461	151	Poeppl_etal_2013_Research in Protected Areas	Poeppl, R. E., Keesstra, S. D., Keiler, M., Coulthard, T. & Glade, T.	Impact of dams, dam removal and dam-related river engineering structures on sediment connectivity and channel morphology of the Fugnitz and the Kaja	5th Symposium for Research in Protected Areas	2013			607--614		Conference Proceedings					10.7892/boris.47966	https://doi.org/10.7892/boris.47966	189		Kaja Dam 3		Kaja River		Northeast Austria		Austria	48.83	15.88	google	within watershed
462	151	Poeppl_etal_2013_Research in Protected Areas	Poeppl, R. E., Keesstra, S. D., Keiler, M., Coulthard, T. & Glade, T.	Impact of dams, dam removal and dam-related river engineering structures on sediment connectivity and channel morphology of the Fugnitz and the Kaja	5th Symposium for Research in Protected Areas	2013			607--614		Conference Proceedings					10.7892/boris.47966	https://doi.org/10.7892/boris.47966	190		Kaja Dam 4		Kaja River		Northeast Austria		Austria	48.83	15.88	google	within watershed
463	151	Poeppl_etal_2013_Research in Protected Areas	Poeppl, R. E., Keesstra, S. D., Keiler, M., Coulthard, T. & Glade, T.	Impact of dams, dam removal and dam-related river engineering structures on sediment connectivity and channel morphology of the Fugnitz and the Kaja	5th Symposium for Research in Protected Areas	2013			607--614		Conference Proceedings					10.7892/boris.47966	https://doi.org/10.7892/boris.47966	191		Kaja Dam 5		Kaja River		Northeast Austria		Austria	48.83	15.88	google	within watershed
464	151	Poeppl_etal_2013_Research in Protected Areas	Poeppl, R. E., Keesstra, S. D., Keiler, M., Coulthard, T. & Glade, T.	Impact of dams, dam removal and dam-related river engineering structures on sediment connectivity and channel morphology of the Fugnitz and the Kaja	5th Symposium for Research in Protected Areas	2013			607--614		Conference Proceedings					10.7892/boris.47966	https://doi.org/10.7892/boris.47966	192		Kaja Dam 6		Kaja River		Northeast Austria		Austria	48.83	15.88	google	within watershed
465	151	Poeppl_etal_2013_Research in Protected Areas	Poeppl, R. E., Keesstra, S. D., Keiler, M., Coulthard, T. & Glade, T.	Impact of dams, dam removal and dam-related river engineering structures on sediment connectivity and channel morphology of the Fugnitz and the Kaja	5th Symposium for Research in Protected Areas	2013			607--614		Conference Proceedings					10.7892/boris.47966	https://doi.org/10.7892/boris.47966	193		Kaja Dam 8		Kaja River		Northeast Austria		Austria	48.83	15.88	google	within watershed
466	151	Poeppl_etal_2013_Research in Protected Areas	Poeppl, R. E., Keesstra, S. D., Keiler, M., Coulthard, T. & Glade, T.	Impact of dams, dam removal and dam-related river engineering structures on sediment connectivity and channel morphology of the Fugnitz and the Kaja	5th Symposium for Research in Protected Areas	2013			607--614		Conference Proceedings					10.7892/boris.47966	https://doi.org/10.7892/boris.47966	194		Kaja Dam 9		Kaja River		Northeast Austria		Austria	48.83	15.88	google	within watershed
467	151	Poeppl_etal_2013_Research in Protected Areas	Poeppl, R. E., Keesstra, S. D., Keiler, M., Coulthard, T. & Glade, T.	Impact of dams, dam removal and dam-related river engineering structures on sediment connectivity and channel morphology of the Fugnitz and the Kaja	5th Symposium for Research in Protected Areas	2013			607--614		Conference Proceedings					10.7892/boris.47966	https://doi.org/10.7892/boris.47966	195		Kaja Dam 10		Kaja River		Northeast Austria		Austria	48.83	15.88	google	within watershed
468	151	Poeppl_etal_2013_Research in Protected Areas	Poeppl, R. E., Keesstra, S. D., Keiler, M., Coulthard, T. & Glade, T.	Impact of dams, dam removal and dam-related river engineering structures on sediment connectivity and channel morphology of the Fugnitz and the Kaja	5th Symposium for Research in Protected Areas	2013			607--614		Conference Proceedings					10.7892/boris.47966	https://doi.org/10.7892/boris.47966	196		Kaja Dam 13		Kaja River		Northeast Austria		Austria	48.83	15.88	google	within watershed
469	299	Poeppl2015_Anthropocene	Poeppl, R. E., Keestra, S. D. & Hein, T.	The geomorphic legacy of small dams - an Austrian study	Anthropocene	2015	10		43--55		Journal Article					10.1016/j.ancene.2015.09.003	https://doi.org/10.1016/j.ancene.2015.09.003	181		Fugnitz Dam 1		Fugnitz River		Northeast Austria		Austria	48.84	15.85	google	within watershed
470	299	Poeppl2015_Anthropocene	Poeppl, R. E., Keestra, S. D. & Hein, T.	The geomorphic legacy of small dams - an Austrian study	Anthropocene	2015	10		43--55		Journal Article					10.1016/j.ancene.2015.09.003	https://doi.org/10.1016/j.ancene.2015.09.003	182		Fugnitz Dam 2		Fugnitz River		Northeast Austria		Austria	48.84	15.85	google	within watershed
471	299	Poeppl2015_Anthropocene	Poeppl, R. E., Keestra, S. D. & Hein, T.	The geomorphic legacy of small dams - an Austrian study	Anthropocene	2015	10		43--55		Journal Article					10.1016/j.ancene.2015.09.003	https://doi.org/10.1016/j.ancene.2015.09.003	183		Fugnitz Dam 4		Fugnitz River		Northeast Austria		Austria	48.84	15.85	google	within watershed
472	299	Poeppl2015_Anthropocene	Poeppl, R. E., Keestra, S. D. & Hein, T.	The geomorphic legacy of small dams - an Austrian study	Anthropocene	2015	10		43--55		Journal Article					10.1016/j.ancene.2015.09.003	https://doi.org/10.1016/j.ancene.2015.09.003	184		Fugnitz Dam 6		Fugnitz River		Northeast Austria		Austria	48.84	15.85	google	within watershed
473	299	Poeppl2015_Anthropocene	Poeppl, R. E., Keestra, S. D. & Hein, T.	The geomorphic legacy of small dams - an Austrian study	Anthropocene	2015	10		43--55		Journal Article					10.1016/j.ancene.2015.09.003	https://doi.org/10.1016/j.ancene.2015.09.003	185		Fugnitz Dam 7		Fugnitz River		Northeast Austria		Austria	48.84	15.85	google	within watershed
474	299	Poeppl2015_Anthropocene	Poeppl, R. E., Keestra, S. D. & Hein, T.	The geomorphic legacy of small dams - an Austrian study	Anthropocene	2015	10		43--55		Journal Article					10.1016/j.ancene.2015.09.003	https://doi.org/10.1016/j.ancene.2015.09.003	186		Fugnitz Dam 8		Fugnitz River		Northeast Austria		Austria	48.84	15.85	google	within watershed
475	299	Poeppl2015_Anthropocene	Poeppl, R. E., Keestra, S. D. & Hein, T.	The geomorphic legacy of small dams - an Austrian study	Anthropocene	2015	10		43--55		Journal Article					10.1016/j.ancene.2015.09.003	https://doi.org/10.1016/j.ancene.2015.09.003	187		Kaja Dam 1		Kaja River		Northeast Austria		Austria	48.83	15.88	google	within watershed
476	299	Poeppl2015_Anthropocene	Poeppl, R. E., Keestra, S. D. & Hein, T.	The geomorphic legacy of small dams - an Austrian study	Anthropocene	2015	10		43--55		Journal Article					10.1016/j.ancene.2015.09.003	https://doi.org/10.1016/j.ancene.2015.09.003	188		Kaja Dam 2		Kaja River		Northeast Austria		Austria	48.83	15.88	google	within watershed
477	299	Poeppl2015_Anthropocene	Poeppl, R. E., Keestra, S. D. & Hein, T.	The geomorphic legacy of small dams - an Austrian study	Anthropocene	2015	10		43--55		Journal Article					10.1016/j.ancene.2015.09.003	https://doi.org/10.1016/j.ancene.2015.09.003	189		Kaja Dam 3		Kaja River		Northeast Austria		Austria	48.83	15.88	google	within watershed
478	299	Poeppl2015_Anthropocene	Poeppl, R. E., Keestra, S. D. & Hein, T.	The geomorphic legacy of small dams - an Austrian study	Anthropocene	2015	10		43--55		Journal Article					10.1016/j.ancene.2015.09.003	https://doi.org/10.1016/j.ancene.2015.09.003	190		Kaja Dam 4		Kaja River		Northeast Austria		Austria	48.83	15.88	google	within watershed
479	299	Poeppl2015_Anthropocene	Poeppl, R. E., Keestra, S. D. & Hein, T.	The geomorphic legacy of small dams - an Austrian study	Anthropocene	2015	10		43--55		Journal Article					10.1016/j.ancene.2015.09.003	https://doi.org/10.1016/j.ancene.2015.09.003	191		Kaja Dam 5		Kaja River		Northeast Austria		Austria	48.83	15.88	google	within watershed
480	299	Poeppl2015_Anthropocene	Poeppl, R. E., Keestra, S. D. & Hein, T.	The geomorphic legacy of small dams - an Austrian study	Anthropocene	2015	10		43--55		Journal Article					10.1016/j.ancene.2015.09.003	https://doi.org/10.1016/j.ancene.2015.09.003	192		Kaja Dam 6		Kaja River		Northeast Austria		Austria	48.83	15.88	google	within watershed
481	299	Poeppl2015_Anthropocene	Poeppl, R. E., Keestra, S. D. & Hein, T.	The geomorphic legacy of small dams - an Austrian study	Anthropocene	2015	10		43--55		Journal Article					10.1016/j.ancene.2015.09.003	https://doi.org/10.1016/j.ancene.2015.09.003	193		Kaja Dam 8		Kaja River		Northeast Austria		Austria	48.83	15.88	google	within watershed
482	299	Poeppl2015_Anthropocene	Poeppl, R. E., Keestra, S. D. & Hein, T.	The geomorphic legacy of small dams - an Austrian study	Anthropocene	2015	10		43--55		Journal Article					10.1016/j.ancene.2015.09.003	https://doi.org/10.1016/j.ancene.2015.09.003	194		Kaja Dam 9		Kaja River		Northeast Austria		Austria	48.83	15.88	google	within watershed
483	299	Poeppl2015_Anthropocene	Poeppl, R. E., Keestra, S. D. & Hein, T.	The geomorphic legacy of small dams - an Austrian study	Anthropocene	2015	10		43--55		Journal Article					10.1016/j.ancene.2015.09.003	https://doi.org/10.1016/j.ancene.2015.09.003	195		Kaja Dam 10		Kaja River		Northeast Austria		Austria	48.83	15.88	google	within watershed
484	299	Poeppl2015_Anthropocene	Poeppl, R. E., Keestra, S. D. & Hein, T.	The geomorphic legacy of small dams - an Austrian study	Anthropocene	2015	10		43--55		Journal Article					10.1016/j.ancene.2015.09.003	https://doi.org/10.1016/j.ancene.2015.09.003	196		Kaja Dam 13		Kaja River		Northeast Austria		Austria	48.83	15.88	google	within watershed
485	300	Ritchie_2018_Scientific Reports	Ritchie, A. C., Warrick, J. A. East, A. E. Magirl, C. S. Stevens, A. W. Bountry, J. A., Randle, T. J., Curran, C. A., Hilldale, R. C., Duda, J. J., Gelfenbaum, G. R., Miller, I. M., Pess, G. R., Foley, M. M., McCoy, R. & Ogston, A. S.	Morphodynamic evolution following sediment release from the worldÆs largest dam removal	Scientific Reports	2018	8	1			JournalArticle		Nature Publishing Group			10.1038/s41598-018-30817-8	https://doi.org/10.1038/s41598-018-30817-8	45	WA-013	Elwha Dam		Elwha River		Port Angeles, Washington	WA	USA	48.0943	-123.557	google	location confirmed		1912	9		2011	4		2012		staged removal	environmental	hydroelectric	run-of-the-river	NPS	32		9991200	1.08	4023
486	300	Ritchie_2018_Scientific Reports	Ritchie, A. C., Warrick, J. A. East, A. E. Magirl, C. S. Stevens, A. W. Bountry, J. A., Randle, T. J., Curran, C. A., Hilldale, R. C., Duda, J. J., Gelfenbaum, G. R., Miller, I. M., Pess, G. R., Foley, M. M., McCoy, R. & Ogston, A. S.	Morphodynamic evolution following sediment release from the worldÆs largest dam removal	Scientific Reports	2018	8	1			JournalArticle		Nature Publishing Group			10.1038/s41598-018-30817-8	https://doi.org/10.1038/s41598-018-30817-8	46	WA-014	Glines Canyon Dam		Elwha River		Olympic National Park, Washington	WA	USA	48.0022	-123.6	google	location confirmed		1927	9		2011	8		2014		staged removal	environmental	hydroelectric	run-of-the-river	NPS	64	46	46626000
487	301	Rubin_2017_PLoS ONE	Rubin, S. P., Miller, I. M., Foley, M. M., Berry, H. D., Duda, J. J., Hudson,B., Elder, N. E., Beirne, M. M., Warrick, J. A., McHenry, M. L., Stevens, A. W., Eidam, E. F., Ogston, A. S., Gelfenbaum, G. & Pedersen, R.	Increased sediment load during a large-scale dam removal changes nearshore subtidal communities	PLoS ONE	2017	12	12			JournalArticle		Public Library of Science			10.1371/journal.pone.0187742	https://doi.org/10.1371/journal.pone.0187742	45	WA-013	Elwha Dam		Elwha River		Port Angeles, Washington	WA	USA	48.0943	-123.557	google	location confirmed		1912	9		2011	4		2012		staged removal	environmental	hydroelectric	run-of-the-river	NPS	32		9991200	1.08	4023
488	301	Rubin_2017_PLoS ONE	Rubin, S. P., Miller, I. M., Foley, M. M., Berry, H. D., Duda, J. J., Hudson,B., Elder, N. E., Beirne, M. M., Warrick, J. A., McHenry, M. L., Stevens, A. W., Eidam, E. F., Ogston, A. S., Gelfenbaum, G. & Pedersen, R.	Increased sediment load during a large-scale dam removal changes nearshore subtidal communities	PLoS ONE	2017	12	12			JournalArticle		Public Library of Science			10.1371/journal.pone.0187742	https://doi.org/10.1371/journal.pone.0187742	46	WA-014	Glines Canyon Dam		Elwha River		Olympic National Park, Washington	WA	USA	48.0022	-123.6	google	location confirmed		1927	9		2011	8		2014		staged removal	environmental	hydroelectric	run-of-the-river	NPS	64	46	46626000
489	302	Foley_2017_Continental Shelf Research	Foley, M. M. & Warrick, J. A.	Ephemeral seafloor sedimentation during dam removal: Elwha River, Washington	Continental Shelf Research	2017	150		36-47		JournalArticle		Elsevier Ltd			10.1016/j.csr.2017.09.005	https://doi.org/10.1016/j.csr.2017.09.005	45	WA-013	Elwha Dam		Elwha River		Port Angeles, Washington	WA	USA	48.0943	-123.557	google	location confirmed		1912	9		2011	4		2012		staged removal	environmental	hydroelectric	run-of-the-river	NPS	32		9991200	1.08	4023
490	302	Foley_2017_Continental Shelf Research	Foley, M. M. & Warrick, J. A.	Ephemeral seafloor sedimentation during dam removal: Elwha River, Washington	Continental Shelf Research	2017	150		36-47		JournalArticle		Elsevier Ltd			10.1016/j.csr.2017.09.005	https://doi.org/10.1016/j.csr.2017.09.005	46	WA-014	Glines Canyon Dam		Elwha River		Olympic National Park, Washington	WA	USA	48.0022	-123.6	google	location confirmed		1927	9		2011	8		2014		staged removal	environmental	hydroelectric	run-of-the-river	NPS	64	46	46626000
491	303	Peters_2017_Journal of the American Water Resources Association	Peters, R. J., Liermann, M., McHenry, M. L., Bakke, P. & Pess, G. R.	Changes in Streambed Composition in Salmonid Spawning Habitat of the Elwha River during Dam Removal	Journal of the American Water Resources Association	2017	53	4	871-885		JournalArticle		Blackwell Publishing Inc.			10.1111/1752-1688.12536	https://doi.org/10.1111/1752-1688.12536	45	WA-013	Elwha Dam		Elwha River		Port Angeles, Washington	WA	USA	48.0943	-123.557	google	location confirmed		1912	9		2011	4		2012		staged removal	environmental	hydroelectric	run-of-the-river	NPS	32		9991200	1.08	4023
492	303	Peters_2017_Journal of the American Water Resources Association	Peters, R. J., Liermann, M., McHenry, M. L., Bakke, P. & Pess, G. R.	Changes in Streambed Composition in Salmonid Spawning Habitat of the Elwha River during Dam Removal	Journal of the American Water Resources Association	2017	53	4	871-885		JournalArticle		Blackwell Publishing Inc.			10.1111/1752-1688.12536	https://doi.org/10.1111/1752-1688.12536	46	WA-014	Glines Canyon Dam		Elwha River		Olympic National Park, Washington	WA	USA	48.0022	-123.6	google	location confirmed		1927	9		2011	8		2014		staged removal	environmental	hydroelectric	run-of-the-river	NPS	64	46	46626000
493	304	Cortese_2017_Restoration Ecology	Cortese, A. M. & Bunn, R. A.	Availability and function of arbuscular mycorrhizal and ectomycorrhizal fungi during revegetation of dewatered reservoirs left after dam removal	Restoration Ecology	2017	25	1	63-71		JournalArticle		Blackwell Publishing Inc.			10.1111/rec.12406	https://doi.org/10.1111/rec.12406	45	WA-013	Elwha Dam		Elwha River		Port Angeles, Washington	WA	USA	48.0943	-123.557	google	location confirmed		1912	9		2011	4		2012		staged removal	environmental	hydroelectric	run-of-the-river	NPS	32		9991200	1.08	4023
494	304	Cortese_2017_Restoration Ecology	Cortese, A. M. & Bunn, R. A.	Availability and function of arbuscular mycorrhizal and ectomycorrhizal fungi during revegetation of dewatered reservoirs left after dam removal	Restoration Ecology	2017	25	1	63-71		JournalArticle		Blackwell Publishing Inc.			10.1111/rec.12406	https://doi.org/10.1111/rec.12406	46	WA-014	Glines Canyon Dam		Elwha River		Olympic National Park, Washington	WA	USA	48.0022	-123.6	google	location confirmed		1927	9		2011	8		2014		staged removal	environmental	hydroelectric	run-of-the-river	NPS	64	46	46626000
495	305	De Rego_2018_thesis	De Rego, K. G.	Decadal-scale evolution of Elwha River downstream of Glines Canyon dam Perspectives from numerical modeling		2018					Thesis/Dissertation				University of British Columbia	10.14288/1.0364666	https://doi.org/10.14288/1.0364666	45	WA-013	Elwha Dam		Elwha River		Port Angeles, Washington	WA	USA	48.0943	-123.557	google	location confirmed		1912	9		2011	4		2012		staged removal	environmental	hydroelectric	run-of-the-river	NPS	32		9991200	1.08	4023
496	305	De Rego_2018_thesis	De Rego, K. G.	Decadal-scale evolution of Elwha River downstream of Glines Canyon dam Perspectives from numerical modeling		2018					Thesis/Dissertation				University of British Columbia	10.14288/1.0364666	https://doi.org/10.14288/1.0364666	46	WA-014	Glines Canyon Dam		Elwha River		Olympic National Park, Washington	WA	USA	48.0022	-123.6	google	location confirmed		1927	9		2011	8		2014		staged removal	environmental	hydroelectric	run-of-the-river	NPS	64	46	46626000
497	306	Watson_2017_thesis	Watson, J.	Effects of Dam Removal on Assemblage Composition and the Interactions of Fishes in the Penobscot River, Maine		2017					Thesis/Dissertation				University of Maine		https://digitalcommons.library.umaine.edu/etd/2680	173	ME-026	Great Works Dam		Penobscot River		Old Town, Maine	ME	USA	44.9205	-68.6328	google	location confirmed	1830	1887	6	11	2012	11		2012		staged	environmental	hydroelectric		Penobscot River Restoration Trust	5.8	304.8			2575
498	306	Watson_2017_thesis	Watson, J.	Effects of Dam Removal on Assemblage Composition and the Interactions of Fishes in the Penobscot River, Maine		2017					Thesis/Dissertation				University of Maine		https://digitalcommons.library.umaine.edu/etd/2680	174	ME-029	Veazie Dam		Penobscot River		Veazie, Maine	ME	USA	44.8324	-68.7001	google	location confirmed	1913		7		2013	11		2013		staged	environmental	hydroelectric		Penobscot River Restoration Trust	9.8	253			6115.5
499	307	Qasem_2018_thesis	Qasem, K.	The Effect of Urbanization and Dam Removal on Stream Metabolism		2018					Thesis/Dissertation				University of Chicago		https://indigo.uic.edu/articles/thesis/The_Effect_of_Urbanization_and_Dam_Removal_on_Stream_Metabolism/10912358	33	PA-053	Good Hope Mill Dam		Conodoguinet Creek		Cumberland County, Pennsylvania	PA	USA	40.2629	-76.9791	publication	location confirmed		1905	11		2001	11		2001		instantaneous	environmental		run-of-the-river	orphaned	1.8		64141		2182
500	308	Morgan_2018_thesis	Morgan, O. A	Vegetation community development after dam removal on the Elwha River		2018					Thesis/Dissertation				Eastern Washington University		https://dc.ewu.edu/theses/523	45	WA-013	Elwha Dam		Elwha River		Port Angeles, Washington	WA	USA	48.0943	-123.557	google	location confirmed		1912	9		2011	4		2012		staged removal	environmental	hydroelectric	run-of-the-river	NPS	32		9991200	1.08	4023
501	308	Morgan_2018_thesis	Morgan, O. A	Vegetation community development after dam removal on the Elwha River		2018					Thesis/Dissertation				Eastern Washington University		https://dc.ewu.edu/theses/523	46	WA-014	Glines Canyon Dam		Elwha River		Olympic National Park, Washington	WA	USA	48.0022	-123.6	google	location confirmed		1927	9		2011	8		2014		staged removal	environmental	hydroelectric	run-of-the-river	NPS	64	46	46626000
502	310	Scherelis_2017_thesis	Scherelis, C. C	Using Hydroacoustics to Investigate Biological Responses in Fish Abundance to Restoration Efforts in the Penobscot River, Maine		2017					Thesis/Dissertation				University of Maine		https://digitalcommons.library.umaine.edu/etd/2748	173	ME-026	Great Works Dam		Penobscot River		Old Town, Maine	ME	USA	44.9205	-68.6328	google	location confirmed	1830	1887	6	11	2012	11		2012		staged	environmental	hydroelectric		Penobscot River Restoration Trust	5.8	304.8			2575
503	310	Scherelis_2017_thesis	Scherelis, C. C	Using Hydroacoustics to Investigate Biological Responses in Fish Abundance to Restoration Efforts in the Penobscot River, Maine		2017					Thesis/Dissertation				University of Maine		https://digitalcommons.library.umaine.edu/etd/2748	174	ME-029	Veazie Dam		Penobscot River		Veazie, Maine	ME	USA	44.8324	-68.7001	google	location confirmed	1913		7		2013	11		2013		staged	environmental	hydroelectric		Penobscot River Restoration Trust	9.8	253			6115.5
504	311	Thomas_2018_thesis	Thomas, C. C	Riparian vegetation and the soil seed bank five years after dam removal on the Elwha River, Washington		2018					Thesis/Dissertation				Eastern Washington University		https://dc.ewu.edu/theses/530	45	WA-013	Elwha Dam		Elwha River		Port Angeles, Washington	WA	USA	48.0943	-123.557	google	location confirmed		1912	9		2011	4		2012		staged removal	environmental	hydroelectric	run-of-the-river	NPS	32		9991200	1.08	4023
505	311	Thomas_2018_thesis	Thomas, C. C	Riparian vegetation and the soil seed bank five years after dam removal on the Elwha River, Washington		2018					Thesis/Dissertation				Eastern Washington University		https://dc.ewu.edu/theses/530	46	WA-014	Glines Canyon Dam		Elwha River		Olympic National Park, Washington	WA	USA	48.0022	-123.6	google	location confirmed		1927	9		2011	8		2014		staged removal	environmental	hydroelectric	run-of-the-river	NPS	64	46	46626000
506	312	Morgan_2018_thesis	Morgan, J. A.	Effects of sediment supply, width variations, and unsteady flow on riffle-pool dynamics		2018					Thesis/Dissertation				Colorado State University		https://hdl.handle.net/10217/189320	45	WA-013	Elwha Dam		Elwha River		Port Angeles, Washington	WA	USA	48.0943	-123.557	google	location confirmed		1912	9		2011	4		2012		staged removal	environmental	hydroelectric	run-of-the-river	NPS	32		9991200	1.08	4023
507	312	Morgan_2018_thesis	Morgan, J. A.	Effects of sediment supply, width variations, and unsteady flow on riffle-pool dynamics		2018					Thesis/Dissertation				Colorado State University		https://hdl.handle.net/10217/189320	46	WA-014	Glines Canyon Dam		Elwha River		Olympic National Park, Washington	WA	USA	48.0022	-123.6	google	location confirmed		1927	9		2011	8		2014		staged removal	environmental	hydroelectric	run-of-the-river	NPS	64	46	46626000
508	313	Stephens_2017_Ecological Restoration	Stephens, J. L.	Short-Term Response of Vegetation and the Riparian Bird Community to Dam Removal on the Rogue River, Oregon	Ecological Restoration	2017	35	4	328-340		JournalArticle					10.3368/er.35.4.328	https://doi.org/10.3368/er.35.4.328	135	OR-024	Gold Ray Dam		Rogue River		Central Point, OR	OR	USA	42.4369	-122.984	google	location confirmed	1904	1940				8		2010			hazard	hydroelectric		Jackson County	11.6	110	123350	0.02	2900
509	314	Shaffer_2017_Aquatic Sciences	Shaffer, J .A., Juanes, F., Quinn, T. P., Parks, D., McBride,T., Michel, J., Naumann, C., Hocking, M. & Byrnes, C.	Nearshore fish community responses to large scale dam removal: implications for watershed restoration and fish management	Aquatic Sciences	2017	79	3	643-660		JournalArticle		Birkhauser Verlag AG			10.1007/s00027-017-0526-3	https://doi.org/10.1007/s00027-017-0526-3	45	WA-013	Elwha Dam		Elwha River		Port Angeles, Washington	WA	USA	48.0943	-123.557	google	location confirmed		1912	9		2011	4		2012		staged removal	environmental	hydroelectric	run-of-the-river	NPS	32		9991200	1.08	4023
510	314	Shaffer_2017_Aquatic Sciences	Shaffer, J .A., Juanes, F., Quinn, T. P., Parks, D., McBride,T., Michel, J., Naumann, C., Hocking, M. & Byrnes, C.	Nearshore fish community responses to large scale dam removal: implications for watershed restoration and fish management	Aquatic Sciences	2017	79	3	643-660		JournalArticle		Birkhauser Verlag AG			10.1007/s00027-017-0526-3	https://doi.org/10.1007/s00027-017-0526-3	45	WA-013	Elwha Dam		Elwha River		Port Angeles, Washington	WA	USA	48.0943	-123.557	google	location confirmed		1912	9		2011	4		2012		staged removal	environmental	hydroelectric	run-of-the-river	NPS	32		9991200	1.08	4023
511	314	Shaffer_2017_Aquatic Sciences	Shaffer, J .A., Juanes, F., Quinn, T. P., Parks, D., McBride,T., Michel, J., Naumann, C., Hocking, M. & Byrnes, C.	Nearshore fish community responses to large scale dam removal: implications for watershed restoration and fish management	Aquatic Sciences	2017	79	3	643-660		JournalArticle		Birkhauser Verlag AG			10.1007/s00027-017-0526-3	https://doi.org/10.1007/s00027-017-0526-3	46	WA-014	Glines Canyon Dam		Elwha River		Olympic National Park, Washington	WA	USA	48.0022	-123.6	google	location confirmed		1927	9		2011	8		2014		staged removal	environmental	hydroelectric	run-of-the-river	NPS	64	46	46626000
512	314	Shaffer_2017_Aquatic Sciences	Shaffer, J .A., Juanes, F., Quinn, T. P., Parks, D., McBride,T., Michel, J., Naumann, C., Hocking, M. & Byrnes, C.	Nearshore fish community responses to large scale dam removal: implications for watershed restoration and fish management	Aquatic Sciences	2017	79	3	643-660		JournalArticle		Birkhauser Verlag AG			10.1007/s00027-017-0526-3	https://doi.org/10.1007/s00027-017-0526-3	46	WA-014	Glines Canyon Dam		Elwha River		Olympic National Park, Washington	WA	USA	48.0022	-123.6	google	location confirmed		1927	9		2011	8		2014		staged removal	environmental	hydroelectric	run-of-the-river	NPS	64	46	46626000
513	315	Poulos_2017_Environmental Management	Poulos, H. M. & Chernoff, B.	Effects of Dam Removal on Fish Community Interactions and Stability in the Eightmile River System, Connecticut, USA	Environmental Management	2017	59	2	249-263		JournalArticle		Springer New York LLC			10.1007/s00267-016-0794-z	https://doi.org/10.1007/s00267-016-0794-z	106	CT-030	Zemko Dam		Eightmile River	Harris Brook	Salem, Connecticut	CT	USA	41.4939	-72.2835	google	location confirmed	1725	1968	7		2006	10		2007		staged removal	environmental	recreation		William Moore	1.5	24	101150	0.03
514	316	Moser_2017_American Currents	Moser, M. L. & Paradis, R. L	Pacific Lamprey restoration in the Elwha River drainage following dam removals	American Currents	2017	42	2	2021-03-08		JournalArticle							45	WA-013	Elwha Dam		Elwha River		Port Angeles, Washington	WA	USA	48.0943	-123.557	google	location confirmed		1912	9		2011	4		2012		staged removal	environmental	hydroelectric	run-of-the-river	NPS	32		9991200	1.08	4023
515	316	Moser_2017_American Currents	Moser, M. L. & Paradis, R. L	Pacific Lamprey restoration in the Elwha River drainage following dam removals	American Currents	2017	42	2	2021-03-08		JournalArticle							46	WA-014	Glines Canyon Dam		Elwha River		Olympic National Park, Washington	WA	USA	48.0022	-123.6	google	location confirmed		1927	9		2011	8		2014		staged removal	environmental	hydroelectric	run-of-the-river	NPS	64	46	46626000
516	317	Livermore_2017_Northeastern Naturalist	Livermore, J., Trainor, M. & Bednarski, M. S.	Successful Spawning of Anadromous Petromyzon marinus L. (Sea Lamprey) in a Restored Stream Channel Following Dam Removal	Northeastern Naturalist	2017	24	3	380-390		JournalArticle			Humboldt Field Research Institute		10.1656/045.024.0306	https://doi.org/10.1656/045.024.0306	201	MA-033	Hopewell Mills Dam		Mill River		Taunton, MA	MA	USA	41.9152	-71.0969	google	location confirmed	1818				2012			2012			hazard	power mills			2.44	107
517	318	Polster_2018_Journal of Environmental Science and Engineering B	Polster, D. F.	Natural Processes for the Restoration of Dam Removal Disturbances	Journal of Environmental Science and Engineering B	2018	6	11			JournalArticle		David Publishing Company			10.17265/2162-5263/2017.11.004	https://doi.org/10.17265/2162-5263/2017.11.004	209		Heber River Diversion Dam		Heber River		Vancouver Island, BC	BC	Canada	49.8546	-125.953	google	location confirmed	1953				2012			2013			environmental	hydroelectric			1.83
518	319	Pace_2017_River Research and Applications	Pace, K. M., Tullos, D., Walter, C., Lancaster, S. & Segura, C.	Sediment Pulse Behaviour Following Dam Removal in Gravel-Bed Rivers	River Research and Applications	2017	33	1	102-112		JournalArticle		John Wiley and Sons Ltd			10.1002/rra.3064	https://doi.org/10.1002/rra.3064	12	OR-023	Savage Rapids Dam		Rogue River		Grants Pass, Oregon	OR	USA	42.421	-123.23	google	location confirmed		1921	4		2009	11		2009		partial	environmental	irrigation	run-of-the-river	Grants Pass Irrigation District	12	152			800
519	319	Pace_2017_River Research and Applications	Pace, K. M., Tullos, D., Walter, C., Lancaster, S. & Segura, C.	Sediment Pulse Behaviour Following Dam Removal in Gravel-Bed Rivers	River Research and Applications	2017	33	1	102-112		JournalArticle		John Wiley and Sons Ltd			10.1002/rra.3064	https://doi.org/10.1002/rra.3064	79	OR-017	Brownsville Dam		Calapooia River		Brownsville, Oregon	OR	USA	44.3878	-122.933	google	location confirmed	1885	1965				8		2007		staged removal	multiple	irrigation	run-of-the-river		2.5	34
520	319	Pace_2017_River Research and Applications	Pace, K. M., Tullos, D., Walter, C., Lancaster, S. & Segura, C.	Sediment Pulse Behaviour Following Dam Removal in Gravel-Bed Rivers	River Research and Applications	2017	33	1	102-112		JournalArticle		John Wiley and Sons Ltd			10.1002/rra.3064	https://doi.org/10.1002/rra.3064	135	OR-024	Gold Ray Dam		Rogue River		Central Point, OR	OR	USA	42.4369	-122.984	google	location confirmed	1904	1940				8		2010			hazard	hydroelectric		Jackson County	11.6	110	123350	0.02	2900
521	320	Kane_2018_thesis	Kane, W. R. H.	Monitoring the influx of marine derived Nitrogen and characterizing soil food webs of riparian zones of the Elwha River Watershed, WA, USA.		2018					Thesis/Dissertation				Eastern Washington University		https://dc.ewu.edu/theses/511	45	WA-013	Elwha Dam		Elwha River		Port Angeles, Washington	WA	USA	48.0943	-123.557	google	location confirmed		1912	9		2011	4		2012		staged removal	environmental	hydroelectric	run-of-the-river	NPS	32		9991200	1.08	4023
522	320	Kane_2018_thesis	Kane, W. R. H.	Monitoring the influx of marine derived Nitrogen and characterizing soil food webs of riparian zones of the Elwha River Watershed, WA, USA.		2018					Thesis/Dissertation				Eastern Washington University		https://dc.ewu.edu/theses/511	46	WA-014	Glines Canyon Dam		Elwha River		Olympic National Park, Washington	WA	USA	48.0022	-123.6	google	location confirmed		1927	9		2011	8		2014		staged removal	environmental	hydroelectric	run-of-the-river	NPS	64	46	46626000
523	321	Tiemann_2018_report	Tiemann, J. S., Stodola, A. P. & Vinsel, R. M.	Danville Dam 2018 Salvage Report: Results of the fish and freshwater mussel surveys following the removal of the Danville Dam on the Vermilion River		2018					Report			Prairie Research Institute				200	IL-045	Danville Dam		Vermillion		Danville, IL	IL	USA	40.1223	-87.6316	google	location confirmed	1914				2018			2018			hazard	water supply		City of Danville	3.32	63
524	322	Jezorek_2018_report	Jezorek, I. G. & Hardiman, J. M.	Juvenile Salmonid Monitoring Following Removal of Condit Dam in the White Salmon River Watershed, Washington, 2017		2018					Report			US Geological Survey		10.3133/ofr20181106	https://doi.org/10.3133/ofr20181106	52	WA-035	Condit Dam		White Salmon River		Washington	WA	USA	45.7674	-121.538	google	location confirmed		1913	10	26	2011	9		2012		instantaneous	environmental	hydroelectric		PacifiCorp	38	144	1600000	0.37	2900
525	323	Liermann_2017_Transactions of the American Fisheries Society	Liermann, M., Pess, G., McHenry, M., McMillan, J., Elofson, M., Bennett, T. & Moses, R.	Relocation and Recolonization of Coho Salmon in Two Tributaries to the Elwha River: Implications for Management and Monitoring	Transactions of the American Fisheries Society	2017	146	5	955-966		JournalArticle		Wiley			10.1080/00028487.2017.1317664	https://doi.org/10.1080/00028487.2017.1317664	45	WA-013	Elwha Dam		Elwha River		Port Angeles, Washington	WA	USA	48.0943	-123.557	google	location confirmed		1912	9		2011	4		2012		staged removal	environmental	hydroelectric	run-of-the-river	NPS	32		9991200	1.08	4023
526	323	Liermann_2017_Transactions of the American Fisheries Society	Liermann, M., Pess, G., McHenry, M., McMillan, J., Elofson, M., Bennett, T. & Moses, R.	Relocation and Recolonization of Coho Salmon in Two Tributaries to the Elwha River: Implications for Management and Monitoring	Transactions of the American Fisheries Society	2017	146	5	955-966		JournalArticle		Wiley			10.1080/00028487.2017.1317664	https://doi.org/10.1080/00028487.2017.1317664	46	WA-014	Glines Canyon Dam		Elwha River		Olympic National Park, Washington	WA	USA	48.0022	-123.6	google	location confirmed		1927	9		2011	8		2014		staged removal	environmental	hydroelectric	run-of-the-river	NPS	64	46	46626000
527	324	Winans_2018_PLoS ONE	Winans, G. A., Allen, M. B., Baker, J., Lesko, E., Shrier, F., Strobel, B. & Myers, J.	Dam trout: Genetic variability in oncorhynchus mykiss above and below barriers in three columbia river systems prior to restoring migrational access	PLoS ONE	2018	13	5			JournalArticle		Public Library of Science			10.1371/journal.pone.0197571	https://doi.org/10.1371/journal.pone.0197571	52	WA-035	Condit Dam		White Salmon River		Washington	WA	USA	45.7674	-121.538	google	location confirmed		1913	10	26	2011	9		2012		instantaneous	environmental	hydroelectric		PacifiCorp	38	144	1600000	0.37	2900
528	324	Winans_2018_PLoS ONE	Winans, G. A., Allen, M. B., Baker, J., Lesko, E., Shrier, F., Strobel, B. & Myers, J.	Dam trout: Genetic variability in oncorhynchus mykiss above and below barriers in three columbia river systems prior to restoring migrational access	PLoS ONE	2018	13	5			JournalArticle		Public Library of Science			10.1371/journal.pone.0197571	https://doi.org/10.1371/journal.pone.0197571	211	OR-047	Little Sandy River Dam		Little Sandy River		Bull Run, OR	OR	USA	45.4148	-122.178	American Rivers database	location confirmed	1912				2008			2008			environmental	hydroelectric		PGE	4.9
529	325	Katz_2017_Integrated Environmental Assessment and Management	Katz, D. R., Cantwell, M. G., Sullivan, J. C., Perron, M. M., Burgess, R. M. & Hoy, K. T.	Particle-bound metal transport after removal of a small dam in the pawtuxet river, Rhode Island, USA	Integrated Environmental Assessment and Management	2017	13	4	675-685		JournalArticle		Wiley-Blackwell			10.1002/ieam.1844	https://doi.org/10.1002/ieam.1844	27	RI-005	Pawtuxet Falls Dam		Pawtuxet River		Cranston, Rhode Island	RI	USA	41.7644	-71.3909	google	location confirmed	1638	1924	8	9	2011	8	26	2011		instantaneous	environmental	hydroelectric	run-of-the-river	City of Providence	1.5	52	98679	0.04
530	326	Sullivan_2018_Ecosphere	Sullivan, S. M. P., Manning, D. W. P. & Davis, R. P.	Do the ecological impacts of dam removal extend across the aquaticûterrestrial boundary?	Ecosphere	2018	9	4			JournalArticle		Wiley-Blackwell			10.1002/ecs2.2180	https://doi.org/10.1002/ecs2.2180	164	OH-049	Fifth Ave Dam		Lower Olentangy		Grandview Heights, Ohio	OH	USA	39.9888	-83.0244	google	location confirmed		1935	8		2012	8		2012		instantaneous	environmental	water supply	run-of-the-river	City of Columbus	2	143	185020	0.23
531	326	Sullivan_2018_Ecosphere	Sullivan, S. M. P., Manning, D. W. P. & Davis, R. P.	Do the ecological impacts of dam removal extend across the aquaticûterrestrial boundary?	Ecosphere	2018	9	4			JournalArticle		Wiley-Blackwell			10.1002/ecs2.2180	https://doi.org/10.1002/ecs2.2180	164	OH-049	Fifth Ave Dam		Lower Olentangy		Grandview Heights, Ohio	OH	USA	39.9888	-83.0244	google	location confirmed		1935	8		2012	8		2012		instantaneous	environmental	water supply	run-of-the-river	City of Columbus	2	143	185020	0.23
532	327	Compton_2017_report	Compton, M. C., Yahn, B. D., & Phelps, L. T.	Preliminary ecological assessment of the Green and Nolin rivers in Mammoth Cave National Park, Kentucky, following the removal of lock and dam #6		2017					Report			Kentucky State Nature Preserves Commission				210	KY-005	Lock and Dam 6		Green River		Mammoth Cave National Park, KY	KY	USA	37.2066	-86.2605	google	location confirmed	1906				2017			2017	16	staged	environmental	navigation			2.8	44.2
533	328	Hogya_2017_The Ohio Journal of Science	Hogya, N. P., Andrikanich, R. E., Trimbath, R. J. & Krebs, R. A.	Consequences of Dam Removal on Mussel Assemblages (Unionidae) in the Cuyahoga River	The Ohio Journal of Science	2017	117	2	6		JournalArticle		The Ohio State University Libraries			10.18061/ojs.v117i2.5307	https://doi.org/10.18061/ojs.v117i2.5307	104	OH-041	Munroe Falls Dam		Cuyahoga River		Munroe Falls, Ohio	OH	USA	41.1414	-81.4367	google	location confirmed	1818	1902	8		2005	10		2005			environmental	water supply		City of Munroe Falls	7.9	61	196120	0.05	5900
534	328	Hogya_2017_The Ohio Journal of Science	Hogya, N. P., Andrikanich, R. E., Trimbath, R. J. & Krebs, R. A.	Consequences of Dam Removal on Mussel Assemblages (Unionidae) in the Cuyahoga River	The Ohio Journal of Science	2017	117	2	6		JournalArticle		The Ohio State University Libraries			10.18061/ojs.v117i2.5307	https://doi.org/10.18061/ojs.v117i2.5307	197	OH-053	Lefever Dam		Cuyahoga		Cuyahoga Falls, Ohio	OH	USA	41.137	-81.4812	google	location confirmed	1914			30	2013		20	2013	21		environmental	hydroelectric			3.3	30.4
535	328	Hogya_2017_The Ohio Journal of Science	Hogya, N. P., Andrikanich, R. E., Trimbath, R. J. & Krebs, R. A.	Consequences of Dam Removal on Mussel Assemblages (Unionidae) in the Cuyahoga River	The Ohio Journal of Science	2017	117	2	6		JournalArticle		The Ohio State University Libraries			10.18061/ojs.v117i2.5307	https://doi.org/10.18061/ojs.v117i2.5307	198	OH-054	Sheraton Mill Dam		Cuyahoga		Cuyahoga Falls, OH	OH	USA	41.1333	-81.4822	google	location confirmed	1914				2013			2013			environmental	hydroelectric			2.98	15.24
536	328	Hogya_2017_The Ohio Journal of Science	Hogya, N. P., Andrikanich, R. E., Trimbath, R. J. & Krebs, R. A.	Consequences of Dam Removal on Mussel Assemblages (Unionidae) in the Cuyahoga River	The Ohio Journal of Science	2017	117	2	6		JournalArticle		The Ohio State University Libraries			10.18061/ojs.v117i2.5307	https://doi.org/10.18061/ojs.v117i2.5307	199		Kent Dam		Cuyahoga		Kent, OH	OH	USA	41.1534	-81.3596	goggle	location confirmed	1836				2004			2004			environmental	hydroelectric			4.26	38.1
537	329	Gibson_2018_Freshwater Science	Gibson, C. A., Koch, B. J., Compson, Z. G., Hungate, B. A. & Marks, J. C.	Ecosystem responses to restored flow in a travertine river	Freshwater Science	2018	37	1	169-177		JournalArticle		University of Chicago Press			10.1086/696614	https://doi.org/10.1086/696614	41	AZ-004	Fossil Creek Dam		Fossil Creek		Strawberry, Arizona	AZ	USA	34.4213	-111.576	google	location confirmed		1909	6	18	2005	9		2008		instantaneous	environmental	hydroelectric			8			0.00405	200
538	331	Davis_2017_Environmental Pollution	Davis, R. P., Sullivan, S. M. P. & Stefanik, K. C.	Reductions in fish-community contamination following lowhead dam removal linked more to shifts in food-web structure than sediment pollution	Environmental Pollution	2017	231		671-680		JournalArticle		Elsevier Ltd			10.1016/j.envpol.2017.07.096	https://doi.org/10.1016/j.envpol.2017.07.096	164	OH-049	Fifth Ave Dam		Lower Olentangy		Grandview Heights, Ohio	OH	USA	39.9888	-83.0244	google	location confirmed		1935	8		2012	8		2012		instantaneous	environmental	water supply	run-of-the-river	City of Columbus	2	143	185020	0.23
539	331	Davis_2017_Environmental Pollution	Davis, R. P., Sullivan, S. M. P. & Stefanik, K. C.	Reductions in fish-community contamination following lowhead dam removal linked more to shifts in food-web structure than sediment pollution	Environmental Pollution	2017	231		671-680		JournalArticle		Elsevier Ltd			10.1016/j.envpol.2017.07.096	https://doi.org/10.1016/j.envpol.2017.07.096	165	OH-061	Main Street Dam		Scioto River		Columbus, Ohio	OH	USA	39.9554	-83.0075	google	location confirmed	1918	1939	11	25	2013			2013				flood control	run-of-the-river		4	175			3700
540	332	Chang_2017_Aquatic Sciences	Chang, H. Y., Chiu, M. C., Chuang, Y. L., Tzeng, C. S., Kuo, M. H., Yeh, C. H., Wang, H. W., Wu, S. H., Kuan, W. H., Tsai, S. T., Shao, K. T. & Lin, H. J.	Community responses to dam removal in a subtropical mountainous stream	Aquatic Sciences	2017	79	4	967-983		JournalArticle		Birkhauser Verlag AG			10.1007/s00027-017-0545-0	https://doi.org/10.1007/s00027-017-0545-0	34		Chijiawan Dam 1		Chijiawan Stream		Shei-Pa National Park, Taiwan		Taiwan	24.3615	121.312	google	within river			5	23	2011	5	30	2011	7		environmental	flood control			16.5	15
541	333	Collins_2017_Earth Surface Processes and Landforms	Collins, M. J., Snyder, N. P., Boardman,G., Banks, W. S. L., Andrews, M., Baker, M. E., Conlon, M., Gellis, A., McClain, S., Miller, A. & Wilcock, P.	Channel response to sediment release: insights from a paired analysis of dam removal	Earth Surface Processes and Landforms	2017	42	11	1636-1651		JournalArticle		John Wiley and Sons Ltd			10.1002/esp.4108	https://doi.org/10.1002/esp.4108	42	NH-010	Merrimack Village Dam		Souhegan River		Merrimack, New Hampshire	NH	USA	42.8604	-71.4932	google	location confirmed	1734	1907	8	6	2008	10	18	2008	73	staged removal	hazard	hydroelectric	run-of-the-river	Pennichuck Water Works	3.9	44			550
542	333	Collins_2017_Earth Surface Processes and Landforms	Collins, M. J., Snyder, N. P., Boardman,G., Banks, W. S. L., Andrews, M., Baker, M. E., Conlon, M., Gellis, A., McClain, S., Miller, A. & Wilcock, P.	Channel response to sediment release: insights from a paired analysis of dam removal	Earth Surface Processes and Landforms	2017	42	11	1636-1651		JournalArticle		John Wiley and Sons Ltd			10.1002/esp.4108	https://doi.org/10.1002/esp.4108	67	MD-015	Simkins Dam		Patapsco River		Ellicott City, Maryland	MD	USA	39.2527	-76.7683	google	location confirmed		1900				12		2010				water supply	run-of-the-river	Simkins Industries	3.3	89	4391200	0.12
543	334	Quinn_2017_Environmental Biology of Fishes	Quinn, T. P., Bond, M. H., Brenkman, S. J., Paradis, R. & Peters, R. J.	Re-awakening dormant life history variation: stable isotopes indicate anadromy in bull trout following dam removal on the Elwha River, Washington	Environmental Biology of Fishes	2017	100	12	1659-1671		JournalArticle		Springer Netherlands			10.1007/s10641-017-0676-0	https://doi.org/10.1007/s10641-017-0676-0	45	WA-013	Elwha Dam		Elwha River		Port Angeles, Washington	WA	USA	48.0943	-123.557	google	location confirmed		1912	9		2011	4		2012		staged removal	environmental	hydroelectric	run-of-the-river	NPS	32		9991200	1.08	4023
544	334	Quinn_2017_Environmental Biology of Fishes	Quinn, T. P., Bond, M. H., Brenkman, S. J., Paradis, R. & Peters, R. J.	Re-awakening dormant life history variation: stable isotopes indicate anadromy in bull trout following dam removal on the Elwha River, Washington	Environmental Biology of Fishes	2017	100	12	1659-1671		JournalArticle		Springer Netherlands			10.1007/s10641-017-0676-0	https://doi.org/10.1007/s10641-017-0676-0	46	WA-014	Glines Canyon Dam		Elwha River		Olympic National Park, Washington	WA	USA	48.0022	-123.6	google	location confirmed		1927	9		2011	8		2014		staged removal	environmental	hydroelectric	run-of-the-river	NPS	64	46	46626000
545	335	Watson_2018_Transactions of the American Fisheries Society	Watson, J. M., Coghlan, S. M., Zydlewski, J., Hayes, D. B. & Kiraly, I. A.	Dam Removal and Fish Passage Improvement Influence Fish Assemblages in the Penobscot River, Maine	Transactions of the American Fisheries Society	2018	147	3	525-540		JournalArticle		John Wiley and Sons Inc.			10.1002/tafs.10053	https://doi.org/10.1002/tafs.10053	173	ME-026	Great Works Dam		Penobscot River		Old Town, Maine	ME	USA	44.9205	-68.6328	google	location confirmed	1830	1887	6	11	2012	11		2012		staged	environmental	hydroelectric		Penobscot River Restoration Trust	5.8	304.8			2575
546	335	Watson_2018_Transactions of the American Fisheries Society	Watson, J. M., Coghlan, S. M., Zydlewski, J., Hayes, D. B. & Kiraly, I. A.	Dam Removal and Fish Passage Improvement Influence Fish Assemblages in the Penobscot River, Maine	Transactions of the American Fisheries Society	2018	147	3	525-540		JournalArticle		John Wiley and Sons Inc.			10.1002/tafs.10053	https://doi.org/10.1002/tafs.10053	174	ME-029	Veazie Dam		Penobscot River		Veazie, Maine	ME	USA	44.8324	-68.7001	google	location confirmed	1913		7		2013	11		2013		staged	environmental	hydroelectric		Penobscot River Restoration Trust	9.8	253			6115.5
547	336	Bohrerova_2017_River Research and Applications	Bohrerova, Z., Park, E., Halloran, K. & Lee, J.	Water Quality Changes Shortly After Low-Head Dam Removal Examined With Cultural and Microbial Source Tracking Methods	River Research and Applications	2017	33	1	113-122		JournalArticle		John Wiley and Sons Ltd			10.1002/rra.3069	https://doi.org/10.1002/rra.3069	164	OH-049	Fifth Ave Dam		Lower Olentangy		Grandview Heights, Ohio	OH	USA	39.9888	-83.0244	google	location confirmed		1935	8		2012	8		2012		instantaneous	environmental	water supply	run-of-the-river	City of Columbus	2	143	185020	0.23
548	338	Turner_2018_North American Journal of Fisheries Management	Turner, S. M., Chase, B. C. & Bednarski, M. S.	Evaluating the Effect of Dam Removals on Yellow-Phase American Eel Abundance in a Northeastern U.S. Watershed	North American Journal of Fisheries Management	2018	38	2	424-431		JournalArticle		John Wiley and Sons Inc.			10.1002/nafm.10040	https://doi.org/10.1002/nafm.10040	201	MA-033	Hopewell Mills Dam		Mill River		Taunton, MA	MA	USA	41.9152	-71.0969	google	location confirmed	1818				2012			2012			hazard	power mills			2.44	107
549	338	Turner_2018_North American Journal of Fisheries Management	Turner, S. M., Chase, B. C. & Bednarski, M. S.	Evaluating the Effect of Dam Removals on Yellow-Phase American Eel Abundance in a Northeastern U.S. Watershed	North American Journal of Fisheries Management	2018	38	2	424-431		JournalArticle		John Wiley and Sons Inc.			10.1002/nafm.10040	https://doi.org/10.1002/nafm.10040	202	MA-039	Whittenton Dam		Mill River		Taunton, MA	MA	USA	41.9243	-71.1063	American Rivers database	location confirmed	1832				2013			2013			hazard	power mills		Infinity Holdings	3.65
550	339	Lisius_2018_River Research and Applications	Lisius, G. L., Snyder, N. P. & Collins, M. J.	Vegetation community response to hydrologic and geomorphic changes following dam removal	River Research and Applications	2018	34	4	317-327		JournalArticle		John Wiley and Sons Ltd			10.1002/rra.3261	https://doi.org/10.1002/rra.3261	42	NH-010	Merrimack Village Dam		Souhegan River		Merrimack, New Hampshire	NH	USA	42.8604	-71.4932	google	location confirmed	1734	1907	8	6	2008	10	18	2008	73	staged removal	hazard	hydroelectric	run-of-the-river	Pennichuck Water Works	3.9	44			550
551	342	Jolley_2018_River Research and Applications	Jolley, J. C., Silver, G. S., Harris, J. E. & Whitesel, T. A.	Pacific lamprey recolonization of a Pacific Northwest river following dam removal	River Research and Applications	2018	34	1	44-51		JournalArticle		John Wiley and Sons Ltd			10.1002/rra.3221	https://doi.org/10.1002/rra.3221	52	WA-035	Condit Dam		White Salmon River		Washington	WA	USA	45.7674	-121.538	google	location confirmed		1913	10	26	2011	9		2012		instantaneous	environmental	hydroelectric		PacifiCorp	38	144	1600000	0.37	2900
552	343	East_2018_Journal of Geophysical Research: Earth Surface	East, A. E., Logan, J. B., Mastin, M. C., Ritchie, A. C., Bountry, J. A., Magirl, C. S. & Sankey, J. B.	Geomorphic Evolution of a Gravel-Bed River Under Sediment-Starved Versus Sediment-Rich Conditions: River Response to the World's Largest Dam Removal	Journal of Geophysical Research: Earth Surface	2018	123	12	3338-3369		JournalArticle		Blackwell Publishing Ltd			10.1029/2018JF004703	https://doi.org/10.1029/2018JF004703	45	WA-013	Elwha Dam		Elwha River		Port Angeles, Washington	WA	USA	48.0943	-123.557	google	location confirmed		1912	9		2011	4		2012		staged removal	environmental	hydroelectric	run-of-the-river	NPS	32		9991200	1.08	4023
553	343	East_2018_Journal of Geophysical Research: Earth Surface	East, A. E., Logan, J. B., Mastin, M. C., Ritchie, A. C., Bountry, J. A., Magirl, C. S. & Sankey, J. B.	Geomorphic Evolution of a Gravel-Bed River Under Sediment-Starved Versus Sediment-Rich Conditions: River Response to the World's Largest Dam Removal	Journal of Geophysical Research: Earth Surface	2018	123	12	3338-3369		JournalArticle		Blackwell Publishing Ltd			10.1029/2018JF004703	https://doi.org/10.1029/2018JF004703	46	WA-014	Glines Canyon Dam		Elwha River		Olympic National Park, Washington	WA	USA	48.0022	-123.6	google	location confirmed		1927	9		2011	8		2014		staged removal	environmental	hydroelectric	run-of-the-river	NPS	64	46	46626000
554	344	Cook_2018_Environmental Monitoring and Assessment	Cook, D. R. & Sullivan, S. M. P.	Associations between riffle development and aquatic biota following lowhead dam removal	Environmental Monitoring and Assessment	2018	190	6			JournalArticle		Springer International Publishing			10.1007/s10661-018-6716-1	https://doi.org/10.1007/s10661-018-6716-1	164	OH-049	Fifth Ave Dam		Lower Olentangy		Grandview Heights, Ohio	OH	USA	39.9888	-83.0244	google	location confirmed		1935	8		2012	8		2012		instantaneous	environmental	water supply	run-of-the-river	City of Columbus	2	143	185020	0.23
555	345	Lincoln_2018_Environmental Biology of Fishes	Lincoln, A. E., Shaffer, J. A. & Quinn, T. P.	Opportunistic use of estuarine habitat by juvenile bull trout, Salvelinus confluentus, from the Elwha River before, during, and after dam removal	Environmental Biology of Fishes	2018	101	11	1559-1569		JournalArticle		Springer Netherlands			10.1007/s10641-018-0800-9	https://doi.org/10.1007/s10641-018-0800-9	45	WA-013	Elwha Dam		Elwha River		Port Angeles, Washington	WA	USA	48.0943	-123.557	google	location confirmed		1912	9		2011	4		2012		staged removal	environmental	hydroelectric	run-of-the-river	NPS	32		9991200	1.08	4023
556	345	Lincoln_2018_Environmental Biology of Fishes	Lincoln, A. E., Shaffer, J. A. & Quinn, T. P.	Opportunistic use of estuarine habitat by juvenile bull trout, Salvelinus confluentus, from the Elwha River before, during, and after dam removal	Environmental Biology of Fishes	2018	101	11	1559-1569		JournalArticle		Springer Netherlands			10.1007/s10641-018-0800-9	https://doi.org/10.1007/s10641-018-0800-9	46	WA-014	Glines Canyon Dam		Elwha River		Olympic National Park, Washington	WA	USA	48.0022	-123.6	google	location confirmed		1927	9		2011	8		2014		staged removal	environmental	hydroelectric	run-of-the-river	NPS	64	46	46626000
557	347	Harrison_2018_Earth Surface Processes and Landforms	Harrison, L. R., East, A. E., Smith, D. P., Logan, J. B., Bond, R. M., Nicol, C. L., Williams, T. H., Boughton, D. A, Chow, K. & Luna L.	River response to large-dam removal in a Mediterranean hydroclimatic setting: Carmel River, California, USA	Earth Surface Processes and Landforms	2018	43	15	3009-3021		JournalArticle		John Wiley and Sons Ltd			10.1002/esp.4464	https://doi.org/10.1002/esp.4464	168	CA-097	San Clemente Dam		Carmel River		Monterey, California	CA	USA	36.4357	-121.709	google	location confirmed	1921				2013	11		2015			multiple	water supply	storage	California American Water	32	91	1758000
558	348	Birnie-Gauvin_2018_River Research and Applications	Birnie-Gauvin, K., Candee, M. M., Baktoft, H., Larsen, M. H., Koed, A. & Aarestrup, K.	River connectivity reestablished: Effects and implications of six weir removals on brown trout smolt migration	River Research and Applications	2018	34	6	548-554		JournalArticle		John Wiley and Sons Ltd			10.1002/rra.3271	https://doi.org/10.1002/rra.3271	203		River Villestrup Weir_2		River Villestrup		Astrup	Jutland	Denmark	56.7563	9.95803	google	within watershed					2012			2012		instantaneous	environmental				1.8	4.1
559	348	Birnie-Gauvin_2018_River Research and Applications	Birnie-Gauvin, K., Candee, M. M., Baktoft, H., Larsen, M. H., Koed, A. & Aarestrup, K.	River connectivity reestablished: Effects and implications of six weir removals on brown trout smolt migration	River Research and Applications	2018	34	6	548-554		JournalArticle		John Wiley and Sons Ltd			10.1002/rra.3271	https://doi.org/10.1002/rra.3271	208		River Villestrup Weir_1		River Villestrup		Astrup	Jutland	Denmark	56.7563	9.95803	google	within watershed					2005			2005		instantaneous	environmental				1.9	5.9
560	349	Biro_2015_thesis	Brio, C. J.	An Assessment of the Short-Term Response of the Cuyahoga River to the Removal of the LeFever Dam, Cuyahoga Falls, Ohio		2015					Thesis/Dissertation				University of Akron		https://etd.ohiolink.edu/apexprod/rws_olink/r/1501/10?p10_etd_subid=109311&clear=10	104	OH-041	Munroe Falls Dam		Cuyahoga River		Munroe Falls, Ohio	OH	USA	41.1414	-81.4367	google	location confirmed	1818	1902	8		2005	10		2005			environmental	water supply		City of Munroe Falls	7.9	61	196120	0.05	5900
561	349	Biro_2015_thesis	Brio, C. J.	An Assessment of the Short-Term Response of the Cuyahoga River to the Removal of the LeFever Dam, Cuyahoga Falls, Ohio		2015					Thesis/Dissertation				University of Akron			197	OH-053	Lefever Dam		Cuyahoga		Cuyahoga Falls, Ohio	OH	USA	41.137	-81.4812	google	location confirmed	1914			30	2013		20	2013	21		environmental	hydroelectric			3.3	30.4
562	350	Johnston_2019_American Fisheries Society	Johnston, C., Zydlewski, G., Smith, S., Zydlewski, J. & Kinnison, M. T.	River Reach Restored by Dam Removal Offers Suitable Spawning Habitat for Endangered Shortnose Sturgeon	American Fisheries Society	2019	148		163-175		Journal/Article					10.1002/tafs.10126	https://doi.org/10.1002/tafs.10126	174	ME-029	Veazie Dam		Penobscot River		Veazie, Maine	ME	USA	44.8324	-68.7001	google	location confirmed	1913		7		2013	11		2013		staged	environmental	hydroelectric		Penobscot River Restoration Trust	9.8	253			6115.5
563	351	Prach_2019_Restoration Ecology	Prach, K., Chenoweth, J. & Moral, R.	Spontaneous and assisted restoration of vegetation on the bottom of a former water reservoir, the Elwha River, Olympic National Park, WA, U.S.A.	Restoration Ecology	2019	27		592-599		Journal/Article					10.1111/rec.12915	https://doi.org/10.1111/rec.12915	45	WA-013	Elwha Dam		Elwha River		Port Angeles, Washington	WA	USA	48.0943	-123.557	google	location confirmed		1912	9		2011	4		2012		staged removal	environmental	hydroelectric	run-of-the-river	NPS	32		9991200	1.08	4023
564	351	Prach_2019_Restoration Ecology	Prach, K., Chenoweth, J. & Moral, R.	Spontaneous and assisted restoration of vegetation on the bottom of a former water reservoir, the Elwha River, Olympic National Park, WA, U.S.A.	Restoration Ecology	2019	27		592-599		Journal/Article					10.1111/rec.12915	https://doi.org/10.1111/rec.12915	46	WA-014	Glines Canyon Dam		Elwha River		Olympic National Park, Washington	WA	USA	48.0022	-123.6	google	location confirmed		1927	9		2011	8		2014		staged removal	environmental	hydroelectric	run-of-the-river	NPS	64	46	46626000
565	352	Bellmore_2019_BioScience	Bellmore, R. J., Pess, G. R., Duda, J. J., O'Connor, J. E., East, A. E., Foley, M. M., Wilcox, A. C., Major, J. J., Shafroth, P. B., Morley, S. A., Magirl, C. S., Anderson, C. W., Evans, J. E., Torgersen, C. E. & Craig, L. S.	Conceptualizing Ecological Responses to Dam Removal: If You Remove It, What's to Come?	BioScience	2019	69		26-39		Journal/Article					10.1093/biosci/biy152	https://doi.org/10.1093/biosci/biy152	45	WA-013	Elwha Dam		Elwha River		Port Angeles, Washington	WA	USA	48.0943	-123.557	google	location confirmed		1912	9		2011	4		2012		staged removal	environmental	hydroelectric	run-of-the-river	NPS	32		9991200	1.08	4023
566	352	Bellmore_2019_BioScience	Bellmore, R. J., Pess, G. R., Duda, J. J., O'Connor, J. E., East, A. E., Foley, M. M., Wilcox, A. C., Major, J. J., Shafroth, P. B., Morley, S. A., Magirl, C. S., Anderson, C. W., Evans, J. E., Torgersen, C. E. & Craig, L. S.	Conceptualizing Ecological Responses to Dam Removal: If You Remove It, What's to Come?	BioScience	2019	69		26-39		Journal/Article					10.1093/biosci/biy152	https://doi.org/10.1093/biosci/biy152	46	WA-014	Glines Canyon Dam		Elwha River		Olympic National Park, Washington	WA	USA	48.0022	-123.6	google	location confirmed		1927	9		2011	8		2014		staged removal	environmental	hydroelectric	run-of-the-river	NPS	64	46	46626000
567	353	Bethel_2019_thesis	Bethel, D. M.	Physical, Chemical, and Biological Assessment of Dam Removal and Land Use Land Cover Affects in the Mill River System, Massachusetts		2019					Thesis/Dissertation				University of Massachusetts Boston		https://scholarworks.umb.edu/masters_theses/596	201	MA-033	Hopewell Mills Dam		Mill River		Taunton, MA	MA	USA	41.9152	-71.0969	google	location confirmed	1818				2012			2012			hazard	power mills			2.44	107
568	353	Bethel_2019_thesis	Bethel, D. M.	Physical, Chemical, and Biological Assessment of Dam Removal and Land Use Land Cover Affects in the Mill River System, Massachusetts		2019					Thesis/Dissertation				University of Massachusetts Boston		https://scholarworks.umb.edu/masters_theses/596	202	MA-039	Whittenton Dam		Mill River		Taunton, MA	MA	USA	41.9243	-71.1063	American Rivers database	location confirmed	1832				2013			2013			hazard	power mills		Infinity Holdings	3.65
569	353	Bethel_2019_thesis	Bethel, D. M.	Physical, Chemical, and Biological Assessment of Dam Removal and Land Use Land Cover Affects in the Mill River System, Massachusetts		2019					Thesis/Dissertation				University of Massachusetts Boston		https://scholarworks.umb.edu/masters_theses/596	212	MA-063	West Brittania Dam		Mill River		Taunton, MA	MA	USA	41.919	-71.1015	American Rivers database	location confirmed	1824				2018			2018				flood control		Acuity Management	2.44	25.9
570	354	Brenkman_2019_North American Journal of Fisheries Management	Brenkman, S. J., Peters, R. J., Tabor, R. A., Geffre, J. J. & Sutton, K. T.	Rapid Recolonization and Life History Responses of Bull Trout Following Dam Removal in Washington's Elwha River	North American Journal of Fisheries Management	2019	39		560-573		Journal/Article					10.1002/nafm.10291	https://doi.org/10.1002/nafm.10291	45	WA-013	Elwha Dam		Elwha River		Port Angeles, Washington	WA	USA	48.0943	-123.557	google	location confirmed		1912	9		2011	4		2012		staged removal	environmental	hydroelectric	run-of-the-river	NPS	32		9991200	1.08	4023
571	354	Brenkman_2019_North American Journal of Fisheries Management	Brenkman, S. J., Peters, R. J., Tabor, R. A., Geffre, J. J. & Sutton, K. T.	Rapid Recolonization and Life History Responses of Bull Trout Following Dam Removal in Washington's Elwha River	North American Journal of Fisheries Management	2019	39		560-573		Journal/Article					10.1002/nafm.10291	https://doi.org/10.1002/nafm.10291	46	WA-014	Glines Canyon Dam		Elwha River		Olympic National Park, Washington	WA	USA	48.0022	-123.6	google	location confirmed		1927	9		2011	8		2014		staged removal	environmental	hydroelectric	run-of-the-river	NPS	64	46	46626000
572	355	Cui_2019_International Journal of River Basin Management	Chi,Y., Collins, M. J., Andrews, M., Boardman, G. C., Wooster, J. K., Melchior, M. & McClain, S.	Comparing 1-D sediment transport modeling with field observations: Simkins Dam removal case study	International Journal of Sediment Research	2019	17		185-197		Journal/Article					10.1080/15715124.2018.1508024	https://doi.org/10.1080/15715124.2018.1508024	67	MD-015	Simkins Dam		Patapsco River		Ellicott City, Maryland	MD	USA	39.2527	-76.7683	google	location confirmed		1900				12		2010				water supply	run-of-the-river	Simkins Industries	3.3	89	4391200	0.12
573	356	Ding_2019_Chinese Geographical Science	Ding, C., Jiang, X., Wang, L., Fan, H., Chen, L., Hu, J., Wang, H., Chen, Y., Shi, X., Chen, H., Pan, B., Ding, L., Zhang, C. & He, D.	Fish Assemblage Responses to a Low-head Dam Removal in the Lancang River	Chinese Geographical Scienceá	2019	29		26-36		Journal/Article					10.1007/s11769-018-0995-x	https://doi.org/10.1007/s11769-018-0995-x	213		Jidu River Diversion Dam		Jidu River		Lancang River basin		China	26.2458	99.1679	publication	within watershed	2008				2012			2012
574	357	Eidam_2019_JGR Oceans	Eidam, E. F., Ogston, A. S. & Nittrouer, C. A.	Formation and Removal of a Coastal Flood Deposit	JGR Oceans	2019	124		1045-1062		Journal/Article					10.1029/2018JC014360	https://doi.org/10.1029/2018JC014360	45	WA-013	Elwha Dam		Elwha River		Port Angeles, Washington	WA	USA	48.0943	-123.557	google	location confirmed		1912	9		2011	4		2012		staged removal	environmental	hydroelectric	run-of-the-river	NPS	32		9991200	1.08	4023
575	357	Eidam_2019_JGR Oceans	Eidam, E. F., Ogston, A. S. & Nittrouer, C. A.	Formation and Removal of a Coastal Flood Deposit	JGR Oceans	2019	124		1045-1062		Journal/Article					10.1029/2018JC014360	https://doi.org/10.1029/2018JC014360	46	WA-014	Glines Canyon Dam		Elwha River		Olympic National Park, Washington	WA	USA	48.0022	-123.6	google	location confirmed		1927	9		2011	8		2014		staged removal	environmental	hydroelectric	run-of-the-river	NPS	64	46	46626000
576	358	Glover_2019_Estuaries and Coasts	Glover, H. E., Ogston, A. S., Miller, I. M., Eidam, E. F., Rubin, S. P. & Berry, H. D.	Impacts of Suspended Sediment on Nearshore Benthic Light Availability Following Dam Removal in a Small Mountainous River: In Situ Observations and Statistical Modeling	Estuaries and Coasts	2019	42		1804-1820		Journal/Article					10.1007/s12237-019-00625-y	https://doi.org/10.1007/s12237-019-00625-y	45	WA-013	Elwha Dam		Elwha River		Port Angeles, Washington	WA	USA	48.0943	-123.557	google	location confirmed		1912	9		2011	4		2012		staged removal	environmental	hydroelectric	run-of-the-river	NPS	32		9991200	1.08	4023
577	358	Glover_2019_Estuaries and Coasts	Glover, H. E., Ogston, A. S., Miller, I. M., Eidam, E. F., Rubin, S. P. & Berry, H. D.	Impacts of Suspended Sediment on Nearshore Benthic Light Availability Following Dam Removal in a Small Mountainous River: In Situ Observations and Statistical Modeling	Estuaries and Coasts	2019	42		1804-1820		Journal/Article					10.1007/s12237-019-00625-y	https://doi.org/10.1007/s12237-019-00625-y	46	WA-014	Glines Canyon Dam		Elwha River		Olympic National Park, Washington	WA	USA	48.0022	-123.6	google	location confirmed		1927	9		2011	8		2014		staged removal	environmental	hydroelectric	run-of-the-river	NPS	64	46	46626000
578	359	Hill_2019_Journal of Great Lakes Research	Hill, N. L., Trueman, J. R., Prevost, A. D., Fraser, D. J., Arden, W. R. & Grant, J. W.	Effect of dam removal on habitat use by spawning Atlantic salmon	Journal of Great Lakes Research	2019	45		394-399		Journal/Article					10.1016/j.jglr.2019.01.002	https://doi.org/10.1016/j.jglr.2019.01.002	214	NY-026	Willsboro Dam	Saw Mill Dam	Boquet River		Willsboro, NY	NY	USA	44.3664	-73.3914	American Rivers database	location confirmed	1813				2015			2015			hazard				2.74	61
579	360	Leung_2019_thesis	Leung, V.	Large woody debris and river morphology in scour pool formation, dam removal, and delta formation		2019					Thesis/Dissertation				University of Washington		http://hdl.handle.net/1773/45030	45	WA-013	Elwha Dam		Elwha River		Port Angeles, Washington	WA	USA	48.0943	-123.557	google	location confirmed		1912	9		2011	4		2012		staged removal	environmental	hydroelectric	run-of-the-river	NPS	32		9991200	1.08	4023
580	360	Leung_2019_thesis	Leung, V.	Large woody debris and river morphology in scour pool formation, dam removal, and delta formation		2019					Thesis/Dissertation				University of Washington		http://hdl.handle.net/1773/45030	46	WA-014	Glines Canyon Dam		Elwha River		Olympic National Park, Washington	WA	USA	48.0022	-123.6	google	location confirmed		1927	9		2011	8		2014		staged removal	environmental	hydroelectric	run-of-the-river	NPS	64	46	46626000
581	361	Poulos_2019_Sustainability	Poulos, H. M., Miller, K. E., Heinemann, R., Kraczkowski, M. L., Whelchel, A. W. & Chernoff, B.	Dam Removal Effects on Benthic Macroinvertebrate Dynamics: A New England Stream Case Study	Sustainability	2019	11		2875		Journal/Article					10.3390/su11102875	https://doi.org/10.3390/su11102875	106	CT-030	Zemko Dam		Eightmile River	Harris Brook	Salem, Connecticut	CT	USA	41.4939	-72.2835	google	location confirmed	1725	1968	7		2006	10		2007		staged removal	environmental	recreation		William Moore	1.5	24	101150	0.03
582	362	Sheridan_2019_thesis	Sheridan, R. W.	Macrobenthos Responses to Dam Removal and Habitat Restoration in the West River, Connecticut		2019					Thesis/Dissertation				University of New Haven		https://digitalcommons.newhaven.edu/masterstheses/145	215	AR-027	Pond Lily Dam		West River		New Haven, CT	CT	USA	41.3355	-72.9756	American Rivers database	location confirmed	1794				2015			2015				power mills			1.83	58
583	363	Stratton_2019_GSA Bulletin	Stratton, L. E. & Grant, G. E.	Autopsy of a reservoir: Facies architecture in a multidam system, Elwha River, Washington, USA	GSA Bulletin	2019	131		1794-1822		Journal/Article					10.1130/B31959.1	https://doi.org/10.1130/B31959.1	45	WA-013	Elwha Dam		Elwha River		Port Angeles, Washington	WA	USA	48.0943	-123.557	google	location confirmed		1912	9		2011	4		2012		staged removal	environmental	hydroelectric	run-of-the-river	NPS	32		9991200	1.08	4023
584	363	Stratton_2019_GSA Bulletin	Stratton, L. E. & Grant, G. E.	Autopsy of a reservoir: Facies architecture in a multidam system, Elwha River, Washington, USA	GSA Bulletin	2019	131		1794-1822		Journal/Article					10.1130/B31959.1	https://doi.org/10.1130/B31959.1	46	WA-014	Glines Canyon Dam		Elwha River		Olympic National Park, Washington	WA	USA	48.0022	-123.6	google	location confirmed		1927	9		2011	8		2014		staged removal	environmental	hydroelectric	run-of-the-river	NPS	64	46	46626000
585	364	Sullivan_2019_River Research and Applications	Sullivan, B. G., Taylor, M. L., Carli, C., Ward, T. D., Lennox, R. J. & Cooke, S .J.	Partial dam removal restores passage for a threatened salmonid	River Research and Applications	2019	35		669-679		Journal/Article					10.1002/rra.3426	https://doi.org/10.1002/rra.3426	216		Forty Mile Creek Dam		Forty Mile Creek		Banff	Alberta	Canada	51.2072	-115.581	Google earth	location confirmed	1946				2014			2014			obsolete	water supply		Town of Banff	8	50
586	365	Warrick_2019_Scientific Reports	Warrick, J. A., Stevens, A. W., Miller, I. M., Harrison, S. R., Ritchie, A. C. & Gelfenbaum, G.	WorldÆs largest dam removal reverses coastal erosion	Scientific Reportsá	2019	9				Journal/Article					10.1038/s41598-019-50387-7	https://doi.org/10.1038/s41598-019-50387-7	45	WA-013	Elwha Dam		Elwha River		Port Angeles, Washington	WA	USA	48.0943	-123.557	google	location confirmed		1912	9		2011	4		2012		staged removal	environmental	hydroelectric	run-of-the-river	NPS	32		9991200	1.08	4023
587	365	Warrick_2019_Scientific Reports	Warrick, J. A., Stevens, A. W., Miller, I. M., Harrison, S. R., Ritchie, A. C. & Gelfenbaum, G.	WorldÆs largest dam removal reverses coastal erosion	Scientific Reportsá	2019	9				Journal/Article					10.1038/s41598-019-50387-7	https://doi.org/10.1038/s41598-019-50387-7	46	WA-014	Glines Canyon Dam		Elwha River		Olympic National Park, Washington	WA	USA	48.0022	-123.6	google	location confirmed		1927	9		2011	8		2014		staged removal	environmental	hydroelectric	run-of-the-river	NPS	64	46	46626000
588	366	Watson_2019_report	Watson, J .M., Coghlan, S. M., Zydlewski, J. D., Hayes, D. B. & Stich, D. S.	Role of recovering river herring population on smallmouth bass diet and growth		2019					Report			American Fisheries Society		10.47886/9781934874523.ch5	https://doi.org/10.47886/9781934874523.ch5	173	ME-026	Great Works Dam		Penobscot River		Old Town, Maine	ME	USA	44.9205	-68.6328	google	location confirmed	1830	1887	6	11	2012	11		2012		staged	environmental	hydroelectric		Penobscot River Restoration Trust	5.8	304.8			2575
589	366	Watson_2019_report	Watson, J .M., Coghlan, S. M., Zydlewski, J. D., Hayes, D. B. & Stich, D. S.	Role of recovering river herring population on smallmouth bass diet and growth		2019					Report			American Fisheries Society		10.47886/9781934874523.ch5	https://doi.org/10.47886/9781934874523.ch5	174	ME-029	Veazie Dam		Penobscot River		Veazie, Maine	ME	USA	44.8324	-68.7001	google	location confirmed	1913		7		2013	11		2013		staged	environmental	hydroelectric		Penobscot River Restoration Trust	9.8	253			6115.5
590	367	Ambrose_2020_thesis	Ambrose, E. B.	Drivers of zooplankton community structure in the Penobscot River estuary amid the restoration of planktivorous river herring		2020					Thesis/Dissertation				University of Southern Maine		https://digitalcommons.usm.maine.edu/bio-students/7	173	ME-026	Great Works Dam		Penobscot River		Old Town, Maine	ME	USA	44.9205	-68.6328	google	location confirmed	1830	1887	6	11	2012	11		2012		staged	environmental	hydroelectric		Penobscot River Restoration Trust	5.8	304.8			2575
591	367	Ambrose_2020_thesis	Ambrose, E. B.	Drivers of zooplankton community structure in the Penobscot River estuary amid the restoration of planktivorous river herring		2020					Thesis/Dissertation				University of Southern Maine		https://digitalcommons.usm.maine.edu/bio-students/7	174	ME-029	Veazie Dam		Penobscot River		Veazie, Maine	ME	USA	44.8324	-68.7001	google	location confirmed	1913		7		2013	11		2013		staged	environmental	hydroelectric		Penobscot River Restoration Trust	9.8	253			6115.5
592	368	Anthony_2020_thesis	Anthony, L. H.	Detecting Geomorphic Change and Stream Channel Evolution on the Sandy River, Oregon, Using Lidar Following Dam Removal in 2007		2020					Thesis/Dissertation				Portland State University	10.15760/etd.6720	https://doi.org/10.15760/etd.6720	44	OR-018	Marmot Dam		Sandy River		Brightwood, Oregon	OR	USA	45.3997	-122.133	google	location confirmed	1913	1989	7		2007	10		2007		instantaneous	multiple	hydroelectric	run-of-the-river	Portland General Electric Company	12.2	105	855555		3000
593	369	Chen_2020_thesis	Chen, C.	Climate warming and the effectiveness of restoring longitudinal river connectivity for endangered non-anadromous Taiwan salmon (Oncorhynchus formosanus)		2020					Thesis/Dissertation				University of Washington		http://hdl.handle.net/1773/45498	34		Chijiawan Dam 1		Chijiawan Stream		Shei-Pa National Park, Taiwan		Taiwan	24.3615	121.312	google	within river			5	23	2011	5	30	2011	7		environmental	flood control			16.5	15
594	369	Chen_2020_thesis	Chen, C.	Climate warming and the effectiveness of restoring longitudinal river connectivity for endangered non-anadromous Taiwan salmon (Oncorhynchus formosanus)		2020					Thesis/Dissertation				University of Washington		http://hdl.handle.net/1773/45498	217		Chijiawan Dam 2		Chijiawan Stream		Shei-Pa National Park, Taiwan		Taiwan	24.3797	121.31	google earth	within river					2004			2004			environmental	flood control
595	370	Collins_2020_River Research and Applications	Collins, M. J., Kelley, A. R. & Lombard, P. J.	River channel response to dam removals on the lower Penobscot River, Maine, United States	River Research and Applications	2020	36	9	1778-1789		Journal/Article		Wiley			10.1002/rra.3700	https://doi.org/10.1002/rra.3700	173	ME-026	Great Works Dam		Penobscot River		Old Town, Maine	ME	USA	44.9205	-68.6328	google	location confirmed	1830	1887	6	11	2012	11		2012		staged	environmental	hydroelectric		Penobscot River Restoration Trust	5.8	304.8			2575
596	370	Collins_2020_River Research and Applications	Collins, M. J., Kelley, A. R. & Lombard, P. J.	River channel response to dam removals on the lower Penobscot River, Maine, United States	River Research and Applications	2020	36	9	1778-1789		Journal/Article		Wiley			10.1002/rra.3700	https://doi.org/10.1002/rra.3700	174	ME-029	Veazie Dam		Penobscot River		Veazie, Maine	ME	USA	44.8324	-68.7001	google	location confirmed	1913		7		2013	11		2013		staged	environmental	hydroelectric		Penobscot River Restoration Trust	9.8	253			6115.5
597	371	De Rego_2020_Earth Surface Processes and Landforms	De Rego, K., Lauer, W. J., Eaton, B. & Hasson, M.	A decadal-scale numerical model for wandering, cobble-bedded rivers subject to disturbance	Earth Surface Processes and Landforms	2020	45	4	912-927		Journal/Article		Wiley			10.1002/esp.4784	https://doi.org/10.1002/esp.4784	45	WA-013	Elwha Dam		Elwha River		Port Angeles, Washington	WA	USA	48.0943	-123.557	google	location confirmed		1912	9		2011	4		2012		staged removal	environmental	hydroelectric	run-of-the-river	NPS	32		9991200	1.08	4023
598	371	De Rego_2020_Earth Surface Processes and Landforms	De Rego, K., Lauer, W. J., Eaton, B. & Hasson, M.	A decadal-scale numerical model for wandering, cobble-bedded rivers subject to disturbance	Earth Surface Processes and Landforms	2020	45	4	912-927		Journal/Article		Wiley			10.1002/esp.4784	https://doi.org/10.1002/esp.4784	46	WA-014	Glines Canyon Dam		Elwha River		Olympic National Park, Washington	WA	USA	48.0022	-123.6	google	location confirmed		1927	9		2011	8		2014		staged removal	environmental	hydroelectric	run-of-the-river	NPS	64	46	46626000
599	372	Easterly_2020_Ecology of Freshwater Fish	Easterly, E. G., Isermann, D. A., Raabe, J. K., & Pyatskowit, J. W.	Brook trout (Salvelinus fontinalis) movement and survival after removal of two dams on the West Branch of the Wolf River, Wisconsin	Ecology of Freshwater Fish	2020	29	2	311-324		Journal/Article		Wiley			10.1111/eff.12516	https://doi.org/10.1111/eff.12516	218		Basswood Dam		West Branch Wolf River		Menominee Indian Reservation	WI	USA	44.9929	-88.8556	google earth	location confirmed								2015
600	372	Easterly_2020_Ecology of Freshwater Fish	Easterly, E. G., Isermann, D. A., Raabe, J. K., & Pyatskowit, J. W.	Brook trout (Salvelinus fontinalis) movement and survival after removal of two dams on the West Branch of the Wolf River, Wisconsin	Ecology of Freshwater Fish	2020	29	2	311-324		Journal/Article		Wiley			10.1111/eff.12516	https://doi.org/10.1111/eff.12516	219		Lake Dam		West Branch Wolf River		Menominee Indian Reservation	WI	USA	45.081	-88.876	google earth	location confirmed								2015
601	373	Fojtik_2020_thesis	Fojtik, A. C.	Short-term response of a mountain stream to a sediment pulse and a major flood		2020					Thesis/Dissertation				University of Illinois		http://hdl.handle.net/2142/108416	220	WA-034	Mill Pond Dam		Sullivan Creek		Metaline Falls, WA	WA	USA	48.8586	-117.303	google earth	location confirmed	1909							2017				hydroelectric			16.8	40.8
602	374	Hess_2020_Transactions of the American Fisheries Society	Hess, J. E., Paradis, R. L., Moser, M. L., Weitkamp, L. A., Delomas, T. A. & Narum, S. R.	Robust Recolonization of Pacific Lamprey Following Dam Removals	Transactions of the American Fisheries Society	2020	150	1	56-74		Journal/Article		American Fisheries Society			10.1002/tafs.10273	https://doi.org/10.1002/tafs.10273	45	WA-013	Elwha Dam		Elwha River		Port Angeles, Washington	WA	USA	48.0943	-123.557	google	location confirmed		1912	9		2011	4		2012		staged removal	environmental	hydroelectric	run-of-the-river	NPS	32		9991200	1.08	4023
603	374	Hess_2020_Transactions of the American Fisheries Society	Hess, J. E., Paradis, R. L., Moser, M. L., Weitkamp, L. A., Delomas, T. A. & Narum, S. R.	Robust Recolonization of Pacific Lamprey Following Dam Removals	Transactions of the American Fisheries Society	2020	150	1	56-74		Journal/Article		American Fisheries Society			10.1002/tafs.10273	https://doi.org/10.1002/tafs.10273	46	WA-014	Glines Canyon Dam		Elwha River		Olympic National Park, Washington	WA	USA	48.0022	-123.6	google	location confirmed		1927	9		2011	8		2014		staged removal	environmental	hydroelectric	run-of-the-river	NPS	64	46	46626000
604	375	Iosso_2020_thesis	Iosso, C.	Impacts of Low-Head Dam Construction and Removal with Little Channel Sediment Storage: Case Study from the Maury River, Virginia		2020					Thesis/Dissertation				Washington and Lee University		https://dspace.wlu.edu/handle/11021/34927	221	VA-039	Jordan's Point Dam		Maury River		East Lexington, VA	VA	USA	37.7933	-79.4284	American Rivers database	location confirmed	1911							2019			hazard	power mills		City of Lexington	3.05	56.4
605	376	Kane_2020_Northwest Science	Kane, W., Brown, R. & Bastow, J.	Monitoring the Return of Marine-Derived Nitrogen to Riparian Areas in Response to Dam Removal on the Elwha River, Washington	Northwest Science	2020	94	2	118-128		Journal/Article		BioOne Complete			10.3955/046.094.0203	https://doi.org/10.3955/046.094.0203	45	WA-013	Elwha Dam		Elwha River		Port Angeles, Washington	WA	USA	48.0943	-123.557	google	location confirmed		1912	9		2011	4		2012		staged removal	environmental	hydroelectric	run-of-the-river	NPS	32		9991200	1.08	4023
606	376	Kane_2020_Northwest Science	Kane, W., Brown, R. & Bastow, J.	Monitoring the Return of Marine-Derived Nitrogen to Riparian Areas in Response to Dam Removal on the Elwha River, Washington	Northwest Science	2020	94	2	118-128		Journal/Article		BioOne Complete			10.3955/046.094.0203	https://doi.org/10.3955/046.094.0203	46	WA-014	Glines Canyon Dam		Elwha River		Olympic National Park, Washington	WA	USA	48.0022	-123.6	google	location confirmed		1927	9		2011	8		2014		staged removal	environmental	hydroelectric	run-of-the-river	NPS	64	46	46626000
607	377	McCaffery_2020_Food Webs	McCaffery, R., Jenkins, K. J., Cendejas-Zarelli, S., Happe, P. J., & Sager-Fradkin, K. A.	Small mammals and ungulates respond to and interact with revegetation processes following dam removal	Food Webs	2020	25				Journal/Article		Elsevier			10.1016/j.fooweb.2020.e00159	https://doi.org/10.1016/j.fooweb.2020.e00159	45	WA-013	Elwha Dam		Elwha River		Port Angeles, Washington	WA	USA	48.0943	-123.557	google	location confirmed		1912	9		2011	4		2012		staged removal	environmental	hydroelectric	run-of-the-river	NPS	32		9991200	1.08	4023
608	377	McCaffery_2020_Food Webs	McCaffery, R., Jenkins, K. J., Cendejas-Zarelli, S., Happe, P. J., & Sager-Fradkin, K. A.	Small mammals and ungulates respond to and interact with revegetation processes following dam removal	Food Webs	2020	25				Journal/Article		Elsevier			10.1016/j.fooweb.2020.e00159	https://doi.org/10.1016/j.fooweb.2020.e00159	46	WA-014	Glines Canyon Dam		Elwha River		Olympic National Park, Washington	WA	USA	48.0022	-123.6	google	location confirmed		1927	9		2011	8		2014		staged removal	environmental	hydroelectric	run-of-the-river	NPS	64	46	46626000
609	378	Morley_2020_PloS One	Morley, S. A., Foley, M. M., Duda, J. J., Beirne, M. M., Paradis, R. L., Johnson, R. C., McHenry, M. L., Elofson, M., Sampson, E. M., McCoy, R. E., Stapleton, J. & Pess, G. R.	Shifting food web structure during dam removalùDisturbance and recovery during a major restoration action	PloS One	2020	16	1			Journal/Article		NCIB			10.1371/journal.pone.0246517	https://doi.org/10.1371/journal.pone.0246517	45	WA-013	Elwha Dam		Elwha River		Port Angeles, Washington	WA	USA	48.0943	-123.557	google	location confirmed		1912	9		2011	4		2012		staged removal	environmental	hydroelectric	run-of-the-river	NPS	32		9991200	1.08	4023
610	378	Morley_2020_PloS One	Morley, S. A., Foley, M. M., Duda, J. J., Beirne, M. M., Paradis, R. L., Johnson, R. C., McHenry, M. L., Elofson, M., Sampson, E. M., McCoy, R. E., Stapleton, J. & Pess, G. R.	Shifting food web structure during dam removalùDisturbance and recovery during a major restoration action	PloS One	2020	16	1			Journal/Article		NCIB			10.1371/journal.pone.0246517	https://doi.org/10.1371/journal.pone.0246517	46	WA-014	Glines Canyon Dam		Elwha River		Olympic National Park, Washington	WA	USA	48.0022	-123.6	google	location confirmed		1927	9		2011	8		2014		staged removal	environmental	hydroelectric	run-of-the-river	NPS	64	46	46626000
611	379	Nagayama_2020_Water	Nagayama, S., Ishiyama, N., Seno,T., Kawai, H., Kawaguchi, Y., Nakano, D. & Nakamura, F.	Time Series Changes in Fish Assemblages and Habitat Structures Caused by Partial Check Dam Removal	Water	2020	12	12			Journal/Article					10.3390/w12123357	https://doi.org/10.3390/w12123357	222		Ikeshomanai Check Dam		Ikeshomanai Stream		Hokkaido, Japan		Japan	44	144	Publication	within watershed	1969							2009		partial
612	380	Reid_2020_North American Journal of Fisheries Management	Reid, S. B. & Goodman, D. H.	Natural Recolonization by Pacific Lampreys in a Southern California Coastal Drainage: Implications for Their Biology and Conservation	North American Journal of Fisheries Management	2020	40	2	335-341		Journal/Article		American Fisheries Society			10.1002/nafm.10412	https://doi.org/10.1002/nafm.10412	168	CA-097	San Clemente Dam		Carmel River		Monterey, California	CA	USA	36.4357	-121.709	google	location confirmed	1921				2013	11		2015			multiple	water supply	storage	California American Water	32	91	1758000
613	381	Scherelis_2020_River Research and Applications	Scherelis, C., Zydlewski, G. B. & Brady, D. C.	Using hydroacoustics to relate fluctuations in fish abundance to river restoration efforts and environmental conditions in the Penobscot River, Maine	River Research and Applications	2020	36	2	234-246		Journal/Article		Wiley			10.1002/rra.3560	https://doi.org/10.1002/rra.3560	173	ME-026	Great Works Dam		Penobscot River		Old Town, Maine	ME	USA	44.9205	-68.6328	google	location confirmed	1830	1887	6	11	2012	11		2012		staged	environmental	hydroelectric		Penobscot River Restoration Trust	5.8	304.8			2575
614	381	Scherelis_2020_River Research and Applications	Scherelis, C., Zydlewski, G. B. & Brady, D. C.	Using hydroacoustics to relate fluctuations in fish abundance to river restoration efforts and environmental conditions in the Penobscot River, Maine	River Research and Applications	2020	36	2	234-246		Journal/Article		Wiley			10.1002/rra.3560	https://doi.org/10.1002/rra.3560	174	ME-029	Veazie Dam		Penobscot River		Veazie, Maine	ME	USA	44.8324	-68.7001	google	location confirmed	1913		7		2013	11		2013		staged	environmental	hydroelectric		Penobscot River Restoration Trust	9.8	253			6115.5
615	382	Zurbuchen_2020_Sedimentology	Zurbuchen, J., Simms, A. R., Warrick, J. A., Miller, I. M. & Ritchie, A.	A model for the growth and development of wave-dominated deltas fed by small mountainous rivers: Insights from the Elwha River delta, Washington	Sedimentology	2020	67	5	2310-2331		Journal/Article		Wiley			10.1111/sed.12702	https://doi.org/10.1111/sed.12702	45	WA-013	Elwha Dam		Elwha River		Port Angeles, Washington	WA	USA	48.0943	-123.557	google	location confirmed		1912	9		2011	4		2012		staged removal	environmental	hydroelectric	run-of-the-river	NPS	32		9991200	1.08	4023
616	382	Zurbuchen_2020_Sedimentology	Zurbuchen, J., Simms, A. R., Warrick, J. A., Miller, I. M. & Ritchie, A.	A model for the growth and development of wave-dominated deltas fed by small mountainous rivers: Insights from the Elwha River delta, Washington	Sedimentology	2020	67	5	2310-2331		Journal/Article		Wiley			10.1111/sed.12702	https://doi.org/10.1111/sed.12702	46	WA-014	Glines Canyon Dam		Elwha River		Olympic National Park, Washington	WA	USA	48.0022	-123.6	google	location confirmed		1927	9		2011	8		2014		staged removal	environmental	hydroelectric	run-of-the-river	NPS	64	46	46626000
617	383	Duda_2020_Environmental DNA	Duda, J. J., Hoy, M. S., Chase, D. M., Pess, G. R., Brenkman, S. J., McHenry, M. M. & Ostberg, C. O.	Environmental DNA is an effective tool to track recolonizing migratory fish following large-scale dam removal	Environmental DNA	2020	3		121-141		Journal/Article		Wiley			10.1002/edn3.134	https://doi.org/10.1002/edn3.134	45	WA-013	Elwha Dam		Elwha River		Port Angeles, Washington	WA	USA	48.0943	-123.557	google	location confirmed		1912	9		2011	4		2012		staged removal	environmental	hydroelectric	run-of-the-river	NPS	32		9991200	1.08	4023
618	383	Duda_2020_Environmental DNA	Duda, J. J., Hoy, M. S., Chase, D. M., Pess, G. R., Brenkman, S. J., McHenry, M. M. & Ostberg, C. O.	Environmental DNA is an effective tool to track recolonizing migratory fish following large-scale dam removal	Environmental DNA	2020	3		121-141		Journal/Article		Wiley			10.1002/edn3.134	https://doi.org/10.1002/edn3.134	46	WA-014	Glines Canyon Dam		Elwha River		Olympic National Park, Washington	WA	USA	48.0022	-123.6	google	location confirmed		1927	9		2011	8		2014		staged removal	environmental	hydroelectric	run-of-the-river	NPS	64	46	46626000
[truncated: 75 more columns]
