# Supplementary material for: North American diadromous fishes: Drivers of decline and potential for recovery in the Anthropocene
Source: Sci Adv. 2022 Jan 28;8(4):eabl5486. doi: 10.1126/sciadv.abl5486 (PMC8797777; doi:10.1126/sciadv.abl5486)
Supplement: Supplementary file 2 — Data files S1 and S2 [file sciadv.abl5486_data_files_s1_and_s2.zip › sciadv.abl5486_data_file_s2.xlsx]

## Sheet: ARDamRemovalList_Figshare_Feb20
AR_ID	NID_ID	Dam_Name	Year_Removed	Latitude	Longitude	City_County	River	HUC8	State	Dam_Height_ft	Dam_Length_ft	Year_Built	Owner	Original Use	Type_Material	Miles_Restored_US	Miles_Restored_DS	River_Miles_Reported	Last_Updated
AK-001		Lake Bettinger Complex Dam		57.8033	-152.395	Kodiak		Kodiak-Afognak Islands	AK	36	251	1959	City of Kodiak	Water supply	Timber				2017-11-10
AK-002		Bettinger Lower Reservoir Dam B		57.8017	-152.395	Kodiak		Kodiak-Afognak Islands	AK		245	1959	City of Kodiak	Water supply	Timber				2017-11-10
AK-003		Memory Estates Dam #1		62.6183	-149.427	Matanuska-Susitna		Talkeetna River	AK		379	1973		Recreation	Earthen				2017-11-10
AK-004		Memory Estates Dam #2		62.6267	-149.38	Matanuska-Susitna		Talkeetna River	AK		444	1973		Recreation	Earthen				2017-11-10
AK-005		Switzer One Dam	1988			Tongass National Forest, Juneau	Switzer Creek	Lynn Canal	AK	15									2017-11-10
AK-006		Switzer Two Dam	1988	58.365	-134.5	Tongass National Forest, Juneau	Switzer Creek	Lynn Canal	AK	15									2017-11-10
AK-007		City of Kake Dam	2000	56.9815	-133.931	Kake	Gunnuk Creek	Kuiu-Kupreanof-Mitkof Islands	AK		91	1959		Water supply					2017-11-10
AK-008		Davidson Ditch Diversion Dam	2002	65.2928	-146.404	Fairbanks North Star	Chatanika River	Tolovana River	AK			1920s		Industrial				65	2017-11-10
AK-009		Unnamed (Bridle Path Dam)	2004				Allison Creek	Crosswicks-Neshaminy	AK	6	40	1976			Concrete				2017-11-10
AK-010	AK00093	Lower Eklutna River Dam	2017	61.4494	-149.324	Anchorage	Eklutna	Anchorage	AK	70	90	1929	Eklutna Inc	Hydropower	Concrete			16	2018-02-08
AL-001		Marvel Slab Dam	2004	33.1656	-87.0294	Montevallo	Cahaba River	Cahaba	AL	6	210	1965		Bridge (consisting of 46 culverts) that allowed coal and logging trucks and strip mining equipment to cross the river	Concrete				2017-11-10
AL-002		Unnamed Dam	2007				Mud Creek	Crosswicks-Neshaminy	AL				Hanesville Water and Sewer	Illegally constructed to capture raw sewage leaking from a wastewater treatment plan.					2017-11-10
AL-003		Unnamed Dam	2010	32.364	-85.1216	Seale	Uchee Creek	Crosswicks-Neshaminy	AL									25	2017-11-10
AL-004		Shades Branch Steel Ford	2011	33.221	-87.0295	West Blocton	Shades Branch	Cahaba	AL									3	2017-11-10
AL-005		Goodwins Mill Dam	2013	33.8197	-86.3855	St Clair County	Big Canoe Creek	Middle Coosa	AL	15	175	Early 1900's	Private	Grist mill	Stone			12	2017-11-10
AL-006		Old Shadow Lake Dam	2013	33.6828	-86.6464	Pinson	Turkey Creek	Locust	AL	6	85	1920s	Private	Swimming hole	Concrete			0.5	2018-01-29
AL-007		Howle and Turner Dam	2019	33.552	-85.612	Delta/Cleburne	Tallapoosa River	Upper Tallapoosa	AL	16	100	1935	Heflin Waterworks and Sewer Board/Tyson Corp.	Grist Mill/Cotton Gin		397			2020-02-06
AL-008		Livingston Dam	2019	32.5885	-88.1975	Livingston	Sucarnoochee River	Mobile	AL			1979		Water Supply	Concrete/Steel				2020-02-06
AR-001		Winton Springs Dam							AR	4									2017-11-10
AR-002		Hot Springs Park Ricks Lower #1 Dam	1986						AR	11									2017-11-10
AR-003		Lake St. Francis Dam	1989	35.0716	-90.7583	Johnson	Crow Creek	Lower St. Francis	AR	45									2017-11-10
AR-004		Unnamed ford	2011	36.2657	-92.7099	Yelville	Crooked Creek	Bull Shoals Lake	AR						Concrete			27	2017-11-10
AZ-002		Perrin Dam	1980						AZ	32									2017-11-10
AZ-003		Concrete Dam	1982						AZ	39									2017-11-10
AZ-004		Fossil Creek Diversion Dam	2008	34.4213	-111.576	Near Camp Verde	Fossil Creek	Lower Verde	AZ	25	100			Hydropower	Concrete masonry gravity				2017-11-10
CA-001		Big Creek Manufacturing Dam					Big Creek		CA	14									2017-11-10
CA-002		Minnie Reeves Dam	2002	40.6381	-122.908	Douglas City	Indian Creek	Trinity	CA	20									2017-11-10
CA-003		Lone Jack Dam					Trinity River (East Fork of North Fork)		CA	24									2017-11-10
CA-004		Arco Pond Dam							CA	10									2017-11-10
CA-005		Trout Haven Dam		41.8905	-123.815	Six Rivers National Forest	Monkey Creek	Smith	CA										2017-11-10
CA-006		Salt Creek Dam		39.2931	-122.795	Mendocino National Forest	Salt Creek	Upper Eel	CA	10									2017-11-10
CA-007		Lower Murphy Dam		38.0694	-122.918	Inverness	Home Bay	Tomales-Drake Bays	CA	6									2017-11-10
CA-008		Upper Murphy Dam		38.0853	-122.904	Point Reyes National Seashore, Inverness	Home Ranch Creek	Tomales-Drake Bays	CA	25									2017-11-10
CA-009		Russell (Hinkley) Dam	1922				Hayfork Creek		CA	11									2017-11-10
CA-010		Hessellwood Dam	1925				Hayfork Creek		CA	10									2017-11-10
CA-011		Henry Danninbrink Dam	1927				Canyon Creek		CA										2017-11-10
CA-012		Anderline Dam	1936				Rush Creek		CA	20									2017-11-10
CA-013		D.B. Fields/Johnson Dam	1946	39.2951	-123.399	Mendocino County	Rice Creek	Big-Navarro-Garcia	CA										2017-11-10
CA-014		Bonally Mining Co. Dam	1946				Salmon River (North Fork)		CA	11	177								2017-11-10
CA-015		Trinity Cty. Water & Power Co. Dam	1946				Trinity River (East Fork)		CA	10									2017-11-10
CA-016		D.B. Fields Dam	1947				Indian Creek		CA	6									2017-11-10
CA-017		Altoona Dam	1947				Kidder Creek		CA	12	60								2017-11-10
CA-018		Three C. Picket Dam	1949				Beaver Creek		CA										2017-11-10
CA-019		Big Nugget Mine Dam	1949				Horse Creek		CA	12	40								2017-11-10
CA-020		Moser Dam	1949				Swillup Creek		CA										2017-11-10
CA-021		Todd Dam	1949				Trinity River (East Fork of North Fork)		CA	14									2017-11-10
CA-022		Smith Dam	1949				White's Gulch	Lower Susquehanna-Swatara	CA	8	25								2017-11-10
CA-023		Clarissa V. Mining Dam	1950				Redding Creek		CA	20									2017-11-10
CA-024		Bennett-Smith Dam	1950				Salmon River (South Fork)		CA	10									2017-11-10
CA-025		Barton Dam	1950				Scott River (South Fork)		CA	12	25								2017-11-10
CA-026		North Fork Placers Dam	1950				Trinity River (North Fork)		CA	15									2017-11-10
CA-027		Red Hill Mining Do. Dam	1951				Canyon Creek		CA	30									2017-11-10
CA-028		Quinn Dam	1951				Trinity River (East Fork of North Fork)	Middle James-Buffalo	CA	14									2017-11-10
CA-029		Sweasey Dam	1970	40.8196	-123.956	Arcata	Mad River	Mad-Redwood	CA	55									2017-11-10
CA-030		Bear Valley Dam	1982	37.9933	-122.814	Point Reyes National Seashore		Tomales-Drake Bays	CA	15									2017-11-10
CA-031		Rogers Dam	1983	38.0469	-122.787	Point Reyes Station	Tributary to Olema Creek	Tomales-Drake Bays	CA	40									2017-11-10
CA-032		Happy Isles Dam	1987						CA	8									2017-11-10
CA-033		Upper Dam (Lost Man Dam)	1989	41.3291	-124.022		Lost Man Creek	Mad-Redwood	CA	7	57								2017-11-10
CA-034		Unnamed Dam #1	1992				Wildcat Creek	Lower Susquehanna	CA	6									2017-11-10
CA-035		Unnamed Dam #2	1992				Wildcat Creek	Lower Susquehanna	CA	6									2017-11-10
CA-036		Point Four Dam	1993				Butte Creek		CA	6									2017-11-10
CA-037		C-Lind Dam #1	1993						CA	56									2017-11-10
CA-038		Lake Christopher Dam	1994				Cold Creek		CA	10	400								2017-11-10
CA-039		McPherrin Dam	1998	39.4467	-121.874	Biggs	Butte Creek	Butte Creek	CA	12									2017-11-10
CA-040		Western Canal East Dam	1998				Butte Creek	Butte Creek	CA	10									2017-11-10
CA-041		Western Canal Main Dam	1998				Butte Creek	Butte Creek	CA	10									2017-11-10
CA-042		Unnamed small dam #1	1998				Guadalupe River		CA										2017-11-10
CA-043		Unnamed small dam #2	1998				Guadalupe River		CA										2017-11-10
CA-044		McCormick-Saeltzer Dam	2000	40.4932	-122.471	Redding	Clear Creek	Clear Creek-Sacramento River	CA	18	60	1907						12	2017-11-10
CA-045		Swim Dam #1	2001	37.5129	-121.827	Sunol	Alameda Creek	San Francisco Bay	CA										2017-11-10
CA-046		Swim Dam #2	2001	37.5109	-121.826	Sunol	Alameda Creek	San Francisco Bay	CA										2017-11-10
CA-047		Crocker Creek Dam	2002	38.7771	-122.959	Cloverdale	Crocker Creek	Russian	CA	30	80	1904		Recreation	Concrete flashboard			2	2017-11-10
CA-048		Unnamed Dam	2002				Ferrari Creek	Crosswicks-Neshaminy	CA	5									2017-11-10
CA-049		Unnamed Arizona Crossing	2002				Solstice Creek		CA										2017-11-10
CA-050		North Debris Dam	2002				Unnamed Trib. to the Los Angeles River		CA	20									2017-11-10
CA-051		Trancas Debris Dam	2002				Unnamed Trib. to the Trancas Canyon		CA	15									2017-11-10
CA-052		A-Frame Dam	2003				Brandy Creek		CA	30	100								2017-11-10
CA-053		East Panther Creek Dam	2016	38.49	-120.397	Amador County	East Panther Creek	Upper Mokelumne	CA	12	35	1930s	Pacific Gas & Electric		Concrete			~7	2017-11-10
CA-054	CA10268	Cascade Diversion Dam	2003	37.7183	-119.682	El Portal, CA	Merced River	Upper Merced	CA	18	184	1918							2017-11-10
CA-055		Murphy Creek Dam (Sparrow Dam)	2003	38.234	-121.026	Clements	Murphy Creek	Upper Mokelumne	CA	12									2017-11-10
CA-056		Mumford Dam	2003	39.2774	-123.208	Redwood Valley	Russian River (West Fork)	Russian	CA		60 (7 feet left in place)							45	2017-11-10
CA-057		Haypress Pond Dam	2003	37.8629	-122.547	Golden Gate National Recreation Area	Unnamed Tributary	Tomales-Drake Bays	CA	20				Watering stock	Earthen				2017-11-10
CA-058		West Panther Creek Dam	2003	38.4929	-120.393	Amador County	West Panther Creek	Upper Mokelumne	CA	14	64	1930s	Pacific Gas and Electric Company		Concrete			~2.5	2017-11-10
CA-059		York Creek Diversion Structure	2004	38.5095	-122.496	St. Helena	York Creek	San Pablo Bay	CA						Concrete masonry			2.5	2017-11-10
CA-060		Niles Dam	2006	37.5859	-121.963	Union City	Alameda Creek	San Francisco Bay	CA										2017-11-10
CA-061		Sunol Dam	2006	37.5944	-121.902	Sunol	Alameda Creek	San Francisco Bay	CA										2017-11-10
CA-062		Horse Creek Dam	2006	34.8376	-120.017	Los Padres National Forest, Los Olivos	Horse Creek	Santa Maria	CA	12								13	2017-11-10
CA-063		Tucker Road Ford	2006	37.0999	-121.958	Los Gatos	Soquel Creek	Monterey Bay	CA	5					Concrete ford			2.5	2017-11-10
CA-064		Unnamed Dam	2006				Ward Creek	Crosswicks-Neshaminy	CA										2017-11-10
CA-065		Araujo Dam	2007	41.6876	-122.53	Siskiyou County	Shasta River	Shasta	CA			1856		Flashboard diversion dam installed every summer					2017-11-10
CA-066		Rooney Bros Dam	2008	38.3582	-121.343	Sacramento County	Consumnes River	Upper Cosumnes	CA									8	2017-11-10
CA-067		Hall Wines Dam (Dry Creek Dam)	2008	38.3771	-122.316	Napa County	Dry Creek	San Pablo Bay	CA			1960	Hall Wines	Vineyard frost protection	Flashboard			16.9	2017-11-10
CA-068		East Mill Creek Barrier Removal	2008	40.3215	-124.273	Humboldt County	East Mill Creek	Mattole	CA	12								0.75	2017-11-10
CA-069		White Gulch Dam #1 (Whites Gulch Lower Dam)	2008	41.2909	-123.083	Siskiyou County	Whites Gulch, Tributary to the Salmon River	Salmon	CA			Originally built in the late 1800s, rebuilt in 1980s		2 diversion dams				1.5	2017-11-10
CA-070		Wildcat Dam	2009	40.4202	-121.961	Anderson	Battle Creek	Battle Creek	CA			1912	Pacific Gas & Electric	Hydropower				42	2017-11-10
CA-071		Percolation Dam	2009	38.5216	-121.965	Solano County	Putah Creek	Upper Putah	CA			1930s	City of Winter	Increase local groundwater elevations					2017-11-10
CA-072		Shasta River Water Association Diversion Dam	2009	40.8534	-122.347	Shasta County	Nelson Creek	Sacramento Headwaters	CA			1912		Irrigation				29	2017-11-10
CA-073		Camp Meeker Dam	2009	38.4246	-122.959	Occidental, CA	Dutch Bill Creek	Russian	CA	12	90	1950s	Camp Meeker Recreation and Park District	Recreation	Concrete			3.4	2017-11-10
CA-074		Waterman Dam	2009	37.2144	-122.176	Boulder Creek	Waterman Creek	San Francisco Coastal South	CA	12	50	1900	Redtree Properties	Mill, Industrial	Timber-crib			1.5	2017-11-10
CA-075		Glenbrook Gulch Dam/ Anadromous Fish Habitat Restoration	2010	39.2653	-123.669	Mendocino County	Glenbrook Gulch (Albion River)	Big-Navarro-Garcia	CA	10	95 (15 feet wide at the crest, 45 feet wide at its base)		Campbell Timber Ltd. or previous timber owner	Water diversion	Earthen			0.66	2017-11-10
CA-076		Fife Creek Check Dam	2010	38.5334	-123.004	Guerneville	Fife Creek	Russian	CA										2017-11-10
CA-077		Ojai Valley Trail Ford	2011	34.3798	-119.307	Oak View	San Antonio Creek	Ventura	CA									15	2017-11-10
CA-078		Camp Nine Dam	2012	38.1358	-120.377	Vallecito	Stanislaus River	Upper Stanislaus	CA			1961/62	PG&E		Thick steel braces mounted on concrete pads affixed to bed rock				2017-11-10
CA-079		Hostler Creek Dam	2012	41.0787	-123.668	Hoopa	Hostler Creek	Trinity	CA	14		1940	Hoopa Tribe	Infiltration gallery to get water	Concrete/Rebar				2017-11-10
CA-080		Bear Creek Dam #3	2012	37.4151	-122.243	Woodside	Bear Creek (San Francisquito Creek)	Coyote	CA	7	27	1940s	Roger Bamford	Likely created for water diversion	Concrete and Grouted Cobble / Boulders			>6	2017-11-10
CA-081		Cahill Dam	2013	37.038	-121.986	Santa Cruz	Branciforte Creek	Monterey Bay	CA	8	40	1931	Private land owner	Water supply, recreation, fire protection	Rock/Concrete/Rebar			3	2017-11-10
CA-082		Bonde Weir	2013	37.4474	-122.17	Palo Alto	San Francisquito Creek	Coyote	CA	2.1	45	1908		Erosion control	Bank to bank concrete sill				2017-11-10
CA-083		Hammer Diversion Dam	2014	40.1234	-122.722	Red Bluff	South Fork Cottonwood Creek	Cottonwood Creek	CA			1934	Private	Domestic water and hydropower				5	2017-11-10
CA-084		HJFD10	2014	33.6837	-117.516	Rancho Santa Margarita		Aliso-San Onofre	CA	1.5	16	1930s-1950s	Orange County	Recreational fishing					2017-11-10
CA-085		HJFD6	2014	33.6833	-117.516	Rancho Santa Margarita		Aliso-San Onofre	CA	2.3	12	1930s-1950s	Orange County	Recreational fishing					2017-11-10
CA-086		HJFD7	2014	33.6833	-117.516	Rancho Santa Margarita		Aliso-San Onofre	CA	2.5	21	1930s-1950s	Orange County	Recreational fishing					2017-11-10
CA-087		HJFD8	2014	33.6835	-117.516	Rancho Santa Margarita		Aliso-San Onofre	CA	5		1930s-1950s	Orange County	Recreational fishing					2017-11-10
CA-088		HJFD9	2014	33.6837	-117.516	Rancho Santa Margarita		Aliso-San Onofre	CA	2.3	14	1930s-1950s	Orange County	Recreational fishing					2017-11-10
CA-089		Lion Creek Diversion Dam	2014	34.5444	-119.164	Ojai	Lion Creek	Santa Clara	CA	3	25	1940		Provide water for the Middle Lion Creek Campground	Concrete diversion dam			7	2017-11-10
CA-090		TCFD10	2014	33.6744	-117.525	Rancho Santa Margarita	Trabuco Creek	Aliso-San Onofre	CA	2.5		1930s-1950s	Orange County	Recreational fishing					2017-11-10
CA-091		TCFD11	2014	33.6745	-117.525	Rancho Santa Margarita	Trabuco Creek	Aliso-San Onofre	CA	6.5	40	1930s-1950s	Orange County	Recreational fishing					2017-11-10
CA-092		TCFD7	2014	33.6742	-117.526	Rancho Santa Margarita	Trabuco Creek	Aliso-San Onofre	CA	6	31	1930s-1950s	Orange County	Recreational fishing					2017-11-10
CA-093		TCFD9	2014	33.6744	-117.525	Rancho Santa Margarita	Trabuco Creek	Aliso-San Onofre	CA	9	25	1930s-1950s	Orange County	Recreational fishing					2017-11-10
CA-094		Unknown	2014	39.4205	-123.502	Irmulco	Olds Creek	Big-Navarro-Garcia	CA			1908	Mendocino Redwood Co		Flashboard dam			2.6	2017-11-10
CA-095		Whites Gulch Upper Dam	2008	41.2818	-123.076	Etna	Whites Gulch	Salmon	CA										2017-11-10
CA-096		Memorial Park Dam	2015	37.2739	-122.288	San Mateo County	Pescadero Creek	San Francisco Coastal South	CA			1938	San Mateo County Resource Conservation					62	2017-11-10
CA-097		San Clemente Dam	2015	36.4359	-121.709	Monterey County	Carmel River	Central Coastal	CA	106	300	1921	California American Water	Water diversion	Arch			25	2017-11-10
CA-098		Maria Ygnacio Aijian Barrier	2014	34.4664	-119.794	Santa Barbara	Maria Ygnacio Creek	Santa Barbara Coastal	CA	5	65							0.5	2017-11-10
CA-099		Rodeo Grounds Berm	2008	34.0419	-118.58	Los Angeles County	Topanga Creek	Santa Monica Bay	CA	12 to 18	1000							0.6	2017-11-10
CA-100		Old Carmel River Dam	2016	36.4387	-121.705	Monterey	Carmel River	Central Coastal	CA	32		1883	California American Water		Concrete			0.7 miles and 100ft	2017-11-10
CA-101		Benbow Dam	2016	40.0666	-123.796	Eureka	South Fork Eel River	South Fork Eel	CA	20	300	1931	State Parks		Concrete			50	2017-11-10
CA-102		Dream Lake Dam	2011	40.442	-121.408	Chester	Hot Springs Creek	North Fork Feather	CA										2017-11-10
CA-103		McGowan Dam	1998				Butte Creek	Butte Creek	CA	6		Early 1900s		Irrigation diversion				25 miles total	2017-11-10
CA-104		HJFD15	2017	33.6881	-117.513	Orange County	Holy Jim Creek	Aliso-San Onofre	CA	9.3	30	1970s	US Forest Service	Create pools for a stocked rainbow trout fishery, conserve water and wildlife, and provide water for fire suppression	Rock and mortar			2 (total)	2018-02-08
CA-105		HJFD16	2017	33.6888	-117.512	Orange County	Holy Jim Creek	Aliso-San Onofre	CA	2	16	1970s	US Forest Service	Create pools for a stocked rainbow trout fishery, conserve water and wildlife, and provide water for fire suppression	Rock and mortar			2 (total)	2018-02-08
CA-106		HJFD17	2017	33.6888	-117.512	Orange County	Holy Jim Creek	Aliso-San Onofre	CA	4	18	1970s	US Forest Service	Create pools for a stocked rainbow trout fishery, conserve water and wildlife, and provide water for fire suppression	Rock and mortar			2 (total)	2018-02-08
CA-107		HJFD18	2017	33.689	-117.512	Orange County	Holy Jim Creek	Aliso-San Onofre	CA	3.5	2.2	1970s	US Forest Service	Create pools for a stocked rainbow trout fishery, conserve water and wildlife, and provide water for fire suppression	Rock and mortar			2 (total)	2018-02-08
CA-108		HJFD19	2017	33.6891	-117.512	Orange County	Holy Jim Creek	Aliso-San Onofre	CA	2.5	16	1970s	US Forest Service	Create pools for a stocked rainbow trout fishery, conserve water and wildlife, and provide water for fire suppression	Rock and mortar			2 (total)	2018-02-08
CA-109		Milliken Creek Dam	2017	38.349	-122.263	Napa/Napa	Milliken Creek/Napa River	San Pablo Bay	CA	13		1950s		Golf course irrigation	Concrete shell filled with dirt with a corrugated steel culvert				2018-02-08
CA-110		SCFD10	2017	33.7519	-117.57	Orange County	Silverado Creek	Santa Ana	CA	7.5	53	1970s	US Forest Service	Create pools for a stocked rainbow trout fishery, conserve water and wildlife, and provide water for fire suppression	Rock and mortar			2 (total)	2018-02-08
CA-111		SCFD12	2017	33.7522	-117.568	Orange County	Silverado Creek	Santa Ana	CA	4	25	1970s	US Forest Service	Create pools for a stocked rainbow trout fishery, conserve water and wildlife, and provide water for fire suppression	Rock and mortar			2 (total)	2018-02-08
CA-112		SCFD7	2017	33.7514	-117.571	Orange County	Silverado Creek	Santa Ana	CA	6.5	45	1970s	US Forest Service	Create pools for a stocked rainbow trout fishery, conserve water and wildlife, and provide water for fire suppression	Rock and mortar			2 (total)	2018-02-08
CA-113		SCFD8	2017	33.7517	-117.571	Orange County	Silverado Creek	Santa Ana	CA	6.5	40	1970s	US Forest Service	Create pools for a stocked rainbow trout fishery, conserve water and wildlife, and provide water for fire suppression	Rock and mortar			2 (total)	2018-02-08
CA-114		Dennett Dam	2018	37.6273	-120.988	Modesto/Stanislaus	Tuolumne River	Lower Tuolumne	CA	10	247	1933	Present Owner Unknown (or they don't want to be known). Built by the City of Modesto and condemned by the State of California in the 1940's or 1950's. Riverbed in CA is owned by the State.	Recreational Lake	Wood Timbers and Steel Sheet Piles	36			2019-02-05
CA-115		HJFD1	2018	33.6793	-117.517	Orange County	Holy Jim Creek	Aliso-San Onofre	CA	2.5	16	Unknown, most of the dams were built or rebuilt in 1970s by Orange County	U.S. Forest Service	Create pools for a stocked rainbow trout fishery, conserve water and wildlife, and provide water for fire suppression	Rock and mortar				2019-02-05
CA-116		HJFD11	2018	33.6838	-117.515	Orange County	Holy Jim Creek	Aliso-San Onofre	CA	1	3.5	Unknown, most of the dams were built or rebuilt in 1970s by Orange County	U.S. Forest Service	Create pools for a stocked rainbow trout fishery, conserve water and wildlife, and provide water for fire suppression	Rock and mortar				2019-02-05
CA-117		HJFD2	2018	33.6805	-117.517	Orange County	Holy Jim Creek	Aliso-San Onofre	CA	4	4	Unknown, most of the dams were built or rebuilt in 1970s by Orange County	U.S. Forest Service	Create pools for a stocked rainbow trout fishery, conserve water and wildlife, and provide water for fire suppression	Rock and mortar				2019-02-05
CA-118		HJFD21	2018	33.6907	-117.512	Orange County	Holy Jim Creek	Aliso-San Onofre	CA	7.5 - 4.0	50	Unknown, most of the dams were built or rebuilt in 1970s by Orange County	U.S. Forest Service	Create pools for a stocked rainbow trout fishery, conserve water and wildlife, and provide water for fire suppression	Rock and mortar				2019-02-05
CA-119		HJFD22	2018	33.6909	-117.512	Orange County	Holy Jim Creek	Aliso-San Onofre	CA	5	45	Unknown, most of the dams were built or rebuilt in 1970s by Orange County	U.S. Forest Service	Create pools for a stocked rainbow trout fishery, conserve water and wildlife, and provide water for fire suppression	Rock and mortar				2019-02-05
CA-120		HJFD23	2018	33.6911	-117.512	Orange County	Holy Jim Creek	Aliso-San Onofre	CA	3.0 - 0.0	34	Unknown, most of the dams were built or rebuilt in 1970s by Orange County	U.S. Forest Service	Create pools for a stocked rainbow trout fishery, conserve water and wildlife, and provide water for fire suppression	Rock and mortar				2019-02-05
CA-121		HJFD25	2018	33.6915	-117.512	Orange County	Holy Jim Creek	Aliso-San Onofre	CA	4	50	Unknown, most of the dams were built or rebuilt in 1970s by Orange County	U.S. Forest Service	Create pools for a stocked rainbow trout fishery, conserve water and wildlife, and provide water for fire suppression	Rock and mortar				2019-02-05
CA-122		HJFD26	2018	33.6916	-117.512	Orange County	Holy Jim Creek	Aliso-San Onofre	CA	6.0 - 0.0	30	Unknown, most of the dams were built or rebuilt in 1970s by Orange County	U.S. Forest Service	Create pools for a stocked rainbow trout fishery, conserve water and wildlife, and provide water for fire suppression	Rock and mortar				2019-02-05
CA-123		HJFD29	2018	33.6922	-117.512	Orange County	Holy Jim Creek	Aliso-San Onofre	CA	6	30	Unknown, most of the dams were built or rebuilt in 1970s by Orange County	U.S. Forest Service	Create pools for a stocked rainbow trout fishery, conserve water and wildlife, and provide water for fire suppression	Rock and mortar				2019-02-05
CA-124		HJFD30	2018	33.6922	-117.512	Orange County	Holy Jim Creek	Aliso-San Onofre	CA	4	23	Unknown, most of the dams were built or rebuilt in 1970s by Orange County	U.S. Forest Service	Create pools for a stocked rainbow trout fishery, conserve water and wildlife, and provide water for fire suppression	Rock and mortar				2019-02-05
CA-125		HJFD31	2018	33.6923	-117.512	Orange County	Holy Jim Creek	Aliso-San Onofre	CA	6.0 - 0.0	40	Unknown, most of the dams were built or rebuilt in 1970s by Orange County	U.S. Forest Service	Create pools for a stocked rainbow trout fishery, conserve water and wildlife, and provide water for fire suppression	Rock and mortar				2019-02-05
CA-126		HJFD32	2018	33.6925	-117.513	Orange County	Holy Jim Creek	Aliso-San Onofre	CA	9.5 - 4.0	55	Unknown, most of the dams were built or rebuilt in 1970s by Orange County	U.S. Forest Service	Create pools for a stocked rainbow trout fishery, conserve water and wildlife, and provide water for fire suppression	Rock and mortar				2019-02-05
CA-127		HJFD33	2018	33.6928	-117.513	Orange County	Holy Jim Creek	Aliso-San Onofre	CA	6.8 - 0.0	46	Unknown, most of the dams were built or rebuilt in 1970s by Orange County	U.S. Forest Service	Create pools for a stocked rainbow trout fishery, conserve water and wildlife, and provide water for fire suppression	Rock and mortar				2019-02-05
CA-128		HJFD34	2018	33.6928	-117.513	Orange County	Holy Jim Creek	Aliso-San Onofre	CA	7.0 - 3.0	43	Unknown, most of the dams were built or rebuilt in 1970s by Orange County	U.S. Forest Service	Create pools for a stocked rainbow trout fishery, conserve water and wildlife, and provide water for fire suppression	Rock and mortar				2019-02-05
CA-129		HJFD34.1/35	2018	33.6928	-117.513	Orange County	Holy Jim Creek	Aliso-San Onofre	CA			Unknown, most of the dams were built or rebuilt in 1970s by Orange County	U.S. Forest Service	Create pools for a stocked rainbow trout fishery, conserve water and wildlife, and provide water for fire suppression	Rock and mortar				2019-02-05
CA-130		HJFD37	2018	33.693	-117.514	Orange County	Holy Jim Creek	Aliso-San Onofre	CA	3	16	Unknown, most of the dams were built or rebuilt in 1970s by Orange County	U.S. Forest Service	Create pools for a stocked rainbow trout fishery, conserve water and wildlife, and provide water for fire suppression	Rock and mortar				2019-02-05
CA-131		HJFD40	2018	33.6934	-117.514	Orange County	Holy Jim Creek	Aliso-San Onofre	CA	2.6	8	Unknown, most of the dams were built or rebuilt in 1970s by Orange County	U.S. Forest Service	Create pools for a stocked rainbow trout fishery, conserve water and wildlife, and provide water for fire suppression	Rock and mortar				2019-02-05
CA-132		HJFD41	2018	33.6935	-117.514	Orange County	Holy Jim Creek	Aliso-San Onofre	CA	2.8	8	Unknown, most of the dams were built or rebuilt in 1970s by Orange County	U.S. Forest Service	Create pools for a stocked rainbow trout fishery, conserve water and wildlife, and provide water for fire suppression	Rock and mortar				2019-02-05
CA-133	CA00671	Lagunita Diversion Dam	2018	37.4234	-122.174	Palo Alto/Santa Clara County	San Francisquito Creek	Coyote	CA	8	4.5	1900	Stanford University	Water storage	Concrete	4.2			2019-02-05
CA-134		SJFD1	2018	33.5902	-117.502	Orange County	San Juan Creek	Aliso-San Onofre	CA	9	14	Unknown, most of the dams were built or rebuilt in 1970s by Orange County	U.S. Forest Service	Create pools for a stocked rainbow trout fishery, conserve water and wildlife, and provide water for fire suppression	Rock and mortar				2019-02-05
CA-135		SJFD10	2018	33.5907	-117.5	Orange County	San Juan Creek	Aliso-San Onofre	CA	2.0 - 3.0	20	Unknown, most of the dams were built or rebuilt in 1970s by Orange County	U.S. Forest Service	Create pools for a stocked rainbow trout fishery, conserve water and wildlife, and provide water for fire suppression	Rock and mortar				2019-02-05
CA-136		SJFD11	2018	33.5906	-117.5	Orange County	San Juan Creek	Aliso-San Onofre	CA	1.0 - 5.0	38	Unknown, most of the dams were built or rebuilt in 1970s by Orange County	U.S. Forest Service	Create pools for a stocked rainbow trout fishery, conserve water and wildlife, and provide water for fire suppression	Rock and mortar				2019-02-05
CA-137		SJFD2	2018	33.5903	-117.502	Orange County	San Juan Creek	Aliso-San Onofre	CA	2.5	9.5	Unknown, most of the dams were built or rebuilt in 1970s by Orange County	U.S. Forest Service	Create pools for a stocked rainbow trout fishery, conserve water and wildlife, and provide water for fire suppression	Rock and mortar				2019-02-05
CA-138		SJFD28	2018	33.5973	-117.462	Orange County	San Juan Creek	Aliso-San Onofre	CA	4.5 - 5.0	60	Unknown, most of the dams were built or rebuilt in 1970s by Orange County	U.S. Forest Service	Create pools for a stocked rainbow trout fishery, conserve water and wildlife, and provide water for fire suppression	Rock and mortar				2019-02-05
CA-139		SJFD29	2018	33.5978	-117.462	Orange County	San Juan Creek	Aliso-San Onofre	CA	1.5 - 2.0	31	Unknown, most of the dams were built or rebuilt in 1970s by Orange County	U.S. Forest Service	Create pools for a stocked rainbow trout fishery, conserve water and wildlife, and provide water for fire suppression	Rock and mortar				2019-02-05
CA-140		SJFD3	2018	33.5904	-117.502	Orange County	San Juan Creek	Aliso-San Onofre	CA	2.5 - 6	28	Unknown, most of the dams were built or rebuilt in 1970s by Orange County	U.S. Forest Service	Create pools for a stocked rainbow trout fishery, conserve water and wildlife, and provide water for fire suppression	Rock and mortar				2019-02-05
CA-141		SJFD30	2018	33.598	-117.462	Orange County	San Juan Creek	Aliso-San Onofre	CA	2.5	51	Unknown, most of the dams were built or rebuilt in 1970s by Orange County	U.S. Forest Service	Create pools for a stocked rainbow trout fishery, conserve water and wildlife, and provide water for fire suppression	Rock and mortar				2019-02-05
CA-142		SJFD31	2018	33.5993	-117.461	Orange County	San Juan Creek	Aliso-San Onofre	CA	4.0 - 4.5	68	Unknown, most of the dams were built or rebuilt in 1970s by Orange County	U.S. Forest Service	Create pools for a stocked rainbow trout fishery, conserve water and wildlife, and provide water for fire suppression	Rock and mortar				2019-02-05
CA-143		SJFD4	2018	33.5905	-117.502	Orange County	San Juan Creek	Aliso-San Onofre	CA	5.0 - 9.0	26	Unknown, most of the dams were built or rebuilt in 1970s by Orange County	U.S. Forest Service	Create pools for a stocked rainbow trout fishery, conserve water and wildlife, and provide water for fire suppression	Rock and mortar				2019-02-05
CA-144		SJFD5	2018	33.5908	-117.502	Orange County	San Juan Creek	Aliso-San Onofre	CA	4.0 - 5.0	4	Unknown, most of the dams were built or rebuilt in 1970s by Orange County	U.S. Forest Service	Create pools for a stocked rainbow trout fishery, conserve water and wildlife, and provide water for fire suppression	Rock and mortar				2019-02-05
CA-145		SJFD6	2018	33.5908	-117.501	Orange County	San Juan Creek	Aliso-San Onofre	CA	0 - 3.4	54	Unknown, most of the dams were built or rebuilt in 1970s by Orange County	U.S. Forest Service	Create pools for a stocked rainbow trout fishery, conserve water and wildlife, and provide water for fire suppression	Rock and mortar				2019-02-05
CA-146		SJFD7	2018	33.5909	-117.501	Orange County	San Juan Creek	Aliso-San Onofre	CA	4.8	30	Unknown, most of the dams were built or rebuilt in 1970s by Orange County	U.S. Forest Service	Create pools for a stocked rainbow trout fishery, conserve water and wildlife, and provide water for fire suppression	Rock and mortar				2019-02-05
CA-147		SJFD9	2018	33.5908	-117.5	Orange County	San Juan Creek	Aliso-San Onofre	CA	3.0 - 4.5	29	Unknown, most of the dams were built or rebuilt in 1970s by Orange County	U.S. Forest Service	Create pools for a stocked rainbow trout fishery, conserve water and wildlife, and provide water for fire suppression	Rock and mortar				2019-02-05
CA-148		TCFD11	2018	33.6744	-117.525	Orange County	Trabuco Creek	Aliso-San Onofre	CA	6.5	40	Unknown, most of the dams were built or rebuilt in 1970s by Orange County	U.S. Forest Service	Create pools for a stocked rainbow trout fishery, conserve water and wildlife, and provide water for fire suppression	Rock and mortar				2019-02-05
CA-149		Dempster Vineyard Dam	2018	38.4861	-122.918	Forestville, Ca	Green Valley Creek	Russian	CA	6.6	36	~1970s	Dempster Family Vineyard (Owner at time of removal)	Irrigation/frost protection	Earthen/Concrete	38			2020-02-06
CA-150		Pennington Creek Dam	2018	35.3436	-120.733	San Luis Obispo	Pennington Creek	Central Coastal	CA				Rancho El Chorro Outdoor School (owner at time of removal)			2.3			2020-02-06
CA-151		HJFD3	2019	33.6827	-117.516	Orange	Holy Jim Creek	Aliso-San Onofre	CA	3	30	1970			Rock and Mortar	1	2		2020-02-06
CA-152		HJFD4	2019	33.6829	-117.516	Orange	Holy Jim Creek	Aliso-San Onofre	CA	2	31	1970			Rock and Mortar	1	2		2020-02-06
CA-153		HJFD5	2019	33.683	-117.516	Orange	Holy Jim Creek	Aliso-San Onofre	CA	5	16	1970			Rock and Mortar	1	2		2020-02-06
CA-154		Iron Horse Dam	2019	38.4632	-122.897	Sonoma County	Green Valley Creek	Russian	CA	10	20		Iron Horse Vineyards	Water Supply	Rubble and Concrete	35.9			2020-02-06
CA-155		Maria Ygnacio Debris Basin Dam East Branch	2019	34.4606	-119.791	Santa Barbara County	East Branch Maria Ygnacio Creek	Santa Barbara Coastal	CA	20	135	1990	SB County Flood Control District	Debris Retention Basin	Grouted Rock	1.8	0		2020-02-06
CA-156		Maria Ygnacio Debris Basin Dam Main Branch	2019	34.4752	-119.792	Santa Barbara County	Maria Ygnacio Creek	Santa Barbara Coastal	CA	20	115	1990	SB County Flood Control District	Debris Retention Basin	Grouted Rock	0.75	1.75		2020-02-06
CA-157		SCFD4	2019	33.5905	-117.502	Orange	Silverado Creek	Santa Ana	CA	10	34	1970			Rock and Mortar	2	4		2020-02-06
CA-158		SCFD5	2019	33.5908	-117.502	Orange	Silverado Creek	Aliso-San Onofre	CA	3	24	1970			Rock and Mortar	2	4		2020-02-06
CA-159		SJFD12	2019	33.5906	-117.5	Orange	San Juan Creek	Aliso-San Onofre	CA	10	40	1970			Rock and Mortar	4	10		2020-02-06
CA-160		SJFD13	2019	33.5907	-117.499	Orange	San Juan Creek	Aliso-San Onofre	CA	2	20	1970			Rock and Mortar	4	10		2020-02-06
CA-161		SJFD14	2019	33.5926	-117.497	Orange	San Juan Creek	Aliso-San Onofre	CA	12	69	1970			Rock and Mortar	4	10		2020-02-06
CA-162		SJFD15	2019	33.5928	-117.496	Orange	San Juan Creek	Aliso-San Onofre	CA	4	5	1970			Rock and Mortar	5	9		2020-02-06
CA-163		SJFD17	2019	33.5927	-117.472	Orange	San Juan Creek	Aliso-San Onofre	CA	2	2	1970			Rock and Mortar	5	9		2020-02-06
CA-164		SJFD18	2019	33.5925	-117.473	Orange	San Juan Creek	Aliso-San Onofre	CA	3	65	1970			Rock and Mortar	5	9		2020-02-06
CA-165		SJFD19	2019	33.5925	-117.475	Orange	San Juan Creek	Aliso-San Onofre	CA	6	70	1970			Rock and Mortar	5	9		2020-02-06
CA-166		SJFD20	2019	33.5929	-117.475	Orange	San Juan Creek	Aliso-San Onofre	CA	10	61	1970			Rock and Mortar	5	9		2020-02-06
CA-167		SJFD21	2019	33.5921	-117.471	Orange	San Juan Creek	Aliso-San Onofre	CA	3	5	1970			Rock and Mortar	5	9		2020-02-06
CA-168		SJFD22	2019	33.5921	-117.471	Orange	San Juan Creek	Aliso-San Onofre	CA	2	12	1970			Rock and Mortar	5	9		2020-02-06
CA-169		SJFD23	2019	33.5942	-117.468	Orange	San Juan Creek	Aliso-San Onofre	CA	13	63	1970			Rock and Mortar	5	9		2020-02-06
CA-170		SJFD24	2019	33.5921	-117.471	Orange	San Juan Creek	Aliso-San Onofre	CA	5	25	1970			Rock and Mortar	5	9		2020-02-06
CA-171		SJFD25	2019	33.5942	-117.468	Orange	San Juan Creek	Aliso-San Onofre	CA	2	2	1970			Rock and Mortar	5	9		2020-02-06
CA-172		SJFD26	2019	33.5938	-117.467	Orange	San Juan Creek	Aliso-San Onofre	CA	5	70	1970			Rock and Mortar	5	9		2020-02-06
CA-173		SJFD27	2019	33.5937	-117.466	Orange	San Juan Creek	Aliso-San Onofre	CA	5	60	1970			Rock and Mortar	5	9		2020-02-06
CO-001		No Name #15 Dam							CO	15									2017-11-10
CO-002		No Name #17 Dam							CO	15									2017-11-10
CO-003		No Name #22 Dam							CO	15									2017-11-10
CO-004		Glacier #1 Dam	1985	40.505	-105.597	Rocky Mountain National Park	North Fork Big Thompson River	Big Thompson	CO	11									2017-11-10
CO-005		Pear Lake Dam	1988	40.177	-105.623	Allenspark	Cony Creek	St. Vrain	CO	28	140								2017-11-10
CO-006		Sand Beach Dam	1988	40.2171	-105.602	Allenspark	Sand Beach Creek	St. Vrain	CO	25	90								2017-11-10
CO-007		Toby Wells Pond Dam	1989						CO	16									2017-11-10
CO-008		Bluebird Dam	1990	40.1926	-105.653	Rocky Mountain National Park	Ouzel Creek	St. Vrain	CO	56	200	1904 (enlarged 1920)		Water storage					2017-11-10
CO-009		No Name #21 Dam	1990						CO										2017-11-10
CO-010		No Name #8 Dam	1990						CO	12									2017-11-10
CO-011	CO02157	Unnamed Dam #1 (Lamborn #1)	2002	40.3668	-103.935	Fort Morgan	Tributary to the Platt River	Middle South Platte-Cherry Creek	CO	20		1951							2017-11-10
CO-012		Unnamed Dam #2	2002				Tributary to the Platt River	Lower Susquehanna	CO										2017-11-10
CO-013	CO01770	Idylwilde Dam	2013	40.4288	-105.312	Larimer County	Big Thompson River	Big Thompson	CO	57	235	1925 (1979 reconstruction)	City of Loveland	Hydropower	Concrete				2017-11-10
CO-014		Josh Ames Diversion Dam	2013	40.6051	-105.1	Sterling Natural Area Fort Collins	Cache la Poudre River	Cache La Poudre	CO	6	110	Improved in 1966	Ames Diversion Co. (no longer exists)		Concrete			0.5	2017-11-10
CO-015	CO01248	Dewey No. 1	2014	39.8004	-104.988	Denver		Middle South Platte-Cherry Creek	CO	15	3600	1900	Municipal Water Storage		Earthen				2017-11-10
CO-016		Chipeta Dam	2006	38.7845	-107.744	Hotchkiss	North Fork Gunnison River	North Fork Gunnison	CO	5	160	1940	U.S. Fish and Wildlife Service	Roller dam	Concrete			2	2017-11-10
CO-017		Dotson and Enlargement Dam	2015	38.128	-104.197	Pueblo Cty	Huerfano	Upper Arkansas-Lake Meredith	CO	24	6000	1906		Irrigation	Rolled Earth				2017-11-10
CO-018		Lower Church Lake Dam	2015	39.889	-105.179	Ft Lupton/Jefferson	Big Dry Creek	Middle South Platte-Cherry Creek	CO	4	400	1875		Irrigation/water supply	Rolled Earth				2017-11-10
CO-019		Riss East	2016	38.783	-105.226	Teller City	Four Mile	Upper Arkansas	CO	56	555	1967		Recreation, Fish	Earthen			3 total	2017-11-10
CO-020		Riss North	2016	38.792	-105.233	Teller City	Four Mile	Upper Arkansas	CO	38	825	1967		Recreation, Fish	Earthen			3 total	2017-11-10
CO-021		Riss South	2016	38.785	-105.239	Teller City	Four Mile	Upper Arkansas	CO	50	510	1967		Recreation, Fish	Earthen			3 total	2017-11-10
CO-022		Carriage Hills #2 Dam	2017	40.35	-105.5	Estes Park/Larimer	Fish Creek	Big Thompson	CO	10	265	1967	Town of Estes Park	Recreation	Earthfill				2020-02-06
CO-023		Hall Dam	2017	39.76	-105.24	Jefferson	Clear Creek	Clear	CO	40	190	1971	Jefferson County Open Space	Irrigation & Recreation	Earthfill				2020-02-06
CO-024		Polaris Dam	2018	39.49	-107.06	Glenwood Springs/Eagle	Cattle Creek	Upper South Platte	CO	22	400	1944	Private Resident		Earthfill				2020-02-06
CO-025	CO01903	Stanley Canyon Dam	2018	38.99	-104.93	USAFA/El Paso	Stanley Canyon Creek	Middle South Platte-Cherry Creek	CO	30	390	1900	Colorado Springs Utilities		Earthfill				2020-02-06
CO-026	CO01146	Cucharas #5 Dam	2019	37.75	-104.6	Walsenburg/Huerfano	Cucharas River	Huerfano	CO	135	530	1913	Two Rivers Farming and Irrigation	Irrigation	Concrete face/rock fill				2020-02-06
CO-027		Hidden Treasure Dam	2019	38.021	-107.379	Lake City	Henson Creek	Gunnison	CO			1890s	George Hurd	Power for Mining					2020-02-06
CT-001		John Dee's Dam		41.5503	-73.024	Waterbury	Mad River	Housatonic	CT	17	45								2017-11-10
CT-002		Baltic Mills Dam	1938	41.6175	-72.0848	Baltic	Shetucket River	Shetucket	CT	26									2017-11-10
CT-003		Woodings Pond Dam	1971	41.4746	-72.8312	Wallingford	Tributary of Qunnipiac	Quinnipiac	CT	15									2017-11-10
CT-004		Sprucedale Water Dam	1980	41.9349	-71.9795	Woodstock	Mill Brook	Quinebaug	CT	10									2017-11-10
CT-005		Lower Pond Dam	1991	41.634	-72.9611	Wolcott	Cedar Swamp Brook	Housatonic	CT	12									2017-11-10
CT-006		Muddy Pond Dam	1992				Muddy Brook		CT	8									2017-11-10
CT-007		Unnamed Dam	1993				Bradley Brook	Crosswicks-Neshaminy	CT	11									2017-11-10
CT-008	CT00189	Indian Lake Dam	1994	41.2869	-72.5257	Clinton	Indian River	Quinnipiac	CT	12									2017-11-10
CT-009		Little Pond Dam	1994				Tributary of Bigelow Creek		CT	10									2017-11-10
CT-010	CT00630	Simpson’s Pond Dam	1995	41.4512	-72.8094	Wallingford	Wharton Brook		CT	8									2017-11-10
CT-011		Anaconda Dam	1999	41.5724	-73.0533	Waterbury	Naugatuck River	Housatonic	CT	11	330							32	2017-11-10
CT-012		Freight Street Dam	1999	41.5534	-73.0525	Waterbury	Naugatuck River	Housatonic	CT	2	158								2017-11-10
CT-013		Platts Mill Dam	1999	41.5195	-73.0513	Waterbury	Naugatuck River	Housatonic	CT	10	231								2017-11-10
CT-014	CT00131	Union City Dam	1999	41.4959	-73.053	Naugatuck	Naugatuck River	Housatonic	CT	16	200								2017-11-10
CT-015		Chase Brass Dam	2004	41.5984	-73.0605	Watertown	Naugatuck River	Housatonic	CT	4	100	Early 1900s		Brass mill	Concrete/timber crib				2017-11-10
CT-016		Pizzini Dam	2005	41.4336	-72.335	East Haddam	Eightmile River	Lower Connecticut	CT	4.5					Stone masonry				2017-11-10
CT-017		Raymond Brook Pond Dam	2007	41.6149	-72.3678	Amston	Raymond Brook	Lower Connecticut	CT	4			Privately owned		Concrete and rubble			16	2017-11-10
CT-018		Murphy Dam	2009	41.9153	-71.9173	Putnam	Little River	Quinebaug	CT										2017-11-10
CT-019		Main Street Dam	2010	41.053	-73.5457	Stamford	Mill/Rippowam (name changes at the dam)	Upper Scioto	CT	9.3	110	1922	Owned by City of Stamford		Concrete			4.5	2017-11-10
CT-020		Frankel Dams	2011	41.1843	-73.3471	Westport	Aspetuck River	Saugatuck	CT	6	30		Private - Frankel		Concrete			0.75	2017-11-10
CT-021		Rutan Dam	2012	41.3676	-71.8652	Stonington	Anguilla Brook	Thames	CT	9	120	pre-1900		Originally a mink farm; since 1970, no use- private residence	Stone-faced earthen dam with stone spillway			11 miles	2017-11-10
CT-022		Spoonville Dam	2012	41.9012	-72.7568	East Granby	Farmington River	Farmington	CT	25	128	1899		Hydroelectric	Concrete			45	2017-11-10
CT-023		Moosup Dam #1	2014	41.7176	-71.9012	Plainfield	Moosup River	Quinebaug	CT	6	90				Stone			1.62	2017-11-10
CT-024		Ed Bills Pond Dam	2015	41.4268	-72.3318	Lyme	East Branch Eightmile River	Lower Connecticut	CT	11	68	1940s	Private	Recreation and aesthetics	Stone and concrete			10	2017-11-10
CT-025		Griswold Rubber Dam	2015	41.7159	-71.8784	Plainfield	Moosup River	Quinebaug	CT	4			Private	Industry	Concrete				2017-11-10
CT-026		Hyde Pond	2015	41.3966	-71.9594	Stonington	Whitford Brook	Thames	CT	4.8	200	1814	Cyrus Williams	Grist mill				4.1	2017-11-10
CT-027		Pond Lily Dam	2015	41.3355	-72.9756	New Haven	West River	Quinnipiac	CT	~6	190' spillway	1794	Levi Sperry	Grist mill	Mortared rubble with concrete cap			2.6	2017-11-10
CT-028		Talbot Wildlife Management Area Dam	2015			Scotland	Merrick Branch		CT	4	60		State	Wildlife	Concrete			0.2	2017-11-10
CT-030		Zemko Dam	2007	41.494	-72.2834	Salem	East Branch Eightmile River	Lower Connecticut	CT	5	80		The Nature Conservancy		Stone, Concrete, Earth			1.11	2017-11-10
CT-031		Karp Family Dam	2015	41.9622	-72.6305	Suffield	Stony Brook	Lower Connecticut	CT					Recreation	Concrete slab with stoplogs			1	2017-11-10
CT-032		Carpenter Dam	2016	41.5273	-72.8571	Meriden & Southington	Quinnipiac River	Quinnipiac	CT	6	110			Mill power				35.6 total	2017-11-10
CT-033		Century Brass Dam	2016	41.539	-73.0146	Waterbury	Mad River	Housatonic	CT					Likely mill power	Concrete			1.2	2017-11-10
CT-034		Clark Brothers Dam	2016	41.571	-72.8967	Meriden & Southington	Quinnipiac River	Quinnipiac	CT	5	70	1750		Mill power				35.6 total	2017-11-10
CT-035		Norton Paper Mill Dam	2016	41.5802	-72.4017	Colchester	Jeremy River	Lower Connecticut	CT	20		1726		Mill power	Concrete			18.8	2017-11-10
CT-036	CT00579	Brunswick Mill #1 Dam	2017	41.7176	-71.861	Plainfield	Moosup River	Quinebaug	CT	4	130	early 1800s	Private individual		Timber crib w/concrete abutment			0.3	2018-02-08
CT-037	CT00529	Scantic River Dam (Springborn Dam)	2017	41.9831	-72.5185	Hazardville	Scantic River	Lower Connecticut	CT	26		1890		Mill	Stone				2018-02-08
CT-038		Flock Process Dam	2018	41.1398	-73.4269	Norwalk/Fairfield	Norwalk River	Aliso-San Onofre	CT	15	70	1879		Mill power	Stone masonry	12	6		2019-02-05
CT-039		Blackledge River Dam	2018			Glastonbury/Hartford	Blackledge River	Lower Connecticut	CT	11	200	1830	Town of Glastonbury	Sawmill	Stone masonry	2.5	20		2019-06-12
CT-040		Heminway Pond Dam	2018			Watertown/Litchfield	Steele Brook	Housatonic	CT	14	40	1940	Town	Manufacture silk thread	Earthen/Concrete	1	3		2019-06-12
CT-041		Old Papermill Pond Dam	2019	41.6079	-73.4119	New Milford	East Aspetuck	Housatonic	CT	9.8	100	~1880	Housatonic Fish and Game Protection Assoc.	Mill	Concrete	2	~10		2020-02-06
CT-042		Post Office Dam	2019	41.6167	-72.0849	Sprague/New London	Beaver Brook	Shetucket	CT	6		~1880	Town of Sprague	Mill	Stone	<1	<1		2020-02-06
CT-029		White Rock Dam	2015	41.4059	-71.8434	Stonington/Westerly	Pawcatuck River	Pawcatuck-Wood	CT/RI	6	108	1770, replaced 1888 and 1938		Mill power	Concrete (newer)/Stone and timber (original)			25	2017-11-10
DC-001		Millrace Dam				Washington	Rock Creek		DC	18									2017-11-10
DC-002		Ford Dam #3	1991			Washington	Rock Creek		DC										2017-11-10
DC-003		Unnamed Ford #2	2003			Washington	Rock Creek		DC	3									2017-11-10
DC-004		Unnamed Ford #1	2004			Washington	Rock Creek		DC	3									2017-11-10
DE-001		Byrnes Mill Dam (Dam No. 1)	2014	39.698	-75.6652	Newark	White Clay Creek	Brandywine-Christina	DE	13	100	1777	Delaware Racing Inc.	Mill Dam	Timber Crib/Quarry Rock/Iron Pins			3.5	2017-11-10
DE-002		Fell Spice Mill Dam	1950	39.7502	-75.6329	Wilmington	Red Clay Creek	Brandywine-Christina	DE										2017-11-10
DE-003		Brandywine Dam	2019	39.7514	-75.5475	Wilmington/New Castle	Brandywine	Brandywine/Christina	DE	3	176	~1900	City of Wilmington	Water Main Encasement	Concrete	0.8	2.7		2020-02-06
FL-001	FL00103	Dead Lakes Dam	1987	30.124	-85.1767	Wewahitachka	Chipola River	Chipola	FL	18	767								2017-11-10
FL-002		Pace’s Dike Dam	1991						FL	6									2017-11-10
FL-003		Dam and Lock	2000				Kissimmee River		FL										2017-11-10
FL-004		Kelly Branch Dam	2007	30.4963	-85.0084	Blountstown	Kelly Branch	Apalachicola	FL				Apalachicola Bluffs and Ravines Reserve						2017-11-10
FL-006		Puddin Head Dam	2010	30.4983	-86.4257	Niceville	Steephead Stream	Choctawhatchee Bay	FL				Rocky Bayou State Park					0.8	2017-11-10
FL-005		Brown Pond	2009	30.5842	-86.4153	Okaloosa	Little Rocky Creek	Little Rocky Creek	FL	12	110	1962	Eglin Air Force Base	Fishing/Recreation	Earthen	0.3	2		2019-06-11
FL-007		Eagle Golf Course	2007	30.5316	-86.4871	Okaloosa	Mill Creek	Mill Creek	FL	5	345	1975	Eglin Air Force Base	Golf Course Water Hazard	Earthen	0.27	0.98		2019-06-11
FL-008		Kepner Pond	2008	30.5903	-86.5374	Okaloosa	Parrish Creek	Parrish Creek	FL	14	240	1949	Eglin Air Force Base	Fishing/Recreation	Earthen	0.2	1		2019-06-11
FL-009		Lost Boy Pond	2008	30.6506	-86.6269	Okaloosa	Turkey Gobbler Creek	Lost Boy Pond Outlet	FL	14	100	1957	Eglin Air Force Base	Fishing/Recreation	Earthen	0.65	3.6		2019-06-11
FL-010		Hazelwood Pond	2009	30.5737	-86.4763	Okaloosa	Long Branch	Long Branch	FL	14	165	1958	Eglin Air Force Base	Fishing/Recreation	Earthen	0.6	3		2019-06-11
FL-011		Anderson Pond	2010	30.5598	-86.5146	Okaloosa	Anderson Branch	Anderson Branch	FL	11	230	1957	Eglin Air Force Base	Fishing/Recreation	Earthen	0.16	2		2019-06-11
FL-012		Kendricks Pond	2013	30.5189	-86.516	Okaloosa	Turkey Creek	Turkey Creek	FL	9	105	1950	Eglin Air Force Base	Fishing/Recreation	Earthen	0.19	1		2019-06-11
FL-013		Wilson Pond	2017	30.6056	-86.2519	Walton	Brier Creek	Little Alaqua Creek	FL	10	235	1948	Eglin Air Force Base	Fishing/Recreation	Earthen	0.11	3		2019-06-11
FL-014		Brandt Pond Dam	2018	30.5563	-86.4761	Okaloosa	Fox Head Branch	Swift Creek	FL	9	230	1947	Eglin Air Force Base	Fishing/Recreation	Earthen	0.4	1.9		2019-06-11
FL-015		Buck Pond Dam	2018	30.5513	-86.9101	Santa Rosa	Double Head Branch	Weaver Creek	FL	10	235	1953	Eglin Air Force Base	Fishing/Recreation	Earthen	0.27	1.4		2019-06-11
FL-016		Atwell Pond Dam	2019	30.5612	-86.8729	Santa Rosa	Poplar Branch	Pensacola Bay	FL	12	365	1959	Eglin Air Force Base	Fishing/Recreation	Earthen	0.8	1		2020-02-06
FL-017		Metts Pond Dam	2019	30.5552	-86.7631	Okaloosa	Holley Creek	Pensacola Bay	FL	8	75	1951	Eglin Air Force Base	Fishing/Recreation	Earthen	0.1	3		2020-02-06
GA-003		White Dam	2018	33.8776	-83.3514	Athens/Clarke	Middle Oconee/Altamaha	Upper Oconee 03070101	GA	14.5	154	1912	University of Georgia	Hydropower	Concrete gravity dam, with ogee section and two sluice gates/concrete and stone faces with rubble core	22	93.5		2019-02-05
GA-004		Decatur Waterworks Dam	1965	33.8055	-84.3037	Dekalb County	Burnt Fork Creek	Upper Chattahoochee River	GA			1907	Dekalb County	Power a flour mill					2020-02-06
GA-005		Brushy Creek Mitigation Bank	2007	33.198	-82.224	Burke County	Brushy Creek	Middle Savannah	GA				The Savannah River Group LLC	Farm pond	Earthen				2020-02-06
GA-006-GA-011		Hogansville Mitigation Bank	2007	33.201	-84.9161	Troup County	Unnamed tributary to Yellowjack Creek	Middle Chattahoochee	GA				Mitigation Resource Group LLC	Farm ponds	Earthen				2020-02-06
GA-012		East Swift Creek Mitigation Bank	2008	32.8575	-84.2518	Upson County	East Swift Creek	Upper Flint	GA				Mitigation Resource Group LLC	Farm pond	Earthen				2020-02-06
GA-013		Oklahoma Avenue Mitigation Bank	2008	34.5179	-84.0209	Lumpkin County	Crooked Creek	Upper Chattahoochee	GA					Farm pond	Earthen				2020-02-06
GA-014		Wauka Mountain Mitigation Bank	2008	34.5165	-83.8274	White County	West Fork Little River	Upper Chattahoochee	GA	8			Mitigation Management LLC	Farm ponds	Earthen				2020-02-06
GA-015- GA-016		Wehadkee Farms Mitigation Bank	2008	33.203	-85.2304	Heard County	Little Wehadkee Creek	Middle Chattahoochee	GA				Mitigation Resource Group LLC	Farm ponds	Earthen				2020-02-06
GA-017- GA-019		Little Sandy Creek Mitigation Bank	2009	33.2285	-83.8668	Butts County	Little Sandy Creek	Upper Ocmulgee	GA				Little Sandy Creek LLC	Farm ponds	Earthen				2020-02-06
GA-020		Soque River Mitigation Bank	2012	34.6269	-83.5288	Habersham County	Upper Chattahoochee	Upper Chattahoochee	GA				Soque River Conservation LLC	Farm pond	Earthen				2020-02-06
GA-021		Jackson Farms Mitigation Bank	2018	31.0961	-84.0785	Mitchell County	Pond Creek	Upper Ochlockonee	GA				Georgia-Alabama Land Trust	Farm pond	Earthen				2020-02-06
GA-022	GA00448	Athens Waterworks	2019	33.9794	-83.3735	Athens	Unnamed tributary to Sandy Creek	Upper Oconee	GA				High Point Investors LLC		Earthen				2020-02-06
GA-001	GA05180	Eagle & Phenix Dam	2012	32.4697	-84.9976	Columbus, GA/Phenix City, AL	Chattahoochee River	Middle Chattahoochee-Walter F	GA/AL	17	1009	1868		Power the defunct Eagle and Phenix textile Mill	Granite stone and masonry				2017-11-10
GA-002		City Mills Dam	2013	32.4801	-84.9944	Columbus, GA/Phenix City, AL	Chattahoochee River	Middle Chattahoochee-Walter F	GA/AL	10		1907 (1828 wooden dam previously)	City Mills	Hydropower					2017-11-10
HI-001		Reservoir 205A		21.399	-158.029	Oahu, Honolulu		Oahu	HI				Oahu Sugar Company						2017-11-10
HI-002		Reservoir 220B (Kunia Empty Reservoir, 500')		21.4054	-158.039	Oahu, Honolulu		Oahu	HI	41			Oahu Sugar Company						2017-11-10
HI-003		Reservoir 155A		21.4099	-158.055	Oahu, Honolulu		Oahu	HI	19			Oahu Sugar Company						2017-11-10
HI-004		Reservoir 245A		21.4452	-158.027	Oahu, Honolulu		Oahu	HI				Oahu Sugar Company						2017-11-10
HI-005		Reservoir 410B		21.3973	-158.011	Oahu, Honolulu		Oahu	HI	21			Oahu Sugar Company						2017-11-10
HI-006		Puuokumau Reservoir	1982	20.1935	-155.829	Hawaii	Kumakua	Hawaii	HI	18			Kohal Nui Farm						2017-11-10
HI-007		E-13 Reservoir (Paauhau Reservoir)	2010	20.0721	-155.429	Hawaii	Tributary of Keahua Gulch	Hawaii	HI	25.5	650	1928	Kamehameha Schools		Earthen				2017-11-10
HI-008		Lalakea Reservoir	2009	20.0892	-155.582	Hawaii	Tributary to Waiulili Stream	Hawaii	HI	26	800	1939	Kamehameha Schools	Irrigation	Earthen				2017-11-10
HI-009		Puu Ka Ele Reservoir	2010	22.185	-159.401	Kauai	Tributary to Puu Ka Ele	Kauai	HI	25	1190	1890	Al Paterson; Jurassic Kahili Ranch	Irrigation; recreation	Earthen				2017-11-10
HI-010	HI00023	Halemano 11 Reservoir	2011	21.5684	-158.059	Oahu, Honolulu		Oahu	HI	30			Dole Food Company Hawaii	Irrigation					2017-11-10
HI-011		Reservoir 245B		21.4445	-158.025	Oahu, Honolulu		Oahu	HI				Oahu Sugar Company						2017-11-10
HI-012		Morita Reservoir	2014	22.1998	-159.389	Kauai	Kilauea	Kauai	HI	27	200	1920	Joyce Doty; Jurassic Kahili Ranch	Fish & Wildlife Pond; Irrigation; Other	Earthen				2017-11-10
HI-013		Oahu Reservoir 510	2013	21.4234	-157.982	Oahu, Honolulu	Waiawa	Oahu	HI	43	940	1935	Kamehameha Schools	Irrigation	Earthen				2017-11-10
HI-014		Oahu Reservoir 530	2013	21.4326	-157.977	Oahu, Honolulu	Waiawa	Oahu	HI	44	310	1935	Kamehameha Schools	Irrigation	Earthen				2017-11-10
HI-015		Oahu Reservoir 545A	2013	21.4376	-157.96	Oahu, Honolulu	Waiawa	Oahu	HI	54	375	1920	Kamehameha Schools	Irrigation	Earthen				2017-11-10
HI-016		Ahukini Reservoir	2015	21.979	-159.353	Kauai	Kapaia Ditch	Kauai	HI	15	2500	1926	Grove Farm Company (Haruki)	Irrigation	Earthen				2017-11-10
HI-017		Kehena Reservoir	2011	20.1647	-155.8	Hawaii	Wainaia	Hawaii	HI	16	1800	1930	Parker Ranch	Irrigation	Earthen				2017-11-10
HI-018		Wahikuli Reservoir	2013	20.8977	-156.665	Maui	Honokohau Ditch	Maui	HI	28	1900	1918	HI Dept Natural Resources; West Maui Land Co; Kahoma Land LLC	Irrigation	Earthen				2017-11-10
HI-019	HI00020	Opaeula 15 Reservoir Dam	2019	21.5753	-158.053	Honolulu	Unnamed tributary of Opaeula Stream	Hawaii	HI	21	2200	1910	Kamehameha Schools	Irrigation	Earthen				2020-02-06
IA-001	IA01294	Hopkinton Dam	2004	42.3376	-91.2576	Hopkinton	Maquoketa River	Maquoketa	IA										2017-11-10
IA-002	IA04035	Vernon Springs Dam	2010	43.3474	-92.1378	Howard County	Turkey River	Turkey	IA	8	265	1857	Howard County Conservation Board	Mill	Concrete			84	2017-11-10
IA-003	IA04029	Klondike Dam	2013	43.3862	-96.5216	Lyon County	Big Sioux River	Lower Big Sioux	IA	12	175	1883	South Dakota Department of Schools & Land/Iowa DNR		Concrete and stone			1873	2017-11-10
IA-004	IA01269	Boone Waterworks Dam	2014	42.077	-93.9366	Boone County	Des Moines River	Middle Des Moines	IA	3	212	1933	City of Boone	Water supply for town of Boone	Concrete			34	2017-11-10
IA-005		Goldfield Dam	2014	42.7367	-93.927	Wright County	Shell Rock River	Boone	IA	4.5	50	1934	City of Goldfield		Concrete				2017-11-10
IA-006	IA01303	Manchester Dam	2014	42.4821	-91.4585	Manchester	Maquoketa River	Maquoketa	IA	11	154	1905	City of Manchester		Concrete				2017-11-10
IA-007	IA01931	Quasqueton Dam	2014	42.3928	-91.7622	Buchanan County	Wapsipinicon River	Upper Wapsipinicon	IA	6	210	1935	City of Quasqueton	Power for flour mill	Concrete			89	2017-11-10
IA-008	IA01960	Rockford Dam	2014	43.0503	-92.9424	Rockford	Shell Rock River	Shell Rock	IA	8	170	1872	Margaret Zeran, Floyd County Conservation Board	Water power for grain mill	Concrete/1872 origninal wood frame encased			60	2017-11-10
IA-009	IA01301	Quaker Mill Dam	2017	42.51	-91.47	Manchester/Delaware	Maquoketa	Maquoketa	IA	22	196	1920s	Willard Hawker (private citizen)	Hydropower	Concrete			~8	2018-02-08
IA-010		East Lake Park Dam 1	2016	43.1535	-93.1862	Mason City	Willow Creek	Winnebago	IA	5	30		City of Mason City		Concrete				2020-02-06
IA-011		East Lake Park Dam 3	2017	43.1551	-93.1846	Mason City	Willow Creek	Winnebago	IA	5	35		City of Mason City		Concrete				2020-02-06
IA-012		Little Dam	2019	42.4937	-94.1873	Fort Dodge	Des Moines River	Mississippi River	IA	8	270	1916							2020-02-06
ID-001		Dip Creek Dam		43.754	-114.382	Ketchum	Dip Creek	Big Wood	ID										2017-11-10
ID-002		Lane Dam		48.6632	-116.297	Boundary County	Elkhorn Gulch	Lower Kootenai	ID										2017-11-10
ID-003		Buster Lake Dam		44.4387	-114.417	Challis	Garden Creek	Upper Salmon	ID	29		1935							2017-11-10
ID-004		Packsaddle Dam	1916	43.7704	-111.339	Tetonia	North Fork Packsaddle Creek	Teton	ID	40	1000	1905							2017-11-10
ID-005		Sunbeam Dam	1931	44.2706	-114.736	Salmon - Challis National Forest, Stanley	Salmon River	Upper Salmon	ID										2017-11-10
ID-006		Grangeville Dam	1963				Clearwater River		ID	56	440								2017-11-10
ID-007		Timber Creek Dam	1970	44.5805	-113.467	Leadore	Middle Fork Little Timber Creek	Lemhi	ID										2017-11-10
ID-008		Lewiston Dam	1973	46.4335	-116.959	Lewiston	Clearwater River	Clearwater	ID	45	1060	1927							2017-11-10
ID-010		Malony Lake Dam	1986				South Fork of Lake Fork Creek		ID										2017-11-10
ID-011		Kshmitter Dam	1988				Tributary of John Day Creek		ID										2017-11-10
ID-012		Kunkel Dam	1994	42.2266	-114.524	Twin Falls	Soldier Creek	Upper Snake-Rock	ID										2017-11-10
ID-013		Colburn Mill Pond Dam	1999	48.4068	-116.529	Sandpoint	Colburn Creek	Pend Oreille Lake	ID	12	35								2017-11-10
ID-014	ID00174	Cove Dam	2006	42.532	-111.796	Grace	Bear River	Middle Bear	ID			1917	Pacificorp	Hydropower					2017-11-10
ID-015		Unnamed ford (Road 5440)	2009	46.7633	-115.087	Clearwater National Forest	Independence Creek	Upper North Fork Clearwater	ID									2	2017-11-10
ID-016		Pancheri Diversion Dam	2010	44.1193	-113.247	Howe	Little Lost River	Little Lost	ID										2017-11-10
ID-017		Dutch Flat Dam	2013	46.7428	-116.785	Troy	West Fork of Little Bear Creek	Clearwater	ID	10	175	1919	City of Troy	Drinking Water Reservoir	Concrete			7	2017-11-10
ID-018	ID00104	Hoffman Duffy Dam	2014	43.1865	-115.589	Mountain Home	Unnamed trib to Rattlesnake Creek	C.J. Strike Reservoir	ID	9.5	570	1915		Livestock pond	Earthen			0	2017-11-10
ID-019		Browns Pond - Cruzen		44.9144	-115.98	McCall	Lake Fork	North Fork Payette	ID	25									2017-11-10
ID-020		High Plains Estates	2013	43.7691	-116.459	Eagle	Farmers Union Canal Tributary	North Fork Payette	ID	16									2017-11-10
ID-021		Lindernam Dam		43.7622	-116.46	Fremont County	Milk Creek	Lower Boise	ID	26									2017-11-10
ID-022		Watts Lake Dam		43.9277	-111.386	Nez Perce County	Hatwai Creek	Teton	ID										2017-11-10
IL-001		Lake Marion Dam					Delta Creek	Clearwater	IL										2017-11-10
IL-002	IL00647	Olsens Lake Dam		41.9742	-89.5277	Polo	Sevenmile Branch	Lower Rock	IL	17									2017-11-10
IL-004	IL50198	Consol/Burning Star 5/20 Dam		37.8367	-89.19	DeSoto	Tributary of Little Muddy River	Big Muddy	IL	18									2017-11-10
IL-006		Garden Forest Pond Dam					Tributary of Wolf Branch		IL										2017-11-10
IL-007	IL00950	Peabody #1A Dam		37.7372	-88.2185	Gold Hill	Tributary to Cypress Ditch	Saline	IL	24									2017-11-10
IL-008		Peabody #5 Dam					Tributary to Cypress Ditch		IL	42									2017-11-10
IL-009		Paradise Lake Dam					Tributary to East Fork Wood River		IL	20									2017-11-10
IL-010		Old Ben Dam					Tributary to Ewing Creek		IL	29									2017-11-10
IL-012		Springfield Dam		39.7687	-89.6027	Springfield	Tributary to Sugar Creek	South Fork Sangamon	IL	25									2017-11-10
IL-013		Woodhaven North Impoundment Dam							IL	12									2017-11-10
IL-014		Woodhaven South Impoundment Dam							IL	11									2017-11-10
IL-015		Stone Gate Park #1 Dam	2010	41.6862	-88.3483	Oswego	Waubonsie Creek	Lower Fox	IL	5	65		Oswegoland Park District						2017-11-10
IL-016		YWCA Dam	2004	41.9713	-88.279	South Elgin	Brewster Creek	Lower Fox	IL	8	50		YWCA					4	2017-11-10
IL-017	IL55069	South Batavia Dam	2005	41.8363	-88.3099	Batavia	Fox River	Lower Fox	IL	7	700	1916	Kane County Forest Preserve District					1.5	2017-11-10
IL-018		Leonards Dam	2008	41.3118	-88.1411	Wilmington	Forked Creek	Kankakee	IL	2.3	114	Early 1900's	City of Wilmington	Recreation	Run of the river /concrete			93	2017-11-10
IL-019		Creek Bend Dam #1	2009	41.9299	-88.3516	St. Charles	Ferson Creek	Lower Fox	IL	4	60	Early 1900s			Run of the river /boulder concrete			3.5	2017-11-10
IL-020		Creek Bend Dam #2	2009	41.9293	-88.353	St. Charles	Ferson Creek	Lower Fox	IL	3	75	Mid 1900s			Run of the river /boulder concrete			6	2017-11-10
IL-021		Fairbanks Avenue Dam	2012	41.8227	-87.8201	Riverside	Des Plaines River	Des Plaines	IL	2	158		Forest Preserve District of Cook County		Concrete			1	2017-11-10
IL-022	IL01154	Hofmann Dam	2012	41.8209	-87.8224	Riverside	Des Plaines River	Des Plaines	IL	12.5	258	1950	State of Illinois					10	2017-11-10
IL-023		Blackberry Creek Dam (River Road Dam)	2013	41.6454	-88.4505	Yorkville	Blackberry Creek	Lower Fox	IL	12	75	1832		Mill	Concrete/Stone			32	2017-11-10
IL-024		DeSantos Dam/Arnold	2005	41.9719	-88.2796	South Elgin	Brewster Creek	Lower Fox	IL	3	30		Private					1	2017-11-10
IL-025	IL00918	North Avenue Dam	2006	41.7532	-88.322	Aurora	Fox River	Milwaukee	IL	2.75	365		City of Aurora		Concrete			1.5	2017-11-10
IL-026		Golf Course Dam	2008	42.2173	-87.9681	Veron Hills	Seavey Ditch	Des Plaines	IL	4	45		Vernon Hills Golf Course					2	2017-11-10
IL-027		Stone Gate Park #2 Dam	2010	41.6369	-88.3459	Oswego	Waubonsie Creek	Lower Fox	IL	2.5	40		Oswegoland Park District						2017-11-10
IL-028		Ryerson Dam	2011	42.1752	-87.9168	Riverwoods	Des Plaines River	Des Plaines	IL	2.5	120		Lake County Forest Preserve District					5	2017-11-10
IL-029		Warrenville Dam	2011	41.8215	-88.1723	Warrenville	West Branch DuPage River	Des Plaines	IL	8	100		DuPage County					25	2017-11-10
IL-030		McDowell Grove Dam	2011	41.7947	-88.1871	Naperville	West Branch DuPage River	Des Plaines	IL	5	100		DuPage County					25	2017-11-10
IL-031	IL55144	Churchill Woods	2011	41.8831	-88.0364	Lilse	East Branch DuPage River	Des Plaines	IL	4	50		DuPage County					5	2017-11-10
IL-032		Armitage Avenue Dam	2012	41.9148	-87.8332	Elmwood Park	Des Plaines River	Des Plaines	IL	5.5	106		Cook County Forest Preserve District					7	2017-11-10
IL-033		Judson College Dam	2012	42.06	-88.2915	Elgin	Tyler Creek	Upper Fox	IL	1.5	75		Judson College					5	2017-11-10
IL-034		Wing Park Dam	2012	42.0532	-88.3054	Elgin	Tyler Creek	Upper Fox	IL	1	60		Elgin Park District					25	2017-11-10
IL-035		Dam #1	2014	42.124	-87.8956	Wheeling	Des Plaines River	Des Plaines	IL	2.25	130		Cook County Forest Preserve District					9	2017-11-10
IL-036		Dam #2	2014	42.0819	-87.8902	Mt. Prospect	Des Plaines River	Des Plaines	IL	3	160		Cook County Forest Preserve District					13	2017-11-10
IL-037		Homer Park Dam	pre-1959	40.0556	-87.9587	North of Homer, Champaign County	Vermilion River	Vermilion	IL			1880s			Lowhead dam				2017-11-10
IL-038		Wabash River Lock 1	1930s	38.4344	-87.7413	North of Mt. Carmel, Wabash County	Wabash River	Lower Wabash	IL	12	1100	1847	US Army Corps, transfer to Boy Scouts of America		Stone masonry lock with white oak gates and a wood crib dam				2017-11-10
IL-039		Winnetka Dam	2015	42.0946	-87.7571	Winnetka/Cook	Skokie River	Chicago	IL	3	43.8	Construction plans for the dam are dated 1948. However, other sources indicate that a dam has been in place at this location since 1918.	Cook County Forest Preserve District		Concrete capped sheet piling dam and wingwalls with an 8" thick concrete apron extending 7'+/- downstream			<0.1	2017-11-10
IL-045		Danville Dam	2018	40.1223	-87.6316	Danville, Vermilion	Vermilion River	Vermilion	IL	11	207	1914	City of Danville		Concrete	175 (total between both projects)			2019-02-05
IL-040		Dempster Street Dam	2016	42.0385	-87.8828	Des Plaines/Cook	Des Plaines River	Des Plaines	IL	9	102	1946		Inundate raw sewage spoils	Concrete				2017-11-10
IL-041		MacArther Woods (Dam No.1B)	2016	42.2484	-87.9426	Vernon Hills	Des Plaines River	Des Plaines	IL	3	140		Lake County Forest Preserve District					25.4	2017-11-10
IL-042		Oak Meadows Dam	2015	41.9413	-87.9836	Village of Addison, DuPage County	Salt Creek	Des Plaines	IL	3	75			Irrigation for golf course	Concrete			1.5	2017-11-10
IL-044		Wright Woods (Dam No.1A)	2016	42.2263	-87.9378	Vernon Hills	Des Plaines River	Des Plaines	IL	1.5	121		Lake County Forest Preserve District					1.8	2017-11-10
IL-046		Ellsworth Park Dam	2018	40.1239	-87.6388	City of Danville/Vermilion County	North Fork Vermillion River	Vermilion	IL			1920	City of Danville			175 (total between both projects)			2019-02-05
IN-001		Pinhook Dam							IN	15									2017-11-10
IN-002		Liberty Mills Dam	2012	41.0376	-85.7391	North Manchester	Eel River	Eel	IN										2017-11-10
IN-003		North Manchester Dam	2012	40.9939	-85.7818	North Manchester	Eel River	Eel	IN										2017-11-10
IN-004		Huntington Mill Dam	2016	40.8793	-85.4911	Huntington/Huntington	Little River	Upper Wabash	IN	10	150	~1861	Huntington Mills	Flour mill	Concrete wier against original timber crib			18.2 upstream now connected (369 total)	2017-11-10
IN-005		Mexico Dam	2016	40.8282	-86.1141	Mexico, IN / Miama County	Eel River	Eel	IN	5	160				Concrete				2017-11-10
IN-006		Fawn River Hatchery Dam	2017	41.4433	-85.1027	Town of Orland; Steuben County	Fawn River	St. Joseph	IN	10	190	prior to 1915	State of IN	Mill	Earthen dam w/2 concrete spillways			26	2018-02-08
IN-008		Fox Farm Road Dam (Warsaw Water Supply Dam)	2018	41.2579	-85.8722	Warsaw, Kosciusko County	Tippecanoe River	Tippecanoe	IN	3	50	Possibly 1960's	City of Warsaw		Concrete	104	500+		2019-02-05
IN-009	IN00030	Corydon Water Works Dam #2 (Middle)	2019	38.2218	-86.1189	Corydon/Harrison Co.	Indian Creek	Blue-Sinking	IN	10	180		Corydon Water Utilities	Water Supply	Concrete	3.48	0.44		2020-02-06
IN-010	IN00031	Corydon Water Works Dam #3 (North)	2019	38.2377	-86.1098	Corydon/Harrison Co.	Indian Creek	Blue-Sinking	IN	12	165		Corydon Water Utilities	Water Supply	Concrete	41.33	3.48		2020-02-06
IN-011		George R. Dale Dam	2019	40.2007	-85.3797	Muncie/Delaware Co.	White River	Upper White	IN	8	120	1984	City of Muncie	Recreation	Concrete	2.79	8.32		2020-02-06
IN-012		Indiana Steel and Wire Co. Dam	2019	40.1935	-85.3633	Muncie/Delaware Co.	White River	Upper White	IN	4	140	~1900s	City of Muncie	Industrial Water Intake	Boulders encased in concrete	4.97	2.79		2020-02-06
KS-001		Edwin K. Simpson Dam							KS	25									2017-11-10
KS-002		Kansas Gas & Electric Dam							KS										2017-11-10
KS-003		Lake Bluestem Dam							KS	68									2017-11-10
KS-004		Moline Middle City Lake Dam		37.3547	-96.3281	Moline	Wildcat Creek	Elk	KS	21									2017-11-10
KS-005		Mott Dam							KS	21									2017-11-10
KS-006		Robert Yonally Dam							KS										2017-11-10
KS-007		Soldier Lake Dam							KS	14									2017-11-10
KY-001		West Fork Pond River #2 Dam					West fork of Pond River		KY	16									2017-11-10
KY-002		No Name #1 Dam	1982				Great Onyx Pond		KY	5									2017-11-10
KY-003		No Name #2 Dam	1982				Great Onyx Pond		KY	5									2017-11-10
KY-004		Sharpsburgh Reservoir Dam	1985	38.2587	-83.878	Sharpsburg	Little Flat Creek	Licking	KY	35									2017-11-10
KY-005		Lock & Dam 6 (GRLD6)	2017	37.2065	-86.2606	Brownsville/Edmonson	Green	Upper Green	KY	9.2	145	1906	U.S. Army Corps of Engineers	Navigation	Concrete/earthen/timber crib			10	2018-02-08
LA-001		Kisathie Lake Dam					Dry Pong Creek		LA	25									2017-11-10
LA-002		Castor Lake Dam		31.14	-93.21	Leesville	Pond Branch	Lower Sabine	LA	10									2017-11-10
LA-003		Bayou Dupont #13 Dam		31.6673	-93.3576	Robeline	Tributary to Bayou Dupont	Bayou Pierre	LA	23									2017-11-10
MA-001		Moody St. Feeder Dam							MA	12									2017-11-10
MA-002		Old Berkshire Mill Dam	2000	42.4706	-73.1691	Dalton	Housatonic River	Housatonic	MA										2017-11-10
MA-003		Billington Street Dam	2002	41.9507	-70.6731	Plymouth	Town Brook	Cape Cod	MA										2017-11-10
MA-004		Silk Mill Dam	2003	42.3283	-73.0836	Becket	Yokum Brook	Westfield	MA	15				Mill power	Concrete				2017-11-10
MA-005		Upper Cook's Canyon Dam	2006	42.4145	-72.1066	Barre	Galloway Brook	Chicopee	MA	9.5	84				Earthen berm dam with a concrete and wood control structure				2017-11-10
MA-006		Sandwich Game Farm Dam	2006	41.7311	-70.4273	East Sandwich	Mill Creek	Cape Cod	MA										2017-11-10
MA-007		Robbins Dike Dam	2006	41.7664	-70.6351	Plymouth	Red Brook	Cape Cod	MA	5.5	100	Early 1900s		Trout spawning and cranberry business	Earthen berm dam with a wood control structure				2017-11-10
MA-008		Ballou Dam	2006	42.3319	-73.0834	Becket	Yokum Brook	Westfield	MA	10	50			Mill	Concrete				2017-11-10
MA-009		New Way Dam	2008	41.7659	-70.6346	Wareham/Plymouth	Red Brook	Cape Cod	MA	2	100		Land Trust		Earth/Concrete			0.5	2017-11-10
MA-010 to MA-016		Eel River Headwaters Restoration (7 small dams)	2009			Plymouth	Eel River		MA	8	250	Late 19th Century		Cranberry bog operation since late 1800s	Earthen dams with concrete/wood control structures			1.7	2017-11-10
MA-017		Hall Brook Dam	2009	42.6243	-73.1241	Adams	Hoxie Brook	Hudson-Hoosic	MA										2017-11-10
MA-018		Lower Dam	2009	42.74	-70.8881	Rowley	Ox Pasture Brook	Charles	MA	8	70		Massachusetts Dept. of Fish and Game	Recreation	Earthen/Concrete			1	2017-11-10
MA-019		Lower Flume Dam	2009	41.7653	-70.6341	Wareham/Plymouth	Red Brook	Cape Cod	MA				Trustee of Reservations		Concrete/Steel			0.5	2017-11-10
MA-020		Upper Flume Dam	2009	41.7653	-70.6342	Wareham/Plymouth	Red Brook	Cape Cod	MA				Trustee of Reservations		Concrete			0.5	2017-11-10
MA-022	MA01529	Briggsville Dam	2010	42.7147	-73.083	Clarksburg	North Branch Hoosic River	Hudson-Hoosic	MA	15	200		Cascade School supplies					30	2017-11-10
MA-023	MA00800	Forge Pond Dam	2010	41.8028	-71.0523	Freetown	Assonet River	Narragansett	MA			300 years old							2017-11-10
MA-024		Sawmill Pond Dam	2010	41.9113	-70.6408	Plymouth	Eel River	Cape Cod	MA	12	100	1850						2	2017-11-10
MA-025		Upper Hathaway Brook Dam	2010	42.4204	-73.1854	Dalton	Hathaway Brook	Housatonic	MA										2017-11-10
MA-026		Lower Hathaway Brook Dam	2010	42.4215	-73.186	Dalton	Hathaway Brook	Housatonic	MA										2017-11-10
MA-027		Wapping Road Dam	2011	41.9929	-70.7484	Kingston	Jones River	Cape Cod	MA	6.6	57	1920s	Jones River Realty Trust (present)	Forge, Textiles, etc	Concrete			3.7 + tributaries	2017-11-10
MA-037		Gravesleigh Pond Dam	2013	42.4295	-73.2365	Pittsfield	Sackett Brook	Housatonic	MA	6	60	1930s	Massachusetts Audubon Society	Recreation	Concrete			8.4	2017-11-10
MA-038	MA02458	Off Billington Street Dam	2013	41.949	-70.6741	Plymouth	Town Brook	Cape Cod	MA	8.4	110		Town of Plymouth	Industrial Mill	Concrete/Rubble/Stone			0.2	2017-11-10
MA-039	MA00813	Whittenton Dam	2013	41.9243	-71.1063	Taunton	Mill River	Narragansett	MA	8	100	1832	Whittenton Mills	Water power for textile mill and other mills prior	Concrete, wood, riprap			1	2017-11-10
MA-040	MA01561	Bartlett Pond Dam	2014	42.4883	-71.7141	Lancaster	Wekepeke Brook	Nashua	MA		84		Town of Lancaster		Concrete			18	2017-11-10
MA-041		Carding Mill Dam	2014	41.6709	-70.062	Harwich	Cold River	Cape Cod	MA	8	80	1800s		Mill dam and later cranberry bog water control	Stone			0.6	2017-11-10
MA-042		International Paper Co. Dam No. 2	2014	42.6255	-72.5488	Gill	Fall River	Middle Connecticut	MA	10	50	1880s		Industrial water supply	Stone/Timber mortar			41	2017-11-10
MA-043		Kinne Brook Dam	2014	42.3085	-72.9078	Chester	Kinne Brook	Westfield	MA	6	30	1941	Private	Bass pond	Concrete			10	2017-11-10
MA-044	MA02166	Mill Pond Dam	2014	42.1397	-70.8355	Hanover	Third Herring Brook	Cape Cod	MA	5 to 9	300	1890 (but some previous dam was there earlier)	South Shore YMCA	Mill	Stone/earthen			0.3	2017-11-10
MA-045		Millie Turner Dam	2015	42.6748	-71.5818	Pepperell	Nissitissit River	Nashua	MA	10	110			Mill power	Stone			40	2017-11-10
MA-046		Plymco Dam	2015	41.9465	-70.6739	Plymouth	Town Brook	Cape Cod	MA	16	200			Mill power	Earthen/Debris/Concrete			0.1	2017-11-10
MA-047		Bleachery Dam (Rattlesnake Brook Dam)	2016	41.7811	-71.0864	Freetown	Assonet River	Narragansett	MA	7	325	1870s		Mill power for bleachery	Earthern embankment/ stone masonry walls/concrete spillways			7	2017-11-10
MA-048		Tack Factory Dam	2016	42.1227	-70.9082	Hanover	Third Herring Brook	Cape Cod	MA	10	160	1890		Mill	Earthern embankment/ stone masonry walls/concrete spillways			8.5	2017-11-10
MA-049		Beaver Dam Brook Dam	2016	41.9013	-70.5712	Plymouth	Beaver Dam Brook	Cape Cod	MA	12	350			Cranberry farming	Earthen			1	2017-11-10
MA-050		Timber Dam	2016	42.3794	-72.471	Pelham	Amethyst Brook	Middle Connecticut	MA	5	50	~1739-1820		Mill	Wooden timbers			0.5	2017-11-10
MA-051		Winchell Dam	2016	42.0838	-72.8421	Granville/Hampden County	Westfield River	Westfield	MA	14.5	145	1899	City of Westfield	Water supply	Granite			0.25	2017-11-10
MA-052		Balmoral Dam	2017	42.6724	-71.1494	Andover/ Essex	Shawsheen	Merrimack	MA	6	60	1911	Town of Andover	Mill	Concrete			1.6	2018-02-08
MA-053	MA00350	Carver Cotton Gin Pond Dam	2017	42.0214	-70.951	East Bridgewater	Satucket River	Narragansett	MA	15	60	1890s	Private	Mill	Concrete/Masonry			13	2018-02-08
MA-054	MA01080	Charles River Mill Dam (Pearl Street Mill Dam)	2017	42.1307	-71.4447	Bellingham	Charles River	Charles River	MA	13.5	250	prior to 1900	Town	Mill	Concrete			9	2018-02-08
MA-055		Coonamessett Lower Bog Dam	2017	41.5819	-70.5734	Falmouth	Coonamessett	Cape Cod	MA				Town of Falmouth	Cranberry farming					2018-02-08
MA-056		Hamant Brook Lower Pond Dam	2017	42.0977	-72.0918	Sturbridge	Hamant Brook	Quinebaug	MA	10	500		Old Sturbridge Village		Earth/concrete			0.25	2018-02-08
MA-057	MA02011	Hamant Brook Middle Pond Dam	2017	42.095	-72.0946	Sturbridge	Hamant Brook	Quinebaug	MA	13	200		Town of Sturbridge		Concrete/earth			0.25	2018-02-08
MA-058	MA02010	Hamant Brook Upper Pond Dam	2017	42.0928	-72.0955	Sturbridge	Hamant Brook	Quinebaug	MA	11	210		Town of Sturbridge		Stone masonry/concrete/earth			6	2018-02-08
MA-059	MA01215	Marland Place Dam (Stevens Street Dam)	2017	42.6623	-71.1468	Andover/ Essex	Shawsheen	Merrimack	MA	12	250	1852	Atria Senior Living	Mill	Concrete/Masonry			3.4	2018-02-08
MA-060	MA02472	Mordecai Lincoln Road Pond Dam (Hunters Pond Dam)	2017	42.2231	-70.7887	Scituate	Bound Brook	Cape Cod	MA	11	220	1913	Town of Scituate	Mill	Concrete/Earthern			5	2018-02-08
MA-061	MA00924	Barstowe’s Pond Dam	2018	41.8823	-71.0485	Taunton	Cotley River	Cape Cod	MA	8.5	92	1800s	Taunton Development Corporation & Mashpee Wampanoag Tribe	Recreation	Gravity/Earthen	6	0.5		2019-02-05
MA-062		Coonamessett River Lower Dam	2018	41.5853	-70.5726	Falmouth	Coonamessett River	Cape Cod	MA	6	400	~1700	Town of Falmouth	Mill power	Earthen	4	0.5		2019-02-05
MA-063		West Britannia Dam	2018	41.919	-71.1015	Taunton	Mill River	Cape Cod	MA	8	85	1824	Acuity Management	Flood control, mill works	Concrete/Gravity	30	3		2019-02-05
MA-064	MA00760	Roberts Meadow Upper Reservoir Dam	2018	42.338	-72.7279	Northampton/Hampshire	Roberts Meadow Brook	Connecticut River	MA	30	65	1883	City of Northampton	Water supply	Stone block	4	1	10	2019-06-12
MA-065		Holmes Dam	2018	41.9525	-70.6687	Plymouth	Town Brook	Cape Cod	MA	19		1926	Town of Plymouth		Gravity			1.7	2019-06-12
MA-066	MA00395	Elm Street Dam	2019	41.99	-70.73	Kingston/Plymouth	Jones River	Cape Cod	MA	9	200	1920	Jones River Watershed Association/Town of Kingston	Hydraulic pumping power	Reinforced Concrete	24.56	1		2020-02-06
MA-021		May Brook Dam	2009			Windsor	May Brook		MA										2017-11-10
MA-028	MA01761	Bartlett Rod Shop Co. Dam	2012	42.379	-72.4722	Pelham	Amethyst Brook	Middle Connecticut	MA	20	170	1820	HRD Press	Power for a fly rod company	Stone			3	2017-11-10
MA-029		Wellingsly Dam #1	2012	41.949	-70.6534	Plymouth	Wellingsly Brook	Cape Cod	MA	Three dams: 3-5 ft height	Three dams: 10-20 ft lengths				Concrete				2017-11-10
MA-030		Wellingsly Dam #2	2012	41.949	-70.6534	Plymouth	Wellingsly Brook	Cape Cod	MA	Three dams: 3-5 ft height	Three dams: 10-20 ft lengths				Concrete				2017-11-10
MA-031		Wellingsly Dam #3	2012	41.949	-70.6534	Plymouth	Wellingsly Brook	Cape Cod	MA	Three dams: 3-5 ft height	Three dams: 10-20 ft lengths				Concrete				2017-11-10
MA-032	MA01136	Curtis Pond Dam	2012	42.6183	-71.0039	Middleton	Boston Brook	Charles	MA				Town of Danvers						2017-11-10
MA-033		Hopewell Mills Dam	2012	41.9147	-71.0969	Taunton	Mill River	Narragansett	MA	8	350	1700s		Mill power	Stone/Concrete			0.25	2017-11-10
MA-034		Thunder Brook Restoration Project	2012	42.5649	-73.1768	Cheshire	Thunder Brook	Hudson-Hoosic	MA	15	18			Town water supply	Concrete and masonry			2.4	2017-11-10
MA-035	MA00649	Phillipston Reservoir Dam #1	2012	42.5789	-72.1752	Phillipston	Thousand Acre Brook	Miller	MA	15	1100	late 1800s		Water supply	Earthen			1 mile of headwaters stream above dam	2017-11-10
MA-036		Phillipston Reservoir Dam #2	2012	42.5784	-72.1735	Phillipston	Thousand Acre Brook	Miller	MA	8	30	late 1800s		Water supply	Earthen			1 mile of headwaters stream above dam	2017-11-10
MD-001		Town Creek Dam							MD	5									2017-11-10
MD-002		Deep Run Dam	1989				Deep Run		MD										2017-11-10
MD-003		Stony Run Dam	1990				Stony Run		MD										2017-11-10
MD-004		Bacon Ridge Branch Weir	1991				Bacon Ridge Branch		MD										2017-11-10
MD-005		Dam #3 Ruins	1991						MD	6									2017-11-10
MD-006		Railroad Bridge at Elkton Dam	1992				Little Elk Creek		MD										2017-11-10
MD-007		Railroad Trestle Dam	1994				Dorsey Run		MD										2017-11-10
MD-008		Horsepen Branch Dam	1995				Horsepen Branch		MD										2017-11-10
MD-009		Route 214 Dam	1998				Western Branch		MD										2017-11-10
MD-010		Polly Pond Dam	2002				Big Run		MD	25									2017-11-10
MD-011		Octoraro Dam	2005	39.7017	-76.1267	Rising Sun	Octoraro Creek	Lower Susquehanna	MD									19	2017-11-10
MD-012	MD00383	Pittsburgh Plate & Glass (PPG) Dam	2007	39.5802	-78.7444	Cumberland	Potomac River	North Branch Potomac	MD	10			Pittsburgh Plate & Glass	Originally built to back up water for a pumping station.	Boulder			0.5	2017-11-10
MD-013		Raven Rock Dam	2007	39.6651	-77.5422	Near Smithsburg	Potomac River	Conococheague-Opequon	MD	6.5		1920s		Water supply for the City of Hagerstown	Stone/Mortar				2017-11-10
MD-014		Puckum Dam Removal	2007			Federalsburg	Puckum Branch		MD	8	200	1940		Logging Road	Earthen			4.5	2017-11-10
MD-015	MD00134	Simkins Dam	2010	39.2527	-76.7683	near Ellicott City	Patapsco River	Gunpowder-Patapsco	MD	10	200	1889	Simkins Industries	Originally powered a textile mill	Concrete			20	2017-11-10
MD-016	MD00155	Union Dam	2010	39.2946	-76.78	near Ellicott City	Patapsco River	Gunpowder-Patapsco	MD	24	355	1900	State	Originally powered a textile mill	Concrete			23	2017-11-10
MD-017		Clifford Branch Dam	2012	39.4874	-77.4712	Frederick	Clifford Branch	Monocacy	MD	6	15	1872		Water supply for City of Frederick	Concrete/Stone				2017-11-10
MD-018		White Hall Dam	2011	39.6206	-76.6297	White Hall	Little Falls	Gunpowder-Patapsco	MD										2017-11-10
MD-019		Bishopville Dam	2014	38.4423	-75.1944	Worcester County	St. Martins River	Chincoteague	MD	4	140	1870s	Worcester County	Mill dam	Sheetpile			600	2017-11-10
MD-020		Centreville Dam	2015	39.048	-76.062	Centreville/Queen Anne	Gravel Run	Chester-Sassafras	MD	5	10	1933	Town of Centreville	Historic mill	Concrete capped rubble			13	2017-11-10
MD-021	MD00148	Bloede Dam	2018	39.247	-76.7612	Elkridge	Patapsco River	Gunpowder-Patapsco	MD	34	220	1906	MD Dept. Natural Resources	Hydropower	Concrete	65			2019-02-05
ME-001		Columbia Falls Dam	1988	44.6531	-67.7273	Steuben	Pleasant River	Maine Coastal	ME	9	350							13	2017-11-10
ME-002	ME00579	Bangor Dam	1995	44.8101	-68.7417	Bangor	Penobscot River	Lower Penobscot	ME	4		1975							2017-11-10
ME-003		Mast Point Dam	1997	43.287	-70.8982	Berwick, ME & Somersworth NH	Salmon Falls River	Piscataqua-Salmon Falls	ME										2017-11-10
ME-004	ME00581	Grist Mill Dam	1998	44.7486	-68.8329	Hampden	Souadabscook Stream	Lower Penobscot	ME	14	75							3	2017-11-10
ME-005	ME00081	Edwards Dam	1999	44.3249	-69.7697	Augusta	Kennebec River	Lower Kennebec	ME	24	917							60	2017-11-10
ME-006		Canaan Lake Outlet Dam	1999	44.9667	-67.7749	North Washington	East Machias River	Maine Coastal	ME			1800s		Logging Road					2017-11-10
ME-007	ME00161	Brownville Dam	1999	45.3064	-69.0344	Brownville	Pleasant River	Piscataquis	ME	12	300							300	2017-11-10
ME-008		Hampden Recreation Area Dam	1999				Souadabscook Stream		ME	2	150								2017-11-10
ME-010	ME00402	Archer's Mill Dam	1999	44.8876	-69.1379	Stetson	Stetson Stream	Lower Kennebec	ME	12	50								2017-11-10
ME-011		Mill Dam	2000	44.9219	-69.2609	Corinna	East Branch Sebasticook River	Lower Kennebec	ME										2017-11-10
ME-013	ME83021	Smelt Hill Dam	2002	43.7183	-70.2693	Falmouth	Presumpscot River	Presumpscot	ME									5	2017-11-10
ME-014		Main Street Dam	2002	44.8352	-69.272	Newport	Sebasticook River	Upper Scioto	ME										2017-11-10
ME-015		Sennebec Dam	2002	44.2367	-69.2782	Union	St. George River	St. George-Sheepscot	ME	15	240							17	2017-11-10
ME-016		Madison Electric Dam	2006	44.7313	-69.8981	Starks	Sandy River	Lower Kennebec	ME				Madison Electric Works	Hydropower				30	2017-11-10
ME-017	ME00259	Sherman Lake Dam	2008	44.0115	-69.5979	New Castle	Marsh River	St. George-Sheepscot	ME										2017-11-10
ME-018	ME00108	Fort Halifax Dam	2008	44.5391	-69.6258	Kennebec Watershed, Winslow	Sebasticook River	Lower Kennebec	ME										2017-11-10
ME-019		Little River Dam	2009	43.9944	-70.0502	Lisbon	Little River	Lower Androscoggin	ME										2017-11-10
ME-020		Lower Sedgeunkedunk Dam	2009	44.7652	-68.7798	Brewer	Sedgeunkedunk Stream	Lower Penobscot	ME										2017-11-10
ME-021	ME00580	West Winterport Dam	2010	44.6185	-68.958	West Winterport	Marsh Stream	Lower Penobscot	ME	16	85							20	2017-11-10
ME-022	ME00738	Lower Montsweag Dam	2010	43.9686	-69.7202	Wiscasset	Montsweag Brook	St. George-Sheepscot	ME	35	216		Maine Yankee Atomic Plant	Emergency water source				3 acres stream, 17 acres of wetland, 200 acres marsh	2017-11-10
ME-023		Martin Brook Upper Dam	2010	47.3453	-68.3315	Madawaska	Martin Brook	St. Francis River-Saint John River	ME										2017-11-10
ME-024		Shoreys Brook Dam	2011	43.1812	-70.8189	South Berwick and Eliot	Shoreys Brook	Piscataqua-Salmon Falls	ME	18	75							4.2	2017-11-10
ME-025		Unnamed Dam	2012	43.8053	-70.1885	Yarmouth	Royal River	Crosswicks-Neshaminy	ME			1900s		Powered a defunct mill	Concrete				2017-11-10
ME-026	ME00140	Great Works Dam	2012	44.9207	-68.6319	Old Town	Penobscot River	Lower Penobscot	ME		1000	1887		Hydropower	Concrete				2017-11-10
ME-027	ME96003	Randall Mill Dam	2013	43.9297	-70.191	Pownal	Chandler Brook (Royal River trib)	Presumpscot	ME	10	65	1796 (original dam at site at this time)	Private	Historically sawmill	Stone and concrete			3	2017-11-10
ME-028		Swett Brook Dam	2013	44.2566	-70.7274	Waterford	Swett Brook	Presumpscot	ME	4	60		Portland Pipe Line Corporation	Water storage				3	2017-11-10
ME-029	ME00137	Veazie Dam	2013	44.8325	-68.7008	Veazie and Eddington	Penobscot River	Lower Penobscot	ME	30	850	1913 (dams on site since 1830s)	PPL Corporation	Hydropower	Concrete			3.8	2017-11-10
ME-030	ME00233	Washburn Mill Pond Dam	2014	46.792	-68.1571	Washburn	Salmon River	Aroostook	ME			Late 1800s	Town of Washburn	Recreation	Concrete			20	2017-11-10
ME-031		East Machias Dam	2000	44.7389	-67.3889	East Machias	East Machias River	Maine Coastal	ME				Town of East Machias	Hydropower				40	2017-11-10
ME-032		Unnamed Remnant Dam	2010	46.7811	-68.1587	Washburn	Salmon Brook	Aroostook	ME										2017-11-10
ME-033		Unnamed Remnant Dam	2013	44.5014	-70.9213	Mahoosuc Public Reserve Lands	Sunday River	Aroostook	ME										2017-11-10
ME-034		Goff Mill Brook Dam	2015			Arundel	Goff Mill Brook		ME	4	25	1950						7	2017-11-10
ME-035		Kate Furbish Dam	2016	43.8661	-69.9345	Brunswick / Cumberland	Casco Bay	Presumpscot	ME	13	100	1970	None		Earthen			1	2017-11-10
ME-036	ME00353	Masse Dam	2017	44.4519	-69.607	Vassalboro	Outlet Stream	Lower Kennebec	ME	17			Private	Sawmill	Concrete				2018-02-08
ME-037		Wight's Pond Dam	2017	44.4511	-68.6742	Penobscot/Hancock	Bagaduce	Maine Coastal	ME	3	40		Town of Penobscot, Maine	Pond level dam	Concrete			4	2018-02-08
ME-038	ME00336	Coopers Mill Dam	2018	44.2587	-69.5506	Whitefield	Sheepscot River	St. George-Sheepscot	ME	20	185	1804	Town of Whitefield	Mill power, Fire Protection, Other	Gravity masonry structure with concrete overlays	26	18		2019-02-05
ME-039		Lombard Dam	2018	44.4637	-69.614	Vassalboro	Outlet Stream	Lower Kennebeck	ME										2019-06-12
ME-040		Smelt Brook Dam	2018	44.5049	-68.1614	Sullivan	Smelt Brook	Maine Coastal	ME		135	1967	Downeast Salmon Federation	Create trout pond	Granite block				2019-06-12
ME-041		Head Tide Dam	2019	44.1149	-69.623	Alna/Lincoln County	Sheepscot River	St. George-Sheepscot	ME	15	120	1928/1916	Atlantic Salmon Federation/Town of Alna, ME	Grist Mill Power	Cement	71	15		2020-02-06
ME-042		Saccarappa Dam 1 (east)	2019	43.6779	-70.3695	Westbrook/Cumberland	Presumpscot	Presumpscot River	ME	12	239	1911	Sappi North America/S.D. Warren Co.	Hydroelectric	Reinforced Concrete	5	1		2020-02-06
ME-043		Saccarappa Dam 2 (west)	2019	43.6789	-70.3692	Westbrook/Cumberland	Presumpscot	Presumpscot River	ME	12	154	1911	Sappi North America/S.D. Warren Co.	Hydroelectric	Reinforced Concrete	5	1		2020-02-06
MI-001	MI00420	Waszkiewicz Dam		44.5392	-83.4861	Mikado	Grey Creek	Au Sable	MI				Private						2017-11-10
MI-002		Camp Six Wildlife Dam				Luce County near Dollarville	Tributary to Tahquamenon River		MI				MI Dept of Natural Resources		Low-head earthen				2017-11-10
MI-003		Elm River Tower Dam				Houghton County	Tributary to Shawmut Creek		MI			1964	MI Dept of Natural Resources		Low-head earthen				2017-11-10
MI-004		Watts Lake Dam				Lapeer County	Watts Lake Outlet	Teton	MI			1965	MI Dept of Natural Resources		Low-head earthen				2017-11-10
MI-005		Marquette Dam	1912				Dead River		MI										2017-11-10
MI-006		Wacousta Dam	1966				Looking Glass River		MI	4									2017-11-10
MI-007		Newago Dam	1969				Muskegon River		MI	18									2017-11-10
MI-008		Smyrna Dam (Tebbles Dam)	1973	43.0587	-85.2548	Ionia County near Smyrna	Flat River	Lower Grand	MI	18	80								2017-11-10
MI-009		Foster Trout Pond Dam	1983						MI	3									2017-11-10
MI-010		Mitchell Dam	1991	45.3694	-84.9661	Petoskey	Bear River	Boardman-Charlevoix	MI				City of Petoskey	Hydropower					2017-11-10
MI-011	MI00601	Salling Dam	1991	44.6637	-84.7415	Grayling	Au Sable River	Au Sable	MI	17	250								2017-11-10
MI-012	MI00107	Sixmile Creek Pond Dam	1993	46.7205	-88.585	Baraga	Sixmile Creek	Dead-Kelsey	MI		80	1908	Owned by the Smyrna Milling Company, the dam was sold to Consumers Power, then to Otisco Township in 1956. The Township deeded the dam to DNR in 1971 under the condition that it be removed at state expense and $40,000 was appropriated for this purpose.						2017-11-10
MI-013		Mud Creek Dam	1997	46.5349	-90.3047	Gogebic County near Ironwood	Mud Creek	Bad-Montreal	MI				MI Dept of Natural Resources		Low-head earthen				2017-11-10
MI-014		Village of L'Anse Dam	1998	46.7345	-88.443	Baraga County	Falls River	Dead-Kelsey	MI										2017-11-10
MI-015		Air Force Dam (Silver Lead Creek Dam)	1998	46.343	-87.3641	Gwinn	Silver Lead Creek	Betsy-Chocolay	MI	70									2017-11-10
MI-016		Wasman Dam	1999	42.2232	-86.0485	Lawrence	Brush Creek	St. Joseph	MI			1856	Private						2017-11-10
MI-017	MI00389	Fibron Trout Pond Dam	2000	46.2151	-85.1591	Naubinway	Anguilm River	Tahquamenon	MI			1964	Michigan Dept Natural Resources Fisheries Division		Earthen				2017-11-10
MI-018		Big Rapids Dam	2000	43.7157	-85.4883	Big Rapids	Muskegon River	Muskegon	MI									120	2017-11-10
MI-019	MI00119	Mill Pond Dam	2002	43.6009	-84.7848	Mt. Pleasant	Chippewa River	Cape Cod	MI	15	110								2017-11-10
MI-020	MI00023	Randall Dam	2002	42.0613	-85.127	Village of Union City	Coldwater River	St. Joseph	MI	12	85	1912	Village of Union City	Mill water					2017-11-10
MI-021	MI00229	Stronach Dam	2003	44.2131	-85.8963	Manistee National Forest, Wellston	Pine River	Manistee	MI	18	350	1918		Hydropower	Concrete				2017-11-10
MI-022	MI00610	Copemish Dam	2003	44.4776	-85.9298	Copemish	First Creek	Manistee	MI	8		1950	Village of Copemish	Recreation	Earthen				2017-11-10
MI-023	MI00467	Haley Dam	2003	41.8257	-84.2555	Lake Hudson Recreation Area, Clayton		Raisin	MI										2017-11-10
MI-024	MI00198	Sturgeon River Dam	2003	45.7899	-87.7832	Vulcan	Sturgeon River	Menominee	MI	45			We Energies	Hydropower				3	2017-11-10
MI-025		Tannery Creek Dam	2004	45.3872	-84.9146	Petoskey	Tannery Creek	Boardman-Charlevoix	MI	13									2017-11-10
MI-026		Charlotte City Dam	2006			Charlotte City	Battle Creek River	Kalamazoo	MI	6					Concrete				2017-11-10
MI-027		Elm Street Dam	2004	42.3188	-85.1712	Battle Creek	Battle Creek River	Kalamazoo	MI	3.5	100	1920s	Consumers Energy	Cool Water Intakes	Sheet pile				2017-11-10
MI-028		Marquette City Dam #1	2004			Marquette	Dead River		MI	10	200		Marquette Board of Power and Light	Retired hydropower					2017-11-10
MI-029		Kimberly-Clark Dam	2004				North Branch Spars Creek		MI	2	200	1965	Michigan DNR	Recreational trout pond	Earthen				2017-11-10
MI-030	MI02602	Grayling Dam	2005	44.6597	-84.7128	Grayling	AuSable River	Au Sable	MI	9		1933	City of Grayling						2017-11-10
MI-032	MI00053	Dimondale Dam (Wilson Dam)	2006	42.6467	-84.6517	Dimondale	Grand River	Upper Grand	MI	5	300	1880							2017-11-10
MI-033	MI00319	Hersey Dam	2006	43.8497	-85.4337	Hersey	Hersey River	Muskegon	MI										2017-11-10
MI-034	MI00784	Potagannissing Dam	2006	46.0409	-83.6551	Drummond	Potagannissing River	Lake Huron	MI	6	75		State-owned						2017-11-10
MI-035		Dair Mill Dam	2007			Benzie County	Dair Creek		MI	5				Abandoned dam and culvert on this trout stream were removed to restore fish passage.	Concrete				2017-11-10
MI-036		Unnamed Dam	2007				Green River	Crosswicks-Neshaminy	MI	8			Green River Trout Farm	Water diversion					2017-11-10
MI-038	MI00491	Plainwell Dam #1	2007	42.4559	-85.6678	Plainwell	Kalamazoo River	Kalamazoo	MI	21	1185	1902	Michigan DNR owner since 1960's	Hydropower	Earthen/Concrete				2017-11-10
MI-039	MI00324	Dexter Mill Dam	2008	42.3391	-83.8906	Washtenaw County	Mill Creek	Huron	MI	9	90	1932	Village of Dexter	Hydropower	Concrete				2017-11-10
MI-040		Maple Hill Dam	2009			Charlotte	Butternut Creek		MI	3.5	25	~1930	Maple Hill Cemetery	Irrigation	Concrete			3	2017-11-10
MI-041	MI00360	Chesaning Dam	2009	43.185	-84.1129	City of Chesaning	Shiawassee River	Shiawassee	MI	9	250	1863	City of Chesaning		Concrete topped earthen and timber			18	2017-11-10
MI-042		Rice Creek Dam (Ketchum Dam)	2009	42.2676	-84.9538	City of Marshall	Rice Creek	Kalamazoo	MI	12	300	~1835	City of Marshall		Earthen			1	2017-11-10
MI-043	MI00012	Nashville Dam	2009	42.6073	-85.0947	Nashville (Barry County)	Thornapple River	Thornapple	MI	8	170	1890		Mill power	Rock/crib			60	2017-11-10
MI-044	MI00712	Jonesville Millpond Dam	2010	41.9724	-84.661	Jonesville	Saint Joseph River	St. Joseph	MI										2017-11-10
MI-045		Cascade Dam	2010	42.796	-82.9635	Ray Township in Romeo	North Branch Clinton River	Clinton	MI	18	120			Development	Concrete				2017-11-10
MI-046		Wolcott Dam	2010	42.7646	-82.9238	Wolcott	North Branch Clinton River	Clinton	MI	2	45			Mill site	Concrete				2017-11-10
MI-047		Club Dam	2010			Charlotte	Butternut Creek		MI	3	7	1960s		Irrigation	Wooden			17	2017-11-10
MI-048		Glass Creek Dam	2010			Barry County	Glass Creek		MI	5	25	1970		Wildlife	Concrete			1	2017-11-10
MI-049		Paint Creek Dam	2011				Paint Creek		MI									7.25	2017-11-10
MI-050	MI00544	Brown Bridge Dam	2012	44.6435	-85.5095	Traverse City	Boardman River	Boardman-Charlevoix	MI			1921		Hydropower					2017-11-10
MI-051		Vassar Dam	2013	43.3694	-83.5825	Vassar (Tuscola County)	Cass River	Cass	MI		200	1850	City of Vassar	Mill power	Concrete			12	2017-11-10
MI-052	MI00497	Ceresco Dam	2014	42.2697	-85.0609	Ceresco	Kalamazoo River	Kalamazoo	MI	23	350	1906	Tri-State Holdings, LLC	Hydropower	Concrete			15	2017-11-10
MI-053		Childsdale Dam	2014	43.1016	-85.5784	Rockford	Rogue River	Lower Grand	MI		35			Papermill	Rock crib			2	2017-11-10
MI-054		Freeport Dam	2014	42.7713	-85.3223	Freeport	Coldwater River	Thornapple	MI		100			Mill	Concrete			17	2017-11-10
MI-055		Misty Acres Dam	2014	44.5118	-86.0627	Thompsonville	Unnamed tributary to Betsie River	Betsie-Platte	MI	6	45	1930	Private-Borwell family	Farming	Concrete			1	2017-11-10
MI-056		Morgan Dam	2014	42.6209	-85.1779	Nashville	Highbanks Creek	Thornapple	MI	5	200	1870		Mill	Rock/Crib Concrete Capped			31	2017-11-10
MI-057		Prairie Creek Dam	2014	42.9855	-85.0263	Ionia	Prairie Creek	Lower Grand	MI	7	60			Fish barrier	Concrete/Timbers			21	2017-11-10
MI-058		Watervliet Spillway Dam	2011	42.1926	-86.2574	Watervliet	Paw Paw River	St. Joseph	MI									100 combined	2017-11-10
MI-059	MI00204	Watervliet Diversion Dam	2011	42.1939	-86.2522	Watervliet	Paw Paw River	St. Joseph	MI									100 combined	2017-11-10
MI-060	MI00596	Manton Millpond Dam	2012	44.4208	-85.4078	Manton	Manton Creek	Manistee	MI										2017-11-10
MI-061		Aquatic Center Pond Dam	2013	42.5672	-83.1544	Troy	Red Run	Clinton	MI										2017-11-10
MI-062		Saunders Dam	2013	45.0617	-84.4546	Sparr	Black River	Black	MI	5		Early 1900's	Pigeon River State Forest	Hydropower				8	2017-11-10
MI-063		Miller Creek Dam	2011	45.0061	-83.9764	Montmorency County		Thunder Bay	MI	>3 feet		~1940s	Private		Concrete			13	2017-11-10
MI-064		Morgan Dam	2015	44.7133	-84.0883	Fairview/Oscoda	Perry Cree	Thornapple	MI	4	60	1965	Private	Recreation	Earthen			50	2017-11-10
MI-065		Song of the Morning Ranch Dam (Golden Lotus Dam; Lansing Club Dam)	2015	45.146	-84.4728	Vanderbilt/Otsego	Pigeon River	Cheboygan	MI	22	250	1955	Golden Lotus, Inc.		Gravity/Earth and Concrete			15	2017-11-10
MI-066		Thompson Dam	2015	45.9108	-86.3333	Thompson/Schoolcraft	Thompson Creek	Fishdam-Sturgeon	MI	6	36	1944	MI Dept Natural Resources Fisheries Division	Other	Concrete			4	2017-11-10
MI-067		Williams Creek Dam	2015	45.9092	-86.3347	Thompson/Schoolcraft	Williams Creek	Fishdam-Sturgeon	MI	10	80	1924	MI Dept Natural Resources Fisheries Division	Other	Concrete			2	2017-11-10
MI-068		Wraco Lodge Dam	2015	44.221	-84.7741	Houghton Lake/Roscommon	Wolf Creek	Muskegon	MI	9.3	1000	1928	MI Dept Natural Resources Fisheries Division	Recreation	Earthen			5	2017-11-10
MI-069		Fuller Creek Pond Dam	2016	44.8678	-84.1748	Montmorency	Fuller Creek	Thunder Bay	MI	8	75	1949		Research	Earthen			0.4	2017-11-10
MI-070		Kassouni Dam	2016	43.7784	-85.7388	Newaygo County	Pere Marquette River	Pere Marquette-White	MI	5	15	~1950		Private pond	Concrete			1	2017-11-10
MI-071		Lyons Dam	2016	42.9814	-84.9502	Lyons/Ionia	Grand River	Upper Grand	MI	13.1	275	1857	Village of Lyons	Hydropower	Gravity/concrete capped/timber crib			15.5	2017-11-10
MI-072		City of Williamston Dam	1998	42.6909	-84.2837	Williamston	Red Cedar River	Upper Grand	MI										2017-11-10
MI-073		Danvers Pond Dam	2012	42.5009	-83.325	Farmington Hills	Pebble Creek	Detroit	MI									6.5	2017-11-10
MI-074		Wayne Road Dam	2013	42.2851	-83.3833	Wayne	Lower Branch Rouge River	Detroit	MI									17	2017-11-10
MI-075		Wheeler Creek Dam (Guthrie Dam)	2009	44.4388	-85.6979	Mesick	Wheeler Creek		MI	20		1940s current; original structure 1867		Hydropower	Concrete			7	2017-11-10
MI-076		River Raisin Dam #2	2012	41.9138	-83.3848	Monroe	River Raisin		MI										2017-11-10
MI-077		River Raisin Dam #3	2012	41.9165	-83.3943	Monroe	River Raisin		MI										2017-11-10
MI-078	MI00512	Boardman Dam	2017	44.6983	-85.6206	Traverse City/Grand Traverse County	Boardman River	Boardman-Charlevoix	MI	59	650	1884	Grand Traverse County	Hydropower	Gravity/Concrete/Sheet pile/Earthen			2	2018-02-08
MI-079		Buhl Dam	2017	44.5764	-83.5027	Alcona/Iosco counties	South Branch Pine River	Au Sable	MI	20	30	1930s	Buhl family	Recreational pond for family lodge				20	2018-02-08
MI-080	MI00492	Dog Lake Dam	2017	45.2693	-84.3972	Nunda Township/Cheboygan County	McMasters Creek	Black	MI	6.5	620	1957	Michigan Dept Natural Resources Wildlife Division	Recreation	Gravity/Earthen				2018-02-08
MI-081	MI02056	Molasses River Flooding #1 Dam	2017	44.0853	-84.2053	Bowmanville/Gladwin County	Molasses River	Tittabawassee	MI	5	815	1949	Michigan Dept Natural Resources Wildlife Division	Recreation	Earthen				2018-02-08
MI-082	MI00142	Rainy River Dam	2017	45.1961	-84.0757	Montmorency Township/Montmorency County	West Branch Upper Rainy River	Black	MI	11	296	1960	Michigan Dept Natural Resources Wildlife Division	Recreation	Earthen				2018-02-08
MI-083	MI01758	Union Spring Dam	2017	46.795	-89.6505	Carp Lake Township/Ontonagon County	Union River	Black-Presque Isle	MI	13	180	1965	Michigan Dept Natural Resources Park & Recreation Division	Recreation	Earthen			1	2018-02-08
MI-084		Alcott Dam	2018	42.2702	-85.5781	Kalamazoo/Kalamazoo	Portage Creek	Kamalazoo	MI	12	30			Water supply	Concrete	1	2		2019-02-05
MI-085	MI01563	Cannon Creek #2 Flooding Dam	2018	44.4927	-84.965	Moorsetown, Missaukee County	Cannon's creek	Manistee	MI	<5	500	1964	MI Dept Natural Resources	Wildlife Flooding	Gravity				2019-02-05
MI-086	MI00208	Heil Road Dam	2018	43.9715	-84.3236	Gladwin	Black Creek	Tittabawassee	MI	23	120	1970		Recreation	Earthen				2019-02-05
MI-087	MI00424	Maple River Dam (Lake Kathleen Dam)	2018	45.53	-84.7733	Pellston	Maple River	Cheboygan	MI	20	880	1966	Blue Maple Real Estate Company	Hydropower	Earthen				2019-06-17
MI-088	MI00513	Sabin Dam	2018	44.708	-85.6226	Traverse City	Boardman River	Boardman-Charlevoix	MI	21	340	1902 original, 1930 current	Grand Traverse County (originally Traverse City Light and Power)	Hydropower, then Recreation	Earthen	>20 river miles, 268 square mile watershed	5.3		2019-02-05
MI-089	MI01442	Solon Dam	2018	44.8062	-85.7867	Cedar, Solan Township/Leelanau County	Tager Creek	Betsie-Platte	MI	24	160	1934	Solon Township	Fish Rearing Pond	Earthen	0.5	1		2019-02-05
MI-090	MI00335	Trout Brook Pond Dam	2018	46.1939	-84.7809	Chippewa County	Trout Brook	Carp-Pine	MI	9	295	1958	Michigan Department of Natural Resources	Fishing Pond	Earthen	0.5			2019-02-05
MI-091	MI00619	Otsego Township Dam	2018	42.4656	-85.7487	Allegan County	Kalamazoo River	Kalamazoo	MI	25	650	1903	State of Michigan	Hydropower	Earthen/Concrete	3.31	5		2020-02-06
MI-092	MI00352	Atlanta Sportsmen Dam	2019	45.045	-84.1167	Atlanta/Montmorency	Smith Creek	Thunder Bay	MI	13	200	1980	State of Michigan	Fish Rearing	Earthen	<1			2020-02-06
MI-093	MI00379	Corunna Dam	2019	42.9857	-84.1179	Corunna/Shiawassee	Shiawassee	Shiawassee	MI	10	200	1843	City of Corunna	Mill/Hydropower	Gravity/Concrete-Timber Crib	12			2020-02-06
MI-094		Gingery Dam	2019	44.0859	-84.6102	Gladwin/Clare	Middle Branch Cedar River	Tittabawassee	MI	4	100		Private	Private Pond	earth/concrete	9.2			2020-02-06
MI-095		Ramus Dam	2019	44.6811	-83.4545	Lincoln/Alcona	East Branch Pine River	Au Sable	MI	2	20		Private	Private Pond	earth/concrete	1.3			2020-02-06
MI-096	MI00380	Shiawassee Town Dam	2019	42.9295	-84.0722	Shiawassee Township/Shiawassee	Shiawassee	Shiawassee	MI	19	570	1904	State of Michigan	Hydropower	Gravity/Concrete				2020-02-06
MN-001	MN00363	Lake Florence Dam	1993	45.8588	-92.4922	Webster	Root River	Lower St. Croix	MN	12	470	1857							2017-11-10
MN-002		Berning Mill Dam	1986	45.1798	-93.6588	St. Michael	Crow River	Crow	MN	10									2017-11-10
MN-003		Welch Dam	1994	44.5673	-92.7389	Welch	Cannon River	Cannon	MN	9	120								2017-11-10
MN-004		Flandrau Dam	1995	44.2861	-94.4518	New Ulm	Cottonwood River	Cottonwood	MN	12									2017-11-10
MN-005		Sandstone Dam	1995	46.1079	-92.8629	Sandstone	Kettle River	Kettle	MN	16.1		1908		Hydropower	Cement				2017-11-10
MN-006		Frazee Mill Dam	1999	46.7256	-95.6973	Frazee	Otter Tail River	Otter Tail	MN	9	20	1881		Mill dam	Cement				2017-11-10
MN-007		Appleton Mill Dam	1999	45.2038	-96.0193	Appleton	Pomme de Terre River	Pomme De Terre	MN	12.8	130	1872		Mill power	Cement				2017-11-10
MN-008		Otter Tail Power Steam Plant Dam	1994	46.2899	-96.0441	Fergus Falls	Otter Tail River	Red Lake	MN	7	50	1972		Water supply	Cement				2017-11-10
MN-009	MN00969	Minnesota Falls Dam	2013	44.791	-95.4998	Granite Falls	Minnesota River	Hawk-Yellow Medicine	MN	18	600	1905	Xcel Energy	Hydropower					2017-11-10
MN-012		Breckenridge Water Plant Dam	2000	46.2682	-96.5889	Breckenridge	Otter Tail River	Otter Tail	MN	2	80			Water supply	Cement				2017-11-10
MN-013		Old Mill Dam	2001	48.3624	-96.5726	Argyle	Middle (Snake) River	Snake	MN	8.5	48	1886, 1938		Mill	Cement, rock				2017-11-10
MN-014		Riverside Dam	2001	47.942	-97.0482	Grand Forks, ND; East Grand Forks, MN	Red River	Sandhill-Wilson	MN	13	320	1922, 1989		Water supply	Cement			main stem Red River only 2 dams left	2017-11-10
MN-015		Roseau Dam	2001	48.8515	-95.7616	Roseau	Roseau River	Roseau	MN	5	80	1930s		Water supply	Cement			41	2017-11-10
MN-016		Dunton Locks	2001	46.782	-95.8829	Detroit Lakes	Pelican River	Otter Tail	MN	5	40	1889		Lake level control & boat lock	Cement				2017-11-10
MN-017		Buffalo State Park Dam	2002	46.864	-96.4664	Glyndon	Buffalo River	Buffalo	MN	3.5	80	1937		Diversion	Cement, rock				2017-11-10
MN-019		Point Dam	2003	47.923	-97.0184	East Grand Forks	Red Lake River	Red Lake	MN	2.4	121.3	1937		Water supply	Cement				2017-11-10
MN-020		White Earth Lake Dam	2003	47.1495	-95.764	White Earth Lake	White Earth River	Eastern Wild Rice	MN	3	20	1937		Lake level control	Cement				2017-11-10
MN-022		Lion's Park Dam	2003	46.7214	-95.7081	Frazee	Otter Tail River	Otter Tail	MN	5	80			Water level control	Cement				2017-11-10
MN-023		Shoreham Dam	2004	46.7559	-95.9001	Shoreham	Pelican River	Otter Tail	MN	1	40			Lake level control	Cement				2017-11-10
MN-024		Crookston Dam #1	2005	47.7746	-96.6153	Crookston	Red Lake River	Red Lake	MN	12	192	1883		Mill, hydropower	Cement				2017-11-10
MN-025		Crookston Dam #2	2006	47.7726	-96.5273	Crookston	Red Lake River	Red Lake	MN	4	147	1916		Hydropower	Cement, sheet piling				2017-11-10
MN-026		Heiberg Dam	2006	47.2829	-96.277	near Twin Valley	Wild Rice River	Eastern Wild Rice	MN	8	155	1875		Mill, hydropower	Cement, sheet piling				2017-11-10
MN-027		Argyle Dam	2007	48.3379	-96.8119	Argyle	Middle (Snake) River	Snake	MN	7.9	48	1934		Mill	Cement				2017-11-10
MN-028		Breckenridge Lake Dam	2007	46.2575	-96.5361	Breckenridge	Otter Tail River	Otter Tail	MN	8	48	1935		Water supply	Cement				2017-11-10
MN-029		Onamia Dam	2007	46.0692	-93.6801	Onamia	South Fork Crow River	Rum	MN	6	48	1938		Lake level control	Cement				2017-11-10
MN-030		Many Point Lake Dam	2008	47.0551	-95.5433	White Earth Indian Reservation	Otter Tail River	Otter Tail	MN	2	30	1937		Lake level control	Cement				2017-11-10
MN-031		Rush Creek Dam	2011	45.6826	-92.9712	Rush City/Chisago	Rush Creek	Lower St. Croix	MN	8.5	50	1954	State of MN		Concrete weir				2017-11-10
MN-032		Luverne/Rock River Dam	2011	43.6508	-96.1967	Luverne/Rock	Rock River	Rock	MN	14	150	1941	City of Luverne		Concrete weir				2017-11-10
MN-033		Windom Dam	2011	43.8599	-95.1202	Windom	West Fork Des Moines River	Des Moines Headwaters	MN										2017-11-10
MN-034		Jackson Dam	2011	43.6198	-94.9843	Jackson	Des Moines River	Des Moines Headwaters	MN										2017-11-10
MN-035		Rum River Milaca Dam	2012	45.7545	-93.6605	Milaca/Mille Lacs	Rum River	Rum	MN	9	101.5	1939	City	Water supply, recreation	Low head concrete			0	2017-11-10
MN-038		Montevideo Dam	2012	44.9484	-95.7301	Montevideo	Chippewa River	Chippewa	MN			1958		Water level control	Cement				2017-11-10
MN-039		Redby Dam (Mud River Dam)	2013	47.8811	-94.9043	Redby	Mud River	Red Lakes	MN	20	30	1917 or 1924	Red Lake Fisheries Association	Water supply	Concrete weir				2017-11-10
MN-041		Knutson Dam	2015	47.4516	-94.4831	Cass Lake	Mississippi River	Mississippi Headwaters	MN					Lake level control					2017-11-10
MN-042		Barnesville Dam	2015	46.6598	-96.4125	Barnesville	Whiskey Creek	Buffalo	MN										2017-11-10
MN-043		High Island Creek Dam	2015	44.5756	-93.9926	Arlington	High Island Creek	Lower Minnesota	MN										2017-11-10
MN-044		Adrian Dam	2016	43.645	-95.935	Adrian/Nobles	Kanaranzi River	Rock	MN	6	70	1970	MN Dept of Transportation		Cement			38	2017-11-10
MN-045		Sand Hill Dam 1	2016	47.5283	-96.4683	Fertile/Polk	Sand Hill River	Sandhill-Wilson	MN		35		U.S. Army Corps of Engineers	Grade Control	Concrete			68 total	2017-11-10
MN-046		Sand Hill Dam 2	2016	47.5284	-96.4478	Fertile/Polk	Sand Hill River	Sandhill-Wilson	MN		35		U.S. Army Corps of Engineers	Grade Control	Concrete			68 total	2017-11-10
MN-047		Sand Hill Dam 3	2016	47.5279	-96.4315	Fertile/Polk	Sand Hill River	Sandhill-Wilson	MN		35		U.S. Army Corps of Engineers	Grade Control	Concrete			68 total	2017-11-10
MN-048		Sand Hill Dam 4	2016	47.5282	-96.4077	Fertile/Polk	Sand Hill	Sandhill-Wilson	MN		35		U.S. Army Corps of Engineers	Grade Control	Concrete			68 total	2017-11-10
MN-049		Shady Lake Dam	2016	44.1624	-92.535	Oronoco/Olmsted	Middle Fork Zumbro River	Zumbro	MN	25	170	1937	Olmsted County		Concrete			130	2017-11-10
MN-050		Dawson Dam	2009	44.9298	-96.0505	Dawson	West Branch Lac qui Parle River		MN	8	55	1913		Water supply					2017-11-10
MN-051		Chester Creek Dam 1	2017	46.8132	-92.0948	Duluth/St. Louis	Chester Creek/Lake Superior	Beaver-Lester	MN	6	20	1939	City of Duluth	Recreation	Stone/Concrete				2018-02-08
MN-052		Chester Creek Dam 2	2017	46.8131	-92.094	Duluth/St. Louis	Chester Creek/Lake Superior	Beaver-Lester	MN	6	20	1939	City of Duluth	Recreation	Stone/Concrete				2018-02-08
MN-053		Drywood Creek Dam	2017	45.4075	-95.998	Swift	Drywood Creek	Pomme de Terre	MN	6	30	1972	Private landowner	Carp barrier				1/3 mile of stream and 2628 acres of lake	2018-02-08
MN-054		Sauk River Dam	2017	45.5849	-94.1852	St. Cloud	Sauk River	Sauk	MN			1930s	Works Progress Administration	Swimming hole					2018-02-08
MN-055		Shell Lake Dam	2017	46.9472	-95.4102	Park Rapids/Becker	Shell River/Upper Mississippi	Crow Wing	MN			1937	Works Progress Administration	Wildlife	Concrete/Sheet piling			2.5 miles and 4222 acres of lake	2018-02-08
MN-056	MN00579	Marsh Lake Dam	2018	45.1712	-96.0941	Appleton/Lac Qui Parle	Minnesota River	Upper Minnesota	MN	28	11800	1938	U.S. Army Corps of Engineers	Flood control	Fixed-crest/Concrete/Earthen	553	63		2019-02-05
MN-057	MN00198	Pelican Lake Dam (Fish Lake Dam)	2018	46.6739	-96.0201	Dunvilla/OtterTail	Pelican River	Otter Tail	MN	7	140	1938	MN Dept Natural Resources	Lake level control	Fixed-crest/Concrete	26.3	2.6		2019-02-05
MN-058	MN00111	Mound Creek South Pool Dam	2019	43.7144	-96.178	Luverne/Rock	Mound Creek	Rock	MN	24	847	1940				0.7			2020-02-06
MN-010		Midtown Dam	1999	46.8711	-96.7821	Fargo, ND; Moorhead, MN	Red River of the North	Upper Red	MN, ND	5.3	120	1929		Water supply	Cement				2017-11-10
MN-011		Kidder Dam	2000	46.2874	-96.6013	Wahpeton, ND; Breckenridge, MN	Red River of the North	Upper Red	MN, ND	5	80	1927		Water supply	Cement				2017-11-10
MN-018		Fargo North Dam	2002	46.8908	-96.7711	Fargo, ND; Moorhead, MN	Red River of the North	Upper Red	MN, ND	5	108	1933		Water supply	Cement				2017-11-10
MN-021		Fargo South Dam	2003	46.8317	-96.7914	Fargo, ND; Moorhead, MN	Red River of the North	Upper Red	MN, ND	4	150	1933		Water supply	Cement				2017-11-10
MN-036		Christine Dam	2012	46.5967	-96.7648	Christine, ND; Wolverton, MN	Red River of the North	Upper Red	MN, ND			1937		Water supply	Cement				2017-11-10
MN-037		Hickson Dam	2012	46.6733	-96.7958	Oxbow, ND	Red River of the North	Upper Red	MN, ND			1933		Water supply	Cement				2017-11-10
MO-001	MO31033	Indian Rock Lake Dam	1986	38.2062	-90.7917	Grubville	Tributary to Tyrey Creek	Big	MO	57									2017-11-10
MO-002		Alkire Lake Dam	1990	38.9761	-93.7821	Higginsville	Lafayette County	Blackwater	MO	30		1979							2017-11-10
MT-001	MT00482	John Ball Reservoir Dam		47.7204	-106.139	Circle	Rock Creek	Fort Peck Reservoir	MT										2017-11-10
MT-002		Three Bears Lake-East Dam		48.3253	-113.36	Glacier County		Two Medicine	MT	10									2017-11-10
MT-003	MT82917	Three Bears Lake-West Dam		48.3231	-113.366	Glacier County	Bear Creek	Two Medicine	MT	20									2017-11-10
MT-004		Peet Creek Dam	1994				Peet Creek		MT	43									2017-11-10
MT-005	MT00357	Vaux #1 Dam	1995	47.728	-104.226	Sidney	Lone Tree Creek	Lower Yellowstone	MT	34									2017-11-10
MT-006	MT00358	Vaux #2 Dam	1995	47.7303	-104.236	Sidney	Lone Tree Creek	Lower Yellowstone	MT	56									2017-11-10
MT-007		Wallace Creek Dam	1997	46.7799	-113.671	Clinton	Wallace Creek	Flint-Rock	MT	29	720								2017-11-10
MT-008		Stimson Dam (AKA Bonner Dam)	2005	46.8761	-113.868	Bonner	Blackfoot River	Blackfoot	MT										2017-11-10
MT-009	MT00222	Milltown Dam	2008	46.8716	-113.893	Missoula	Clark Fork River	Middle Clark Fork	MT			1908	ARCO						2017-11-10
MT-010		SH Dam	2009	45.9249	-106.146	Custer County	Tongue River	Lower Tongue	MT									20	2017-11-10
MT-011		Mike Horse Dam	2015	47.0281	-112.354	East of Lincoln	Beartrap Creek	Blackfoot	MT	65			Formerly Asarco		Earthen				2017-11-10
MT-012		Egge Dam	2017	46.2856	-108.843	Lavina	Musselshell River	Upper Musselshell	MT			1902	Private	Irrigation	Concrete	24			2019-02-11
MT-013		Agency Dam	2013	48.2608	-109.785	Rocky Boy's Reservation	Sundance Creek	Battle	MT	28	116	1930s		Irrigation	Concrete				2020-02-06
NC-001		Forney Ridge Dam	1988	35.5211	-83.5429	Great Smoky Mountains National Park	Forney Creek	Tuckasegee	NC										2017-11-10
NC-002		Ash Bear Pen Dam	1990	36.1299	-81.7679	Blowing Rock	Cold Prong Creek	Watauga, North Carolina, Tennessee	NC	10									2017-11-10
NC-003		Cherry Hospital Dam	1998	35.3916	-78.0261	Goldsboro	Little River	Upper Neuse	NC	7	135							76	2017-11-10
NC-004		Rains Mill Dam	1999	35.4822	-78.1437	Princeton	Little River	Upper Neuse	NC									49	2017-11-10
NC-005		Freedom Park Dam	2002	35.194	-80.1031	Norwood	Little Sugar Creek	Rocky	NC	10	60	Early 1970s			Concrete			112	2017-11-10
NC-006	NC01657	Unnamed Dam	2002	35.7774	-78.4407	Knightdale	Unnamed Trib. of Marks Creek	Crosswicks-Neshaminy	NC	25	300								2017-11-10
NC-008		Lowell Dam	2006	35.566	-78.1602	Kenly	Little River	Upper Neuse	NC	10		Early 1900s	Restoration Systems	Mill power	Concrete gravity			39	2017-11-10
NC-009		Crantock Mill Dam	2008	35.5227	-78.4668	Smithfield	Middle Creek	Upper Neuse	NC	10								29.9	2017-11-10
NC-010		Unnamed Dam	2009			Boone	Sims Creek	Crosswicks-Neshaminy	NC	3	25		Blue Ridge Parkway		Concrete			5100 feet	2017-11-10
NC-011	NC00654	Steele's Mil Dam	2009	34.9195	-79.8288	Richmond County	Hitchcock Creek	Lower Pee Dee	NC	15	100	~1898	City of Rockingham	Hydropower	Stone			15	2017-11-10
NC-012		Spruce Pine Dam	2009	35.923	-82.0887	Spruce Pine, Mitchell County	Toe River	Nolichucky	NC	10		1918		Power generation	Concrete			44	2017-11-10
NC-013	NC03491	Altapass Dam	2010	35.8886	-81.9863	Pisgah National Forest	Roses Creek	Nolichucky	NC				Blue Ridge Resource Conservation and Dev. Council; USFWS		Earthen				2017-11-10
NC-014		Buckhorn Dam	2010	35.5314	-78.9755	Sanford	Buckhorn Creek	Upper Cape Fear	NC				Progress Energy	Hydropower					2017-11-10
NC-015	NC00339	Dillsboro Dam	2010	35.3665	-83.25	Dillsboro	Tuckaseegee River	Tuckasegee	NC	12			Duke Energy	Hydropower	Concrete				2019-06-12
NC-018		Lassiter Mill Dam	2013	35.5644	-79.973	Randolph County	Uwharrie River	Lower Yadkin	NC	12	200	1805		Gristmill	Concrete and mortar			14.6 miles of potential spawning habitat for fish on the main stem of the river and an overall total of 189 river miles	2017-11-10
NC-019	NC00483	Smitherman's Dam	2013	35.3437	-79.853	Troy	Little River	Upper Pee Dee	NC	12	150	1890	Jessie Cox Smitherman built the dam to power cotton yarn mill for Smitherman Cotton Mill. The Capel family donated the dam to the town of Troy a few years prior to the removal.					143.5	2017-11-10
NC-020		Upper Swepsonville Dam	2013	36.0239	-79.3663	Swepsonville	Haw River	Haw	NC	3.5		1790	John Armstrong built the Upper Swepsonville Dam in 1790 to power his grist and sawmills; the Town of Swepsonville owned this dam at the time of its removal						2017-11-10
NC-021		Lower Big Hungry Dam	2015	35.2931	-82.3558	Henderson	Big Hungry River	Upper Broad	NC	40	100	1920s		Local municipal power supply	Concrete & rebar			<1	2017-11-10
NC-022		Cane River Dam	2016	35.9039	-82.3319	Burnsville/Yancey	Cane River	Nolichucky	NC	45	240	1900s		Hydropower	Concrete and mortar			38	2017-11-10
NC-023		Granite Mill Dam	2016	36.0905	-79.3695	Haw River/Alamance	Haw River	Haw	NC	2	270	1800s		Mill power	Timber crib/stone			29.3	2017-11-10
NC-024		Granite Mill Dam 2	2016	36.0905	-79.3695	Haw River/Alamance	Haw River	Haw	NC										2017-11-10
NC-025		Granite Mill Dam 3	2016	36.0905	-79.3695	Haw River/Alamance	Haw River	Haw	NC										2017-11-10
NC-026		Little Buck Creek Pond Dam	2016	35.0605	-83.5718	Clay County	Little Tennessee River	Upper Little Tennessee	NC	30	150	1930s		Mill pond	Earthen			1	2017-11-10
NC-027		Shuford Mill Dam	2016	35.7013	-81.3474	Brookford/Catawba	Henry Fork River	South Fork Catawba	NC	35	200	Early 1900s			Masonry w/concrete cap			10	2017-11-10
NC-028		Santeetlah Fish Barrier	2016	35.3668	-83.9153	Graham Co.	Santeetlah	Lower Little Tennessee	NC	8	80	1960		Rough fish barrier	Reinforced concrete			4	2017-11-10
NC-029		Umstead Dam	2016				Cape Fear Basin		NC										2017-11-10
NC-030		Quaker Neck Dam	1998	35.367	-78.083	Goldsborough	Neuse River	Upper Neuse	NC	7	260	1952	Carolina Power and Light Company	Cooling water for steam plant					2017-11-10
NC-031	NC00867	Milburnie Dam	2017	35.8004	-78.5396	Raleigh, Wake	Neuse	Upper Neuse	NC	15	600	1813 & 1900	Milburnie Dam Associates (Twiggs Family)	Saw mill, gristmill, papermill, hydropower	Granite/Concrete			6.17	2018-02-08
NC-032		Rush Mountain Dam	2017	35.2459	-82.4702	Henderson	Greer Creek	Upper French Broad	NC	15	80		Private	Amenity pond	Earthen				2018-02-08
NC-033		Hoosier Dam	2018	35.6356	-79.2111	Chatham County	Rocky River	Deep	NC	25	235	1922	Rocky River Hydro	Hydropower	Primarily concrete w/stone and mortar section	18.6	9.15	2.5	2019-02-05
NC-007	NC83006	Carbonton Dam	2005	35.5198	-79.3471	Carbonton	Deep River	Deep	NC										2017-11-10
NC-016		Chandlers Dynamo Dam	2012	35.368	-79.838	Troy	Little River	Upper Pee Dee	NC	5	157	1902	Electric for foundry		Rock and cement			116	2017-11-10
NC-017		Troy Dam No. 1	2012	35.3872	-79.868	Troy	Densons Creek	Upper Pee Dee	NC	6	83	1930		Water supply	Concrete			1	2017-11-10
ND-002	ND00123	Antelope Creek Dam (Schramm Dam)	1979	47.318	-101.682	Hazen	Knife River	Knife	ND	22		1938							2017-11-10
ND-003		Colt Dam	2006			Mercer County	Knife River	Knife	ND	18.5	190	1965							2017-11-10
NE-001		Golf Course Dam						Des Plaines	NE										2017-11-10
NE-003		Diehl Dam	1981	40.1633	-101.175	Pleasant View	Camp Creek	Upper Republican	NE	34									2017-11-10
NE-004		Bennet Dam	1982	41.2521	-103.619	Antelope	Lodgepole Creek	Lower Lodgepole	NE	21									2017-11-10
NE-005		Lake Crawford Dam	1987	42.6669	-103.421	Crawford	Bozle Creek	Upper White	NE	25									2017-11-10
NE-006		Helen Fehrs Trust Dam	1995				Tributary to Timber Creek		NE	35									2017-11-10
NH-001		McGoldrick Dam	2001	42.7876	-72.4706	Hinsdale	Ashuelot River	Middle Connecticut	NH				McGoldrick Paper Company						2017-11-10
NH-002		Winchester Dam	2002	42.7768	-72.3834	Winchester	Ashuelot River	Middle Connecticut	NH	3	105				Timber crib				2017-11-10
NH-003		Cold River Dam	2003				Cold River		NH										2017-11-10
NH-005		Bellamy River Dam V	2004	43.1763	-70.8717	Dover	Bellamy River	Piscataqua-Salmon Falls	NH	4	90				Timber crib				2017-11-10
NH-006		West Henniker Dam	2004	43.1654	-71.8427	Henniker	Contoocook River	Contoocook	NH	10	130		Town of Henniker	Paper mill	Concrete gravity			15	2017-11-10
NH-007	NH00085	Badger Pond Dam	2004	43.4521	-71.4689	Belmont	Tioga River	Winnipesaukee River	NH	18			Private					12	2017-11-10
NH-008		Champlin Pond Dam #1	2005	43.2708	-70.9313	Rochester	Clark Brook	Piscataqua-Salmon Falls	NH										2017-11-10
NH-010		Merrimack Village Dam	2008	42.8604	-71.4932	Merrimack	Souhegan River	Merrimack River	NH			1907		Grist mill, then water supply				14	2017-11-10
NH-011	NH00115	Upper IPC Dam	2008	43.6068	-71.7422	Bristol	Newfound River	Pemigewasset	NH			1936							2017-11-10
NH-012	NH00315	Pearl Lake Brook Dam	2008	44.2069	-71.8919	Lisbon	Pearl Lake Brook	Waits	NH			1935							2017-11-10
NH-013		Maxwell Pond Dam	2009	43.0103	-71.4791	Manchester	Black Brook	Merrimack River	NH	15	300	1900	The City of Manchester, NH owns the dam. The dam was originally constructed to create Maxwell Pond on Black Brook in 1900 for the purpose of ice harvesting.		Concrete and cut-stone/field stone dam with uncontrolled spillway and gate.			8	2017-11-10
NH-014	NH00513	Winnicut River Dam	2009	43.0368	-70.8477	Greenland	Winnicut River	Piscataqua-Salmon Falls	NH	14	150	1957	New Hampshire Fish and Game Department		Concrete			39	2017-11-10
NH-015	NH00040	Homestead Woolen Mills Dam	2010	42.8713	-72.3281	Swanzey	Asheulot River	Middle Connecticut	NH	14	170		Homestead Woolen Mill, Inc.		Timber crib			25	2017-11-10
NH-016	NH00109	Heads Pond Dam	2010	43.1086	-71.4485	Hooksett	Browns Brook	Merrimack River	NH	9									2017-11-10
NH-017	NH00203	Rex Tannery Dam	2010	43.0349	-71.189	Piscataqua Watershed, Raymond	Tributary Lamprey River	Piscataqua-Salmon Falls	NH										2017-11-10
NH-018		Bunker Pond Dam	2011	43.0403	-71.1294	Epping	Lamprey River	Piscataqua-Salmon Falls	NH	16	190		NH Dept of Environmental Services		Concrete			27	2017-11-10
NH-019	NH00280	Buck Street Dam	2011	43.1595	-71.4074	Pembroke and Allenstown	Suncook River	Merrimack River	NH	12	53 and 184							17	2017-11-10
NH-020	NH00444	Stevens Brook Dam	2011	43.3876	-72.3513	Claremont	Stevens Brook	Black-Ottauquechee	NH	8	75	1929	Edward Wagner	Rearing pond for fish	Concrete			1	2017-11-10
NH-024	NH00531	Boyce Pond Dam/Horseshoe Pond Dam	2014	42.7533	-72.1719	Fitzwilliam	Unnamed tributary to Kemp Brook	Miller	NH	11	210	Late 1700s/Early 1800s	Private	Mill Pond	Rock spillway/Earthen berm			1.2	2017-11-10
NH-025	NH00517	Union Village Dam	2014	43.4951	-71.0262	Winchester	Branch River	Piscataqua-Salmon Falls	NH	15	103	1861	Private	Hydropower	Concrete/Masonry				2017-11-10
NH-026	NH03294	Butternut Pond Dam	2013	43.5536	-72.1308	Grantham	Butternut Brook	Black-Ottauquechee	NH				NH Fish and Game Department						2017-11-10
NH-027	NH00553	Greene Wildlife Pond Dam	2015	42.821	-72.0578	Jaffrey/Cheshire	Stony Brook	Contoocook	NH	13	190	1963	Private	Recreation, wildlife				4+/-	2017-11-10
NH-028		Tannery Brook Dam	2015	43.3421	-71.6837	Boscawen/Merrimack	Tannery Brook	Merrimack River	NH	19	175	1980	Private	Recreation, wildlife				2.5+/-	2017-11-10
NH-029		South Main Street Dam	2016	42.9682	-71.4821	Manchester/Hillsborough	McQuesten Brook	Merrimack River	NH	2.5	40	1948		Stormwater Retention	Concrete			1	2017-11-10
NH-030		Great Dam	2016	42.9813	-70.9445	Exeter	Exeter River	Piscataqua-Salmon Falls	NH	16	136	1831		Industrial	Concrete			21	2017-11-10
NH-031		McQuesten Dam #1	2016	42.9694	-71.4811	Manchester/Hillsborough	McQuesten Brook	Merrimack River	NH	4	20	1948		Base material for future residential road	Granite slabs			0.2	2017-11-10
NH-032		McQuesten Dam #2	2016	42.969	-71.4813	Manchester/Hillsborough	McQuesten Brook	Merrimack River	NH	5	20	1948		Base material for future residential road	Granite slabs			0.23	2017-11-10
NH-033		McQuesten Dam #3	2016	42.9679	-71.4812	Manchester/Hillsborough	McQuesten Brook	Merrimack River	NH	2.5	20	1948		Base material for future residential road	Earth, fill, stone			0.33	2017-11-10
NH-034		Judd Brook Dam	2017	44.1461	-71.7734	Easton	Judd Brook	Waits	NH	5.1	42		Private	Water diversion					2018-02-08
NH-035	NH00963	Lower Sawyer Mill Dam	2018	43.1783	-70.875	Dover/Strafford	Bellamy	Piscataqua-Salmon Falls River	NH	18	80	1935	Sawyer's Mill Associates, Inc.	Water Supply for Mill	Mill Dam/Stone	1-mile after the Upper Dam is removed.	The head of tide is located approximately 2,000 feet downstream of the dam.	9	2019-02-11
NH-036		Clark Pond Dam	2018			Haverhill	Clark Brook		NH
NH-037		Magazine Street Dam	2014			Bedford	Riddle Brook		NH
NH-038		Berry Brook Reservoir Dam	2013			Pittsfield	Berry Pond Brook		NH
NH-039		Ferry Brook Dam	2019	42.9755	-72.2422	Keene/Cheshire	Ferry Brook	Middle Connecticut	NH	11	305	1964	Cheshire County Fish & Game Club	Conservation/Agriculture	Earthen	~2	~0.4		2020-02-06
NH-040	NH00546	Hubner Pond Dam	2019	42.8711	-72.4691	Chesterfield/Cheshire	Tributary to Hubbard Brook	Upper Connecticut	NH	30	270	1961	Joel Kinson	Recreation	Earthen	0.6	0.5		2020-02-06
NH-041		Little Hale Pond Dam	2019	43.143	-70.9213	Durham/Strafford	Littlehole Creek	Piscataqua-Salmon Falls	NH	15	130	1940s	Durham, Public Works	Recreation	Earth and roadway	0.4	0.8		2020-02-06
NH-042	NH01047	Munn Pond Dam	2019	44.7354	-71.1879	Errol/Coos	Trib to Androscoggin River	Upper Androscoggin River	NH	6	440	1950	NH Fish and Game Department	Recreation/Log Storage	Earth and Timber	0.5	0.5		2020-02-06
NH-043	NH03823	Pine Mill Dam	2019	44.0891	-72.0251	North Haverhill/Grafton County	Clark Brook	Upper Connecticut	NH	15	180	1928	Connecticut River Conservancy/Mill Dam Water Supply	Grist Mill Power	Cement/Concrete, Second Timber Dam	10	2		2020-02-06
NH-044	NH00406	Upper Sawyer Mill Dam	2019	43.179	-70.8766	Dover	Bellamy River	Piscataqua-Salmon Falls	NH	15		1880	Sawyer Mills Associates	Recreation	Stone				2020-02-06
NH-004		Bearcamp River Dam	2003	43.8281	-71.2987	South Tamworth	Bearcamp River	Saco	NH	20	231								2017-11-10
NH-009		Champlin Pond Dam #2	2005	43.2764	-70.9317	Rochester	Clark Brook	Piscataqua-Salmon Falls	NH										2017-11-10
NH-021		Jenkins Road McQuade Brook Dam	2012	42.9056	-71.5237	Bedford	McQuade Brook	Merrimack River	NH	14	40	1930	Town of Bedford	Transportation	Concrete			1	2017-11-10
NH-022	NH01022	Anne Jackson Girl Scout Dam	2012	42.8295	-71.7679	Wilton	Unnamed Stream - tributary to Souhegan River		NH	8	88	Early 1900s/Recreation	Girl Scouts of the Green and White Mountains	Originally built by Abbott family likely for scenic and recreation. More current use was for recreation.	Concrete			<1.0 mile (top of watershed)	2017-11-10
NH-023		Beaver Lake Dam	2012	42.9016	-71.2992	Derry	Beaver Brook	Merrimack River	NH	8	320	1913	Town of Derry	Water supply for the Benjamin Chase Mill (downstream)	Concrete			N/A - Only the spillway was removed and this is a dam on a very large lake. The Downstream dam (Beaver Meadow Dam controls the water level of Beaver Lake)	2017-11-10
NJ-001		Pottersville Dam	1985	40.7226	-74.7533	Califon	Cold Brook	Raritan	NJ	20	180								2017-11-10
NJ-002		Patex Pond Dam	1990	40.917	-74.3827	Montville	Crooked Brook	Hackensack-Passaic	NJ	20	340								2017-11-10
NJ-003		Fieldsville Dam	1990	40.5409	-74.5128	Somerset	Raritan River	Raritan	NJ	10	400								2017-11-10
NJ-004		Lake Success Dam	1995	41.1083	-74.8899	Walpack Township	Tributary to Van Campens Brook	Middle Delaware-Musconetcong	NJ	20	300								2017-11-10
NJ-005		Upper Blue Mountain Dam	1995	41.1039	-74.9238	Layton	Tributary to Van Campens Brook	Middle Delaware-Mongaup-Brodhead	NJ	26	210								2017-11-10
NJ-006		Knox Hill Dam	1996	40.8067	-74.5083	Morristown	Tributary to Whippany River	Hackensack-Passaic	NJ	18	150								2017-11-10
NJ-007		Glenside Dam	1997	39.7747	-75.0539	Blackwood	South Branch Timber Creek	Lower Delaware	NJ	12	130								2017-11-10
NJ-008		Pool Colony Dam	1999	41.086	-74.9304	Newton	Tributary to Van Campens Brook	Middle Delaware-Mongaup-Brodhead	NJ										2017-11-10
NJ-009		Pursel's Mill Dam	2006	40.6772	-75.17	Phillipsburg	Lopatcong Creek	Middle Delaware-Musconetcong	NJ	15		1925	Henry Pursel	Mill power				10	2017-11-10
NJ-010		Gruendyke Mill Dam	2007	40.8488	-74.8214	Hackettstown	Musconetcong River	Middle Delaware-Musconetcong	NJ	7	150	1800s	Private	Originally built to power a grist mill and allow for ice harvesting	Concrete/Masonry				2017-11-10
NJ-011		Seber Dam	2009	40.8532	-74.812	Hackettstown	Musconetcong River	Middle Delaware-Musconetcong	NJ		100								2017-11-10
NJ-012		Father John's Lane Dam	2009	41.0873	-74.6708	Lafayette Township	Tributary to Paulins Kill	Middle Delaware-Musconetcong	NJ	10	330			Recreation					2017-11-10
NJ-013		Middleville Dam	2009	41.0575	-74.8886	Stillwater Township	Tributary to Paulins Kill	Middle Delaware-Musconetcong	NJ	25	75			Recreation					2017-11-10
NJ-014		Cooke's Pond Dam	2010	41.0299	-74.1723	Franklin Lakes Borough	Tributary to Hohokus Brook	Hackensack-Passaic	NJ	6.9									2017-11-10
NJ-015	NJ00719	New Jersey No Name # 125 Dam	2010	39.4813	-74.7124	Hamilton Township	Race Branch	Great Egg Harbor	NJ	8	1450			Irrigation					2017-11-10
NJ-016	NJ00720	New Jersey No Name # 126 Dam	2010	39.4817	-74.7146	Hamilton Township	Race Branch	Great Egg Harbor	NJ	7	850			Irrigation					2017-11-10
NJ-017		Riegelsville Mill Dam	2011	40.5983	-75.177	Holland Township	Musconetcong River	Middle Delaware-Musconetcong	NJ	8	620	1866	John Prushinski	Mill	Timber crib, stone spillway			1.65 open (to Finesville Dam)	2017-11-10
NJ-018		Finesville Dam	2011	40.606	-75.1707	Pohatcong	Musconetcong River	Middle Delaware-Musconetcong	NJ	9	109	1952	James Grodon	Mill	Concrete ogee spillway			4.6 open (to Hughesville Dam)	2017-11-10
NJ-019		Calco Dam (Diffusion Weir)	2011	40.5508	-74.5519	Bridgewater Township	Raritan River	Raritan	NJ	7	201	1938	Somerset Raritan Valley Sewerage Authority	Chemical dispersion	Concrete			7.6	2018-02-09
NJ-020	NJ00434	Sterling Lake Dam	2011	39.7356	-75.1106	Washington Township	Duffield Run	Lower Delaware	NJ	14.5	150	1926		Recreation	Earthen embankment, concrete spillway				2017-11-10
NJ-021		Fullenkamp Property	2011	40.7658	-74.5052	Harding Township, Hunterdon County	Catfish Brook	Hackensack-Passaic	NJ	6.4	32			Farm	Concrete spillway, earthen embankment			< 1	2017-11-10
NJ-022		Bodine Pond Dam	2011	40.5643	-74.9361	Franklin Township, Morris County	Unnamed tributary to Capoolong Creek		NJ	6	300	1950s	Bodine	Recreation	Earthen embankment, offline			(Offline) 0.5	2017-11-10
NJ-023	NJ00130	Willever Lake Dam	2011	40.7927	-74.9563	Mansfield Township	Pohatcong Creek	Middle Delaware-Musconetcong	NJ	9	830	1944		Recreation					2017-11-10
NJ-024	NJ00371	Roberts Street Dam	2012	40.5566	-74.6486	Bridgewater	Raritan River	Raritan	NJ	7.5	255	1915/1964	Park Commission of Somerset County	Irrigation/recreation	Concrete & Rock Fill Encased within Two Rows of Steel Sheet Pile			2	2018-02-09
NJ-025	NJ00018	Sylvan Lake Dam	2012	40.4124	-74.6957	Skillman	Rock Brook	Raritan	NJ										2017-11-10
NJ-026		Nevius Street Dam	2013	40.5648	-74.6364	Borough of Raritan	Raritan River	Raritan	NJ	2.45	195	1901	Duke Farms	Aesthetics	Concrete Core with Stone Block Veneer			0.9	2018-02-09
NJ-027		Sooy Lake Dam	2013	39.8579	-74.5975	Woodland Twp., Burlington County	Trib to Burrs Mill Brook	Lower Delaware	NJ	8	500		Private	Agricultural	Earthen				2017-11-10
NJ-028		Stone's Dam	2013	40.5752	-75.0942	Milford Borough, Hunterdon County	Hakihokake Creek	Middle Delaware-Musconetcong	NJ	9	95		Milford Boro		Concrete Core with Stone Block Veneer				2017-11-10
NJ-029		Wrubel Swimming Pool Dam	2013	40.9453	-73.9431	Demarest Borough, Bergen County	Cresskill Brook	Hackensack-Passaic	NJ	8	60		Private	Swimming pool	Earthen/Stone masonry/Concrete				2017-11-10
NJ-030		Camp Inawendiwin Lower Dam	2014	39.8693	-74.6932	Tabernacle Twp.	Friendship Creek	Lower Delaware	NJ	11	450		Private	Recreation	Earthen embankment/Timber spillway				2017-11-10
NJ-031		Cedar Creek Weir	2014	39.8678	-74.1689	Lacey Township, Ocean County, NJ	Cedar Creek	Mullica-Toms	NJ	5	60	1932	USGS	Stream gauge	Cast-in-place concrete			3	2017-11-10
NJ-032		Piraneo Lake Dam	2014	40.9841	-74.7373	Andover Borough	Unnamed tributary to Pequest River	Middle Delaware-Musconetcong	NJ	10	400		Private - sold to NJ after removal		Earthen embankment & concrete/stone spillway				2017-11-10
NJ-033		Unexpected Road Dam	2014	39.566	-74.9262	Buena Vista Twp.	Unnamed tributary to Hospitality Branch		NJ	7.5	800		Public & Private		Earthen embankment/Timber spillway				2017-11-10
NJ-034		Westecunk Creek Barrier	2015	39.6414	-74.3086	Eagleswood Township/ Ocean County	Westecunk Creek	Mullica-Toms	NJ	8	The water control structure was 23 feet wide with an additional 5.5 ft wide sluiceway along river right. There was about 50ft of dike between the structure and the sluiceway, and the dike extends for several hundred feet into the forest on river left (the east side).	1920s	U.S. Fish and Wildlife Service	Likely for Cranberry farming	Concrete and Earthen dikes			~ 8	2017-11-10
NJ-035		Hughesville Dam	2016	40.63	-75.1384	Holland and Hunterdon Twps, Pohatcong and Warren Counties	Musconetcong River	Middle Delaware-Musconetcong	NJ	17	140	1880	International Process Plants and Equipment Corporation	Paper Mill Power	Concrete/remnant timber frame			5	2017-11-10
NJ-036		Westor Dam	2016	40.3398	-74.187	Holmdel Township/Monmouth County	Willow Brook tributary	Sandy Hook-Staten Island	NJ	19	130			Farm pond for irrigation	Earthen				2017-11-10
NJ-037	NJ00989	Flower Hill Dam	2017	40.2887	-74.7799	Hopewell/Mercer	Unnamed tributary to Shabakunk	Middle Delaware-Musconetcong	NJ	10	365		The College of NJ		Earthen				2018-02-08
NJ-038	NJ00507	Kazmar Pond Dam	2017	41.2027	-74.4088	Vernon/Sussex	Unnamed tributary to Wawayanda Creek	Rondout	NJ	6	40		NJ Division Parks & Forestry	Recreation	Concrete gravity				2018-02-08
NJ-039	NJ00641	Weston Mill Dam	2017	40.5302	-74.588	Borough of Manville & Franklin Township/Somerset County	Millstone River	Raritan	NJ	5	112.5	1844/1935	NJ State Parks	Mills/hydropower	Timber Crib/Concrete			4.5	2018-02-08
NJ-040	NJ00124	Columbia Lake Dam	2018	40.9241	-75.0873	Knowlton Township/Warren County	Paulins Kill	Middle Delaware-Musconetcong	NJ	18	330	1909	NJDEP Division of Fish and Wildlife	Hydropower	Ransom Hollow/Concrete	20	200		2019-02-05
NJ-041	NJ00429	Kincaid Lake Dam	2018	39.7073	-75.1902	Harrison/Gloucester	Big Clems Run	Lower Delaware	NJ	16	100	1926	Gloucester County and several private landowners	Recreation	Earthen	10	3.4		2019-02-05
NJ-042	NJ00112	Lake Basgalore Dam	2018	39.7351	-75.2835	Woolwich/Gloucester	Tributary to Raccoon Creek	Lower Delaware	NJ	13	180		Gloucester County and several private landowners	Recreation	Earthen	1.5	90		2019-02-05
NJ-043	NJ00632	Burnt Mills Dam	2019	39.5323	-75.0447	Bedminster/Somerset	Lamington	Cohansey-Maurice	NJ	8	75	1800s	Twp. of Bedminster	Grist Mill	Concrete				2020-02-06
NM-001	NM00133	McMillan Dam	1991	32.5972	-104.351	Artesia	Pecos River	Upper Pecos-Black	NM	65									2017-11-10
NM-002		Two Mile Dam	1994	35.6865	-105.895	Santa Fe	Sante Fe River	Rio Grande-Santa Fe	NM	85	720								2017-11-10
NV-001	NV10364	Cottonwood Dam #1 (Seneca Dam)	2016	39.5864	-119.883	Washoe County	Cottonwood Creek	Truckee	NV	33	300	1952	U.S.D.A. FOREST SERVICE		Earthen				2018-02-09
NV-002	NV10136	Ice Plant #1	2017	39.223	-114.89	White Pine County	Off Stream	Spring-Steptoe Valleys	NV	17	400	1972	U.S.D.A. FOREST SERVICE	Flood Control	Earthen				2018-02-09
NV-003	NV10679	Ice Plant #2	2017	39.2187	-114.895	White Pine County	Off Stream	Spring-Steptoe Valleys	NV	14		1972	U.S.D.A. FOREST SERVICE	Flood Control	Earthen				2018-02-09
NV-004	NV10805	Ice Plant #3	2017	39.2111	-114.9	White Pine County	Gleason Creek	Spring-Steptoe Valleys	NV	20	460	1972	U.S.D.A. FOREST SERVICE	Flood Control	Earthen				2018-02-09
NV-005	NV10185	Chester Dam (Crestview Reservoir)	2017	40.8485	-115.825	Elko County	Adobe Creek	Upper Humboldt	NV	58	560	1964	Private	Irrigation	Earthen				2018-02-09
NY-001		Curry Pond Dam		41.3441	-73.9437	Garrison	Phillipstown	Hudson-Wappinger	NY	3									2017-11-10
NY-002		Luxton Lake Dam		41.59	-75.0117	Tusten and Narrowsburg	Tenmile River	Upper Delaware	NY										2017-11-10
NY-003		Fort Edward Dam	1973	43.2684	-73.5967	Fort Edward	Hudson River	Hudson-Hoosic	NY	31	586								2017-11-10
NY-004		Gray Reservoir Dam	2002	43.2547	-74.9276	Cold Brook	Black Creek	Mohawk	NY	34	385	1905-6	Upper Mohawk Valley Regional Water Board	Originally water storage facility for local mills and a backup water supply for the City of Utica	Buttress				2017-11-10
NY-005	NY00493	Cuddebackville Dam	2004	41.4685	-74.6131	Godeffroy, Orange County	Neversink River	Middle Delaware-Mongaup-Brodhead	NY	5			Orange County	Originally built to divert water into a hydropower canal					2017-11-10
NY-006		American Legion Pool Dam	2007	42.5344	-75.5351	Norwich	Canasawacta Creek	Chenango	NY	4				Originally built to create a children's swimming area.					2017-11-10
NY-007	NY11552	Upper Crown Mill Dam	2008	42.9849	-76.3361	Marcellus	Nine Mile Creek	Seneca	NY			1868		Powered a wool mill that manufactured uniforms for the Union Army during the Civil War					2017-11-10
NY-008		Crowningshield Dam	2008	44.3303	-73.5467	Lewis	North Branch Boquet River	Lake Champlain	NY	7	70				Concrete Core with Stone Block Veneer				2017-11-10
NY-009		Lower Little Pond Dam	2008	42.0369	-74.7428	Andes	Unnamed Trib to the Beaverkill	East Branch Delaware	NY										2017-11-10
NY-010		Fort Covington Dam	2009	44.9896	-74.496	Fort Covington	Salmon River	Salmon	NY	10	240	1913	Fort Covington Light, Heat and Power Company	Hydropower	Concrete			37	2017-11-10
NY-011	NY01464	LaSalle Dam	2010	44.8799	-73.6563	Altona	Great Chazy River	Lake Champlain	NY	40	200	1923	Altona	Hydropower	Concrete				2017-11-10
NY-012	NY01111	William Miaski Dam	2010	42.535	-73.4183	Stephentown	trib to Kinderhook Creek	Middle Hudson	NY	13.5		1970	Private	Recreational	Earthen				2017-11-10
NY-013	NY13564	Breakneck Brook Dam	2011	41.4488	-73.9628	Putnam County	Breakneck Brook	Hudson-Wappinger	NY	18	490		NYS Office of Parks, Recreation and Historic Preservatio	Recreational	Concrete gravity				2017-11-10
NY-014	NY12415	West Winfield Dam	2011	42.8821	-75.191	Winfield	Unadilla River	Upper Susquehanna	NY	10	550	1913	Village of Winfield		Concrete gravity/Earthen				2017-11-10
NY-015	NY12073	Earl's Pond Dam	2011	42.8555	-75.6633	Madison County	Eaton Brook	Chenango	NY	15	300	1917	NY Dept of Environmental Conservation		Earthen				2017-11-10
NY-016	NY12013	Broome Corporate Park Pond Dam #1	2011	42.0403	-75.8092	Conklin	Tributary to Susquehannna River	Upper Susquehanna	NY	14	865	1987	Broome County Industrial Development Authority	Flood control & stormwater management	Earthen				2017-11-10
NY-017		Jansen Road Dam	2011	41.7281	-74.0989	New Paltz	Unknown	Rondout	NY	20.5	50			Flood control and stormwater management	Earthen/Stone				2017-11-10
NY-018	NY01046	Fowler Finch Dam	2011	42.3108	-75.2384	North Franklin	Tributary to Carrs Creek	Upper Susquehanna	NY	16	410	1958	Private	Recreation	Earthen				2017-11-10
NY-019		Hillburn Reservoir Dam	2012	41.1258	-74.1834	Village of Hillburn, Rockland County	Tributary to Ramapo River	Hackensack-Passaic	NY	22	295	1906		Water supply	Stone masonry				2017-11-10
NY-020		Eagle Lake Dam	2012	41.1532	-74.2381	Town of Tuxedo, Orange County	Tributary to Summit Brook	Hackensack-Passaic	NY	10	400			Recreation	Earthen				2017-11-10
NY-021	NY16901	Karpel Dam	2012	42.1241	-76.3472	Tioga County	Unnamed tributary to Pipe Creek	Owego-Wappasening	NY	14	100			Recreation	Earthen				2017-11-10
NY-022	NY16039	M Seeman Dam	2012	42.9353	-75.9628	Town of Pompey, Onondaga County	West Branch of Limestone Creek	Oneida	NY	40				Recreation	Earthen				2017-11-10
NY-023	NY00781	Lake Placid Village Dam	2014	44.2753	-73.9784	Lake Placid	Chubb River	Ausable River	NY	19	136	1936	Village of Lake Placid	Recreation	Concrete gravity				2017-11-10
NY-024		Chenango 7 Wildlife Pond Dam	2015	42.3638	-75.5379	Bainbridge	Tributary to Kelsey Creek	Upper Susquehanna	NY	8	200		NY Dept of Environmental Conservation		Earthen				2017-11-10
NY-025		Petro Dam (Lower Mill Brook Dam)	2015	44.0487	-73.4747	Moriah	Mill Brook	Lake Champlain	NY				Petro family (private)		Cobbles/boulders/rocks/cement			0	2017-11-10
NY-026		Saw Mill Dam	2015	44.3664	-73.3914	Willsboro	Bouquet River	Lake Champlain	NY	9	200		Village of Willsboro		Timber crib				2017-11-10
NY-027		Harrison's Pond Dam	2010	40.8936	-73.2281	King's Park	unnamed tributary of the Nissequogue River		NY			prior to 1810		Ice harvesting				0.4	2017-11-10
NY-028		Ausable Quarry Dam	2016	44.3039	-73.9242	Lake Placid	West Branch Ausable River	Ausable River	NY										2017-11-10
NY-029		Hogansburg Dam	2016	44.9742	-74.6652	Hogansburg / Franklin County	Saint Regis River	St. Regis	NY	12	281	1929	Erie Boulevard Hydro, L.P. and Saint Regis Mohawk Tribe	Hydropower	Reinforced concrete ogee spillway with integral intake / Powerhouse			555	2017-11-10
NY-030		Shapp Pond Dam	2016	41.8125	-73.7589	Dutchess County	East Branch Wappinger Creek	Hudson-Wappinger	NY	12	73	1967	Hillary Kilros		Concrete			~5	2017-11-10
NY-031		Wynantskill Dam (Hudson Valley Fuel Dam)	2016	42.7053	-73.6989	Troy	Wynantskill Creek	Middle Hudson	NY		40	1931	City of Troy		Metal			0.25	2017-11-10
NY-032		Gaynor Dam (The State Dam)	2012	43.0324	-76.0139	Fayetteville	Limestone Creek		NY			~1896	Village of Fayetteville		Limestone blocks				2017-11-10
NY-033	NY01436	Chubb River Dam	2013	44.2794	-73.9803	Lake Placid/Essex County	Chubb River	Upper Hudson	NY	~10	~75	Originally 1809; 1905 replaced by concrete dam	Village of Lake Placid	Hydropower for the manufacture of bat and hoop iron, steel anchors, and nail rods from local ore	Concrete			~0.22 miles	2019-02-05
NY-034	NY12273	Oriskany Falls Dam	2018	42.9211	-75.4797	Oriskany/Madison	Tributary to Oriskany Creek	Chenango	NY	15	95	1917	Village of Oriskany Falls	Water supply	Buttress				2019-02-05
NY-035		Prison Dam	2018						NY										2019-02-05
NY-036	NY00243	Rome Dam	2018	44.44	-73.7055	Ausable Forks	West Branch Ausable	Ausable	NY	37	205	1936	Town of Jay; originally J. & J. Rogers Company	Paper mill dam	Concrete				2019-02-05
NY-037	NY01653	Sidney Reservoir Dam	2018	42.3297	-75.4247	Bainbridge/Chanango	Peckham Brook	Upper Susquehanna	NY	20	300	1908	Village of Sidney	Water supply	Masonry/Earthen				2019-02-05
NY-038		Nicholson Road Dam	2019	41.5281	-73.6871	East Fishkill	Unnamed tributary of Stump Pond Stream	Hudson-Wappinger	NY				New York City Department of Environmental Protection		Earthen				2020-02-06
OH-001		Silver Creek Dam		41.462	-81.3263	Novelty	Silver Creek	Ashtabula-Chagrin	OH										2017-11-10
OH-002		Jones Lake Dam		39.7232	-82.0475	Bearfield Township	Ogg Creek	Muskingum	OH	20									2017-11-10
OH-003		Consol Pond Dam		40.0436	-81.1116	Bethesda	Stillwater Creek	Tuscarawas	OH	12									2017-11-10
OH-004		Williams Dam		39.8033	-82.0322	Roseville	Tributary to Brush Creek	Muskingum	OH	40									2017-11-10
OH-005		Howard’s Lake Dam		39.4278	-82.0786	Millifield	Tributary to Jackson Run		OH										2017-11-10
OH-006		Lake Hill #2 Dam		40.0761	-81.1805	Barnesville	Tributary to Robinson Run	Tuscarawas	OH	30									2017-11-10
OH-007		Strip Mine Pond Dam		40.0819	-81.1719	Barnesville	Tributary to McLuney Creek	Tuscarawas	OH	25									2017-11-10
OH-008		Lake Hill Dam #1					Tributary to Robinson Run		OH	30									2017-11-10
OH-009		Ashworth Lake Dam		39.7148	-84.6399	Eaton	Tributary to Seven Mile Creek	Lower Great Miami, Indiana, Ohio	OH	25									2017-11-10
OH-010		Foxtail Dam							OH	30									2017-11-10
OH-011	OH01488	Marshfield Lake Dam	1973	41.451	-81.9595	Westlake	Porter Creek	Black-Rocky	OH	15									2017-11-10
OH-012		Mastrine Pond Dam	1978	39.4796	-82.6447	Laurelville	Tributary to Little Pine Creek	Lower Scioto	OH	15									2017-11-10
OH-013		Fair Haven Lake Dam	1980	38.5106	-82.6033	Perry	Tributary to Ice Creek	Little Scioto-Tygarts	OH	30									2017-11-10
OH-014		Yankee Lake Dam	1980	41.2659	-80.5608	Yankee Lake	Yankee Run	Shenango	OH	26									2017-11-10
OH-015		Modoc Reservoir Dam	1981	39.4783	-82.1331	Wayne National Forest Athens Ranger District	Modoc Run	Hocking	OH	24									2017-11-10
OH-016		Foster Dam	1984	39.3195	-84.2516	Maineville	Little Miami River	Little Miami	OH										2017-11-10
OH-017		Derby Petroleum Lake Dam	1984	39.9534	-82.0948	Zainesville	Tributary to Timber Run	Licking	OH	30									2017-11-10
OH-018		Carr Lake Dam	1985	39.8399	-81.5415	Pleasant City	Tributary to Johnny Woods River	Little Muskingum-Middle Island	OH	10									2017-11-10
OH-019		Wonder Lake Dam	1986	40.9844	-81.5112	Akron	Tributary to East Reservoir	Tuscarawas	OH	15									2017-11-10
OH-020		Dutiel Pond Dam	1986	40.2436	-82.4381	Utica	Tributary to Licking River	Licking	OH	14									2017-11-10
OH-021		Ohio Power Company Pond Dam	1987				Brannon Fork	Muskingum	OH	13									2017-11-10
OH-022		Ohio Power Company Pond Dam	1987	39.7667	-81.7083	Cumberland	Collins Fork	Muskingum	OH	17									2017-11-10
OH-023		Poston Fresh Water Pond Dam	1988	39.3389	-82.1778	Athens	Tributary to Hamley Run	Hocking	OH	42									2017-11-10
OH-024		Georgetoen Freshwater Dam	1988	40.2028	-80.9464	Cadiz	Tributary to South Fork	Upper Ohio-Wheeling	OH	13									2017-11-10
OH-027		Chapel Church Lake Dam	1989				Tributary to Silver Creek		OH										2017-11-10
OH-028		State Route 800 Dam	1989	40.0429	-81.1608	Barnesville	Tributary to Spencer Creek	Tuscarawas	OH	25									2017-11-10
OH-029		Okie Rice Dam (Little Darby Dam)	1990	39.8938	-83.2187	Galloway	Little Darby Creek	Upper Scioto	OH	12									2017-11-10
OH-030		Slippery Run (Stahl) Dam	1990						OH	14									2017-11-10
OH-031		Toronto Band Father’s Lake Dam	1991	40.5097	-80.7305	Toronto	Town Fork	Upper Ohio	OH	15									2017-11-10
OH-032		Cottingham Lake Dam	1991	39.3639	-82.12	The Plains	Tributary to Hocking River	Hocking	OH	17									2017-11-10
OH-033		Armington Dam #2	1991						OH	15									2017-11-10
OH-034		Burt Lake Dam	1992	41.1071	-84.4185	Oakwood	Tributary to Little Auglaize River	Auglaize	OH	18									2017-11-10
OH-035		Jacoby Road Dam	1997	39.7641	-83.9017	Greene, OH	Little Miami River	Little Miami	OH	8	100	1910		Hydropower					2017-11-10
OH-036		Milan Wildlife Area Dam (Coho Dam)	2002	41.2908	-82.6371	Milan Township, OH	Huron River	Huron-Vermilion	OH	5	114	1960s	Ohio Dept Natural Resources		Concrete arch				2017-11-10
OH-037		Dennison Dam	2002	40.2426	-83.0604	Delaware	Olentangy River	Upper Scioto	OH	4	225	Early 1900s		Hydropower	Concrete arch				2017-11-10
OH-038		Camp Miaconda Dam	2003	41.6919	-83.675	Lucas, OH	Ottawa River	Ottawa-Stony	OH	5	50		Boy Scouts of America, Erie Shores Council	Recreation	Concrete arch				2017-11-10
OH-039		St. John's Dam	2003	41.03	-83.2158	Tiffin	Sandusky River	Sandusky	OH	7	150	Early 1900s	Ohio-American Water Company	Hydropower; water supply until 1988					2017-11-10
OH-041		Munroe Falls Dam	2006	41.1414	-81.4367	Munroe Falls	Cuyahoga River	Cuyahoga	OH	13		1817		Water supply	1817 wood; 1903 rebuilt masonry				2017-11-10
OH-042		Wolfe Park Dam	2008	39.9641	-82.9479	Columbus and Bexley	Alum Creek	Upper Scioto	OH	4		1930s		Recreation	Cut stone blocks				2017-11-10
OH-043		Nelson Park Dam	2008	39.9761	-82.9452	Columbus and Bexley	Alum Creek	Upper Scioto	OH	4		1930s		Recreation; perhaps water supply originally	Masonry; rock; concrete; rebar				2017-11-10
OH-044	OH00432	Englewood Reserve Dam	2009	39.871	-84.2869	Englewood	Stillwater River	Upper Great Miami, Indiana, Ohio	OH	8	150	1920s		Flood control	Concrete			1	2017-11-10
OH-045		Panhandle Road Dam	2010	40.3227	-83.0704	Troy Township, Delaware Co	Olentangy River	Upper Scioto	OH	4		1941	Both state and privately owned	Recreational structure	Concrete				2017-11-10
OH-046		East Branch Dam	2010	41.5604	-81.5298	Euclid	Euclid Creek	Ashtabula-Chagrin	OH	6	40	1933	YMCA camp	Swimming	Concrete				2017-11-10
OH-047		Williamsport Dam	2010				Deer Creek	Ohio Brush-Whiteoak	OH									88	2017-11-10
OH-048		German Farm Dam	2012	40.8584	-84.2898	Allen County	Auglaize River	Auglaize	OH	6		1930s	Publicly owned	Recreation	Concrete arch dam, was modified from a timber crib dam				2017-11-10
OH-049		5th Avenue Dam	2012	39.9888	-83.0245	Columbus	Olentangy River	Upper Scioto	OH	8		1935	Ohio State University powerplant - has not been in use since 1950s	Hydropower	Concrete arch dam				2017-11-10
OH-050		Baldwin Creek Dam 1	2012	41.366	-81.8547	Berea	Rocky River	Black-Rocky	OH	3	30	1980	City of Berea	Grade control and pool water for intake	Concrete			1	2017-11-10
OH-051		Baldwin Creek Dam 2	2012	41.3653	-81.8554	Berea	Rocky River	Black-Rocky	OH	1.5	20	1980	City of Berea	Grade control and pool water for intake	Concrete base with flash boards			1	2017-11-10
OH-052		Baldwin Creek Dam 3	2012	41.3611	-81.8531	Berea	Rocky River	Black-Rocky	OH	5	20	1980	City of Berea	Grade control and pool water for intake	Concrete			1	2017-11-10
OH-053	OH01108	LeFever Powerhouse Dam	2013	41.137	-81.4816	Cuyahoga Falls	Cuyahoga River	Cuyahoga	OH					Hydropower					2017-11-10
OH-054		Sheraton Mill Dam	2013	41.1332	-81.4823	Cuyahoga Falls	Cuyahoga River	Cuyahoga	OH			Early 1900s		Hydropower	Low-head dam				2017-11-10
OH-055		Fink Dam	2014	41.2377	-81.5737	Peninsula	Unnamed tributary to Cuyahoga River	Cuyahoga	OH	15	100		National Park Service		Earthen				2017-11-10
OH-056		Harpham Dam	2014	41.2384	-81.5847	Peninsula	Unnamed tributary to Cuyahoga River	Cuyahoga	OH	20	135		National Park Service		Earthen				2017-11-10
OH-057		Heart Break Dam	2014	41.2278	-81.5583	Peninsula	Unnamed tributary to Cuyahoga River	Cuyahoga	OH	15	100		National Park Service		Earthen				2017-11-10
OH-058		Oscada Dam	2014	41.2389	-81.5707	Peninsula	Unnamed tributary to Cuyahoga River	Cuyahoga	OH	25	260		National Park Service		Earthen				2017-11-10
OH-059		Pittinger Dam	2014	41.2047	-81.5216	Peninsula	Unnamed tributary to Cuyahoga River	Cuyahoga	OH	20	200		National Park Service		Earthen				2017-11-10
OH-060	OH00519	West Milton Dam	2014	39.977	-84.325	West Milton, OH	Stillwater River	Upper Great Miami, Indiana, Ohio	OH	13	305	1918	City of West Milton	Hydropower	Low-head dam/Concrete			2.2	2017-11-10
OH-061	OH00745	Main Street Dam	2013	39.9556	-83.0077	Columbus	Scioto River	Upper Scioto	OH			1921							2017-11-10
OH-062		Secor Road Dam	2007	41.6575	-83.6203	Toledo	Ottawa River	Ottowa-Stony	OH	9	50	1920s (rebuilt 1960s)	Village of Ottowa Hills	Prevent road flooding	Concrete arch				2017-11-10
OH-063		Morrow Lake Dam	2015			Jackson County	Flint Run		OH	38.6	275		Buckeye Furnace Mining Co. LLC		Earthen				2017-11-10
OH-064		Central Avenue Dam	2008	40.3007	-83.0633	Columbus	Olentangy River	Upper Scioto	OH	4	200	1955	City of Delaware	Recreation	Masonry				2017-11-10
OH-065		Middletown Hydraulic Dam	1993	39.5423	-84.3633	Butler County	Great Miami River	Lower Great Miami	OH	10		1840	Abandoned	Navigation	Timber crib/masonry				2017-11-10
OH-066		Lovers Lane Dam	2005	41.2406	-80.8648	Warren	Mahoning River	Mahoning	OH	4	300		Abandoned	Water for industry	Rocks				2017-11-10
OH-067		North River Road Dam	2005	41.2389	-80.882	Warren	Mahoning River	Mahoning	OH	4	300			Water for industry	Rocks				2017-11-10
OH-068		River Street Dam	2006	40.294	-83.0604	Delaware	Olentangy River	Upper Scioto	OH	3.5	185	1950s	City of Delaware	Flood control/recreation	Concrete arch				2017-11-10
OH-069	OH02100	Bradford Sewage Lagoon I	2017	40.135	-84.4217	Miami	Offstream - near Ballinger Run	Upper Great Miami	OH	14.5	2140	1963	Village of Bradford	Waste Retention	Earthen				2018-02-08
OH-070	OH02101	Bradford Sewage Lagoon II	2017	40.1361	-84.4217	Miami	Offstream - near Ballinger Run	Upper Great Miami	OH	9.6	2320	1963	Village of Bradford	Waste Retention	Earthen				2018-02-08
OH-071	OH00884	Conservation Pond No. 1 (Jockey Hollow No. 1) Dam	2017	40.1908	-81.1128	Harrison	Tributary to Boggs Fork	Tuscarawas	OH				ODNR, Division of Wildlife	Mining then Recreation, Public	Earthen			0.58	2018-02-08
OH-072	OH00885	Conservation Pond No. 2 (Jockey Hollow No. 2) Dam	2017	40.1897	-81.1172	Harrison	Tributary to Boggs Fork	Tuscarawas	OH	73	650	1952	ODNR, Division of Wildlife	Mining then Recreation, Public	Earthen			0.25	2018-02-08
OH-073	OH00886	Conservation Pond No. 3 (Jockey Hollow No. 3) Dam	2017	40.1994	-81.0911	Harrison	Tributary to Boggs Fork	Tuscarawas	OH	52.1	300		ODNR, Division of Wildlife	Mining then Recreation, Public	Earthen			0.18	2018-02-08
OH-074	OH00645	Killdeer Upground Reservoir	2017	40.7083	-83.375	Wyandot	Offstream - near Tymochtee Creek	Sandusky	OH	45.5		1971	ODNR	Recreation, Public	Earthen				2018-02-08
OH-075	OH02317	Whispering Pines Lake Dam	2017	41.0167	-81.1967	Portage	Tributary to Deer Creek	Mahoning	OH	13	615	1950	Atwater Pines LLC	Recreation, Private	Earthen				2018-02-08
OH-076		Willow Grove Park Dam	2017	40.7736	-80.7795	Lisbon	Little Beaver Creek		OH	6									2018-02-08
OH-077	OH00809	Ballville Dam	2018	41.3264	-83.1364	Fremont/Sandusky	Sandusky River	Sandusky	OH	34.4	423	1911	City of Fremont (originally Freemont Power and Light)	Hydropower	Concrete Gravity				2019-02-05
OH-078	OH02636	Pres Vannes Lake Dam	2018	40.8058	-81.7325	Dalton/Wayne	Tributary to Sugar Creek	Tuscarawas	OH	17.6	211	1951	Pres Vannes, Inc.	Private recreation	Earthfill				2019-02-05
OH-079	OH00424	Tait Station Dam	2018	39.73	-84.2111	Dayton/Montgomery	Great Miami River	Lower Great Miami	OH	4	625	1935	Miami Conservancy District	Water cooling for power plant production	Conrete				2019-02-05
OH-080		Williamsburg Low-Head Dam	2018	39.0622	-84.0554	Village of Williamsburg, Clermont County	East Fork of the Little Miami River	Little Miami	OH	6.5	120	1940s	Village of Williamsburg		Timber cribbing/concrete overlay w/rebar	50+	10		2019-06-19
OH-081		Cilley Creek Dam	2017			Wyoming	Cilley Creek		OH
OH-082		Batavia Dam	2019	39.077	-84.182	Batavia	Little Miami River	Little Miami	OH			1945	Village of Batavia	Water Supply	Concrete				2020-02-06
OH-083	OH01611	Burton Lake Dam	2019	41.4303	-81.1861	Geauga	Bridge Creek	Cuyahoga	OH	9.1	575	1952	Geauga County Board of Comm.	Recreation/Private	Dam & Spillway/Earthfill				2020-02-06
OH-084	OH02490	Kinsman Lake Dam	2019	41.4494	-80.58	Trumbull	Stratton Creek	Shenango	OH	23	570	~1930	Kinsman Lakeland Assoc.	Recreation/Private	Dam & Spillway/Earthfill				2020-02-06
OH-085		Sauder Lake Dam	2019	40.9156	-82.5297	Richland	unnamed tributary to Black Fork Mohican River	Mohikan	OH	31.4	175	1990's	Ivan Sauder	Recreation/Private	Dam & Spillway/Earthfill				2020-02-06
OR-001		Lafayette Locks Dam	1963	45.2308	-123.104	Dayton	Yamhill Basin	Yamhill	OR	25	125	1900							2017-11-10
OR-002		Catching Dam	1994	43.7572	-122.499	Westfir	North Fork Middle Fork Willamette River	Middle Fork Willamette	OR	28	225								2017-11-10
OR-003		Marie Dorian Dam	1997	45.9062	-118.366	Milton-Freewater	Walla Walla River	Walla Walla	OR	8	100								2017-11-10
OR-004		Jackson Street Dam	1998	42.3317	-122.872	Medford	Bear Creek	Middle Rogue	OR	11	120								2017-11-10
OR-005		Alphonso Dam	1999	42.5949	-122.975	Rogue River	Evans Creek	Middle Rogue	OR	10	56	1890							2017-11-10
OR-006		Unnamed Dam	1999				Poorman Creek	Crosswicks-Neshaminy	OR										2017-11-10
OR-007		Lithia Park Dam 1	2000	42.1977	-122.716	Ashland	Ashland Creek	Middle Rogue	OR										2017-11-10
OR-008		Lithia Park Dam 2	2000	42.1976	-122.716	Ashland	Ashland Creek	Middle Rogue	OR										2017-11-10
OR-009		Lithia Park Dam 3	2000	42.1961	-122.716	Ashland	Ashland Creek	Middle Rogue	OR										2017-11-10
OR-010		Krouse-Haggar Push-up Dam	2002	42.2762	-123.212	Grants Pass	Applegate River	Applegate	OR										2017-11-10
OR-011		Byrne Diversion Dam	2002	42.1165	-123.052	Jacksonville	Beaver Creek	Applegate	OR	3									2017-11-10
OR-012		Maple Gulch Diversion Dam	2002	42.5787	-123.038	Rogue River	Evans Creek	Middle Rogue	OR										2017-11-10
OR-013		Rock Creek Dam	2002	44.904	-118.068	Haines	Tributary to the Powder River	Powder	OR	13									2017-11-10
OR-014		Dinner Creek Dam	2003				Dinner Creek		OR	10	35								2017-11-10
OR-015		Buck & Jones Diversion Dam	2003	42.1751	-123.003	Jacksonville	Little Applegate River	Applegate	OR	5	100								2017-11-10
OR-016		Unnamed Dam	2003				Wagner Creek	Crosswicks-Neshaminy	OR	4									2017-11-10
OR-017		Brownsville Dam	2007	44.3878	-122.933	Brownsville	Calapooia River	Upper Willamette	OR	5		1858	Divert water for a millrace					40	2017-11-10
OR-018		Marmot Dam	2007	45.3996	-122.133	Sandy	Sandy River	Lower Columbia-Sandy	OR	47		1912	Pacific Gas and Electric Co.	Originally part of the Bull Run hydropower project.					2017-11-10
OR-019		South Fork Klaskanine Dam	2007	46.0517	-123.726	Astoria	South Fork Klaskanine River	Lower Columbia	OR	12		1980		Divert water to a commercial hatchery				2.25	2017-11-10
OR-020	OR82202	Elk Creek Dam	2008	42.6793	-122.737	Jackson County	Elk Creek	Upper Rogue	OR				Army Corps of Engineers	Flood control	Concrete				2017-11-10
OR-021		Gold Hill Dam	2008	42.4591	-123.021	Gold Hill River Mile 121	Rogue River	Middle Rogue	OR	9		1931	Originally Ideal Cement Company; owned by City of Gold Hill at time of removal	Diversion Dam	Concrete				2017-11-10
OR-022	OR03753	Chiloquin Dam	2008	42.5626	-121.862	Chiloquin	Sprague River	Sprague	OR									80	2017-11-10
OR-023		Savage Rapids Dam	2009	42.4206	-123.23	Grants Pass, OR	Rogue River	Middle Rogue	OR	39	500	1921	Grants Pass Irrigation District	Water Supply					2017-11-10
OR-024	OR00595	Gold Ray Dam	2010	42.4369	-122.984	Rivermile 125.6 on the Rogue River, near Central Point, Jackson County, OR.	Rogue River	Middle Rogue	OR	33 ft (wood crib dam) and 38 ft (concrete dam)	360 ft (concrete dam)	1904 (Wood crib dam) and 1941 (concrete dam)	Jackson County	Hydropower until 1972	Concrete			Access to 333 miles of high quality spawning habitat; reclaims 1.5 miles of spawning habitat previously inundated by the dam's reservoir	2017-11-10
OR-025		Powerdale Dam	2010	45.665	-121.524	Near Hood River, OR	Hood River	Middle Columbia-Hood	OR	10	206	1923	PacifiCorp	Hydropower	Concrete			3	2017-11-10
OR-026		Sodom Dam	2011	44.4097	-123.045	Shedd, Oregon	Calapooia River	Upper Willamette	OR	11	85	1858	Oregon Parks and Recreation Department	Water for historic Thompson Mill	Originally: pushup/timber; later: concrete			70 (includes future removal of Shearer Dam)	2017-11-10
OR-029		South Fork Necanicum Diversion Dam	2012	45.5336	-123.5	Seaside, Clatsop County	South Fork Necanicum	Wilson-Trusk-Nestuccu	OR	8	50	1920s	City of Seaside	Domestic Drinking Water	Channel Spanning/Concrete			3.4	2017-11-10
OR-030		Valsetz Dam	2012	44.8511	-123.668	Valsetz-Fall City, Polk County	South Fork Siletz River	Siletz-Yaquina	OR	10	50	1916	Valsetz Lake Log Pond		Wood Crib			17	2017-11-10
OR-031		Sisters Dam Removal	2012	44.2857	-121.548	Sisters, Jefferson County	Wychus Creek	Upper Deschutes	OR				Irrigation District	Irrigation Dam	Wood & Stanchions			19	2017-11-10
OR-032		Confluence Dam Removal	2012			Prineville, Crook Co.	Allen Creek		OR	3	20		Cheryl Parga	Irrigation Diversion	Concrete			~10	2017-11-10
OR-033		Ward Dam Removal	2012			Prineville, Crook Co.	Mckay Creek		OR	3 (Upstream water surface to downstream water surface differential)	20		Cheryl Parga	Irrigation Diversion	Concrete			13	2017-11-10
OR-034		Taylor Dam	2012	45.6519	-118.879	Pendleton/Reith, Umatilla County	Birch Creek	Umatilla	OR	8	50		Greg Taylor	Irrigation Diversion	concrete			50	2017-11-10
OR-035		Low Dam Removal	2012	45.2581	-118.534	Pilot Rock, Umatilla County	Birch Creek	Upper Grande Ronde	OR	3	25		Wayne Low	Irrigation Diversion	Concrete			30	2017-11-10
OR-036		Shear Dam	2011	44.4098	-123.045	Shedd		Upper Willamette	OR				Oregon Parks and Recreation Dept					70	2017-11-10
OR-037		Corral Creek Dam	2013	45.1754	-122.506	Sherwood	Corral Creek	Molalla-Pudding	OR	4	35	1945		Irrigation diversion	Concrete			3	2017-11-10
OR-038		Cox Creek Dam	2013	44.6435	-123.072	Albany	Cox Creek	Upper Willamette	OR	6	120	1932	Nebergall Meat Packing Plant		Concrete			< 1 mile	2017-11-10
OR-039		Hamby Dam	2013	45.4691	-118.858	Pilot Rock	Birch Creek	Umatilla	OR					Irrigation diversion	Concrete			35 (additional 34+ historical miles above other barriers)	2017-11-10
OR-040		Sandy River Delta Dam	2013	45.5535	-122.378	Troutdale	Sandy River	Lower Columbia-Sandy	OR	8	750	1930	Oregon State Game Commission (now Oregon Department of Fish and Wildlife)	Originally intended to improve fish habitat	Timber piles, with boulders and gravel			>1	2017-11-10
OR-041		Stearns Dam	2013	44.2039	-120.875	Prineville	Crooked River	Lower Crooked	OR	6	150	1934		Irrigation diversion	Concrete			12	2017-11-10
OR-042		Tokay Canal Dam	2013	42.4431	-123.286	Grants Pass	Jones Creek	Middle Rogue	OR	8	32			Irrigation diversion/canal	Concrete			2.6	2017-11-10
OR-043		Wright Dam	2013	45.5758	-121.237	The Dalles	Mill Creek	Middle Columbia-Hood	OR	4	65			Irrigation diversion	Concrete			~14 (additional 20 + miles historical habitat above other barriers)	2017-11-10
OR-044		Zell Dam	2013	45.9026	-118.358	Milton-Freewater	Walla Walla	Walla Walla	OR	3	60			Irrigation diversion	Rock push-up			49	2017-11-10
OR-045		Hoeft Dam	2014	45.5052	-118.82	Pilot Rock	Birch Creek	Umatilla	OR	5				Irrigation	Concrete			66	2017-11-10
OR-046		Pine Meadow Ranch Dam	2014	44.2683	-121.558	Sisters	Whychus Creek	Upper Deschutes	OR	6		Late 1980s (replaced earthen structures from 1800s)	Pine Meadow Ranch	Irrigation	Concrete			18	2017-11-10
OR-047	OR02213	Little Sandy River Dam	2008	45.4148	-122.178	Clackamas County	Little Sandy River	Lower Columbia-Sandy	OR	16			Portland General Electric	Hydropower					2017-11-10
OR-048		Hogan Cedars Dam	2001	45.4775	-122.411	Gresham	Johnson Creek	Lower Willamette	OR	4									2017-11-10
OR-049		Canyon Creek Meadows Dam	2015	44.2368	-118.772	John Day/Grant County	Canyon Creek	Upper John Day	OR	53	165	1963	OR Dept of Fish and Wildlife	Recreation	Earthen			<1	2017-11-10
OR-050		Fielder Dam	2015	42.4756	-123.183	City of Rogue River/Jackson County	Evans Creek	Middle Rogue	OR	20	215	1934	Private	Irrigation	Concrete			70	2017-11-10
OR-051		Wimer Dam	2015	42.5453	-123.132	City of Rogue River/Jackson County	Evans Creek	Middle Rogue	OR	20	65	1930	Private	Irrigation	Concrete			70	2017-11-10
OR-052		Odell Dam	2016	45.651	-121.543	Hood River County	Hood River	Lower Columbia-Sandy	OR	12	30	1983		Microhydro electricity generating facility	Concrete			2	2017-11-10
OR-053		Million Irrigation Ditch Dam	2012	42.1994	-122.714	Ashland	Ashland Creek		OR					Irrigation					2017-11-10
OR-054		Dillon Diversion Dam	2017	45.7582	-119.216	Pendleton	Umatilla River	Umatilla	OR	16	200	1915	Dillon Irrigation Company						2018-02-08
OR-055		Beeson-Robinson Diversion Dam	2017	42.2275	-122.793	Talent	Wagner Creek	Middle Rogue	OR	5.5			Bigelow Family Trust	Irrigation	Concrete with wood baffles				2018-02-12
OR-056		C-2 Meyers 1	2018	42.451	-122.628	Eagle Point	Salt Creek (Little Butte Creek)	Chetco	OR	3	9			Irrigation/Water diversion	Push-up dam (rocks, tarps)			0.2	2019-02-05
OR-057		C-2 Meyers 2	2018	42.545	-122.626	Eagle Point	Salt Creek (Little Butte Creek)	Illinois	OR	2.5	6			Irrigation/Water diversion	Push-up dam (rocks, tarps)			0.4	2019-02-05
OR-058		Forest Creek Dam	2018	42.2425	-123.036	Ruch OR RM 2	Forest Creek	Klamath	OR	8	20	1950s		Water diversion for mill ponds and a bridge	Concrete				2019-02-05
OR-059		Hartman Ditch Dam	2018	42.3012	-123.132	Applegate	Humbug Creek	Klamath	OR					Irrigation				0.4	2019-02-05
OR-060		Jamison Dam	2018	42.1892	-123.211	Applegate	Jamison Creek	Klamath	OR					Irrigation				1.3	2019-02-05
OR-061		Smith-Meyer-Roper Dam	2019	42.204	-122.712	Ashland/Jackson	Ashland Creek	Middle Rogue	OR	2.5	30	1948	City of Ashland	Irrigation diversion	Concrete	2			2020-02-06
OR-028		Farmers Ditch Irrigation Dam	2012	42.184	-123.018	Medford, Jackson County	Little Applegate River	Applegate	OR	9 (including foundation)	70	1920s		Irrigation diversion	Concrete			20	2017-11-10
PA-001		Diverting Dam		41.2421	-75.9714	Plymouth	Coal Creek	Upper Susquehanna-Lackawanna	PA	8	55								2017-11-10
PA-002		Amish Dam					Muddy Creek		PA	3	40								2017-11-10
PA-003		Crystal Springs Dam		39.9318	-75.9145	Parkesburg	Birch Run	Brandywine-Christina	PA										2017-11-10
PA-004		Lower Friendship Dam	1982						PA	30									2017-11-10
PA-005		Upper Friendship Dam	1982						PA	12									2017-11-10
PA-006		Lemon House Pond Dam	1984						PA	15									2017-11-10
PA-007		No Name Dam at Peace Light Inn	1991						PA	7									2017-11-10
PA-008		Van Horn Dam #1	1991			Upper and Lower Makefield Townships			PA	8									2017-11-10
PA-009		Van Horn Dam #5	1991			Upper and Lower Makefield Townships			PA	12									2017-11-10
PA-010		Mussers Dam	1992	40.7672	-76.8726		Middle Creek	Lower Susquehanna-Penns	PA	31	384								2017-11-10
PA-011		Butterfield Pond Dam	1992						PA	13									2017-11-10
PA-012		Coal Creek Dam #2	1995	41.242	-75.9713	Plymouth	Coal Creek	Upper Susquehanna-Lackawanna	PA	23	116								2017-11-10
PA-013		Coal Creek Dam #3	1995	41.2442	-75.9737	Plymouth	Coal Creek	Upper Susquehanna-Lackawanna	PA	24									2017-11-10
PA-014		Coal Creek Dam #4	1995	41.2511	-75.9745	Plymouth	Coal Creek	Upper Susquehanna-Lackawanna	PA	14	356								2017-11-10
PA-015	PA01053	Maple Hollow Reservoir Dam (Ducansville Reservoir)	1995	40.4399	-78.4868	Duncansville	Gillians Run	Upper Juniata	PA	22	192								2017-11-10
PA-016		Niederriter Farm Pond Dam	1995				Mill Creek		PA	21	350								2017-11-10
PA-017		Williamsburg Station Dam	1996	40.4716	-78.2082	Williamsburg	Frankstown Branch Juniata River	Upper Juniata	PA	13	260								2017-11-10
PA-018		Red Run Dam	1996				Red Run		PA	7	40								2017-11-10
PA-019	PA00040	Pomeroy Memorial Dam	1996	41.7867	-76.8214	Troy	West Branch Sugar Creek	Upper Susquehanna-Tunkhannock	PA	24	442								2017-11-10
PA-020		Yorkane Dam	1997				Codorus River (tributary)		PA										2017-11-10
PA-021		Snavely's Mill Dam	1997	40.132	-76.4054	Manheim	Chiques Creek	Lower Susquehanna	PA	3	106								2017-11-10
PA-022		Maple Grove Dam	1997				Little Conestoga River		PA	6	60								2017-11-10
PA-023		Yorktowne Paper Dam	1997	39.9826	-76.7222	York	Mill Creek	Lower Susquehanna	PA	5	60								2017-11-10
PA-024		Castle Fin Dam	1997	39.7666	-76.3266		Muddy Creek	Lower Susquehanna	PA	5	383								2017-11-10
PA-025		Clear Shade Creek Reservoir Dam	1998	40.1497	-78.7824	Shade Township	Clear Shade Creek	Conemaugh	PA	14	190								2017-11-10
PA-026		American Paper Products Dam	1998	40.0791	-76.2596	Landcaster	Conestoga River	Lower Susquehanna	PA	4	130								2017-11-10
PA-027		Rose Hill Intake Dam	1998	40.5159	-78.3606	Altoona	Kettle Creek	Upper Juniata	PA	12	150								2017-11-10
PA-028		Unnamed Dam	1998	40.6434	-77.5787	Mifflin County	Kishacoquillas Creek	Crosswicks-Neshaminy	PA	9	175								2017-11-10
PA-029		Unnamed Dam	1998				Laural Run	Crosswicks-Neshaminy	PA	5	50								2017-11-10
PA-030		Mill Port Conservancy Dam	1998	40.1376	-76.2583	Leola	Lititz Run	Lower Susquehanna	PA	10	10								2017-11-10
PA-031		Unnamed Dam	1998				Lititz Run	Crosswicks-Neshaminy	PA	4	10								2017-11-10
PA-032		East Petersburg Authority Dam	1998				Little Conestoga River		PA	4	20								2017-11-10
PA-033		Cabin Hill Dam	1998	40.9397	-77.7883	Milesburg	Spring Creek	Bald Eagle	PA										2017-11-10
PA-034		Unnamed Dam	1998				Tinicum Creek Tributary	Crosswicks-Neshaminy	PA	6	40								2017-11-10
PA-035		Rock Hill Dam	1999	39.9629	-76.3653	Millersville	Conestoga River	Lower Susquehanna	PA	13	300								2017-11-10
PA-036		Unnamed Dam	2000	41.4331	-78.7363	Ridgway	Clarion River	Crosswicks-Neshaminy	PA										2017-11-10
PA-037		Martins Dam	2000	40.1941	-76.1642	Ephrata	Cocalico Creek	Lower Susquehanna	PA										2017-11-10
PA-038		Muren's (Seitzville Mill) Dam	2000	39.8293	-76.7619	Seven Valleys	South Branch Codorus Creek	Lower Susquehanna	PA	12	100								2017-11-10
PA-039		Henry Eby Dam	2000	40.1533	-76.1275	Ephrata	Conestoga River	Lower Susquehanna	PA										2017-11-10
PA-040		Hinkletown Mill Dam	2000	40.1531	-76.1282	Ephrata	Conestoga River	Lower Susquehanna	PA										2017-11-10
PA-041		Findley Run Dam	2000	40.4211	-78.9723	East Wheatfield	Findley Run	Conemaugh	PA										2017-11-10
PA-042		Wild Lands Conservancy Dam	2000	40.5416	-75.5113	Emmaus	Little Lehigh Creek	Lehigh	PA	5	75								2017-11-10
PA-043		Unnamed Dam	2000	40.2463	-75.6565	Pottstown	Manatawny Creek	Crosswicks-Neshaminy	PA										2017-11-10
PA-044		Franklin Mill Dam	2000	40.7843	-77.046	Middleburg	Middle Creek	Lower Susquehanna-Penns	PA									40	2017-11-10
PA-045		Amish Dam #1	2000	40.1613	-76.1083	Ephrata	Muddy Creek	Lower Susquehanna	PA				Amish	Agriculture					2017-11-10
PA-046		Amish Dam #2	2000	40.1647	-76.11	Ephrata	Muddy Creek	Lower Susquehanna	PA				Amish	Agriculture					2017-11-10
PA-047		Amish Dam #3	2000	40.1724	-76.1047	Ephrata	Muddy Creek	Lower Susquehanna	PA				Amish	Agriculture					2017-11-10
PA-048		Amish Dam #4	2000	40.1745	-76.0794	New Holland	Muddy Creek	Lower Susquehanna	PA				Amish	Agriculture					2017-11-10
PA-049		Welfare Dam	2000	41.3353	-77.7289	Renovo	Paddy Run	Middle West Branch Susquehanna	PA										2017-11-10
PA-050		Barnitz Mill Dam	2000	40.1234	-77.2213	Carlisle	Yellow Breeches Creek	Lower Susquehanna-Swatara	PA				Dickenson Township						2017-11-10
PA-051		Cedar Ck Dam #1	2001	40.5773	-75.5391	Allentown	Cedar Creek	Lehigh	PA										2017-11-10
PA-052		Dorney Park Dam	2001	40.5791	-75.5355	Allentown	Cedar Creek	Lehigh	PA										2017-11-10
PA-053		Good Hope Mill Dam	2001	40.2625	-76.9788	Hampden	Conodoguinet Creek	Lower Susquehanna-Swatara	PA	8								22.2	2017-11-10
PA-054		Rexmont Dam #1	2001	40.2793	-76.3578	Lebanon	Hammer Creek	Lower Susquehanna	PA				City of Lebanon						2017-11-10
PA-055		Hammer Creek Dam	2001	40.2422	-76.3361	Lititz	Hammer Creek	Lower Susquehanna	PA	8									2017-11-10
PA-056		Unnamed Dam #1	2001	40.0114	-76.0624	Kinzers	Houston Run	Lower Susquehanna	PA										2017-11-10
PA-057		Unnamed Dam #2	2001	40.0108	-76.0964	Paradise	Pequea Creek	Lower Susquehanna	PA										2017-11-10
PA-058		Laurel Run Reservoir Dam	2001	41.3827	-78.552	St Marys	Laurel Run	Clarion	PA	37									2017-11-10
PA-059		Meisers Mill Dam	2001	40.6482	-76.359	Mt Pleasant Mills	West Branch Mahantango Creek	Lower Susquehanna-Swatara	PA	5	75								2017-11-10
PA-060		Amish Dam #5	2001	40.1752	-76.0767	New Holland	Muddy Creek	Lower Susquehanna	PA				Amish	Agriculture					2017-11-10
PA-061		Amish Dam #6	2001	40.1786	-76.0702	New Holland	Muddy Creek	Lower Susquehanna	PA				Amish	Agriculture					2017-11-10
PA-062		Amish Dam #7	2001	40.1793	-76.0688	Denver	Muddy Creek	Lower Susquehanna	PA				Amish	Agriculture					2017-11-10
PA-063		Amish Dam #8	2001	40.1781	-76.0503	Denver	Muddy Creek	Lower Susquehanna	PA				Amish	Agriculture					2017-11-10
PA-064		Intake Dam	2001	40.1668	-76.4065	Manheim	Rife Run	Upper Susquehanna-Lackawanna	PA	8	50								2017-11-10
PA-065		Deep Hollow Creek Dam	2002	41.2582	-75.7923	Pittston	Deep Hollow Creek	Upper Susquehanna-Lackawanna	PA										2017-11-10
PA-067		Rexmont Dam #2	2002	40.2772	-76.3584	South Lebanon	Tributary to Hammer Creek	Lower Susquehanna	PA				City of Lebanon						2017-11-10
PA-068		Young's Dam	2002	40.1466	-76.278	Lititz	Lititz Run	Lower Susquehanna	PA	3									2017-11-10
PA-069		Unnamed Dam	2003	40.751	-77.2123	Beaver Springs	Beaver Creek	Crosswicks-Neshaminy	PA										2017-11-10
PA-070		Black Dam	2003	40.1941	-77.3719	Newville	Conodoguinet Creek	Lower Susquehanna-Swatara	PA	10	350		Private	Mill power				22	2017-11-10
PA-071		Unnamed Dam	2003	40.1576	-75.4641	Collegeville	Doe Run	Crosswicks-Neshaminy	PA										2017-11-10
PA-072		Unnamed Dam	2003	40.0002	-76.11	New Holland	Eshleman Run	Crosswicks-Neshaminy	PA										2017-11-10
PA-073		Stony Point Dam (Furnace Creek Dam)	2003	39.9879	-77.5007	Womelsdorf/Shippensburg	Furnace Creek	Lower Susquehanna-Swatara	PA										2017-11-10
PA-074		Daniel Esh Dam	2003	40.0099	-76.2772	Lancaster	Mill Creek	Lower Susquehanna	PA	2			Amish	Water for skating and to power a very small pump					2017-11-10
PA-075		Collegeville Dam	2003	40.1911	-75.4493	Collegeville	Perkiomen Creek	Schuylkill	PA	6	250	1708	Power for Collegeville Mill						2017-11-10
PA-076		Red Shale Dam	2003	41.4814	-75.2327	Hawley	Red Shale Brook	Lackawaxen	PA										2017-11-10
PA-078		Packerton Dam	2004	40.845	-75.7284	Lehighton	Beaver Run	Lehigh	PA										2017-11-10
PA-079		Detter's Mill Dam	2004	40.0141	-76.9263	Dover	Conewago Creek	Lower Susquehanna	PA	7	250			Mill dam	Rock indigenous to the area			7	2017-11-10
PA-080		Durham Dam	2004	40.5804	-75.2	Riegelsville	Cooks Creek	Middle Delaware-Musconetcong	PA	10									2017-11-10
PA-081		Cleversburg Water Supply Dam	2004	40.0101	-77.462	Shippensburg	Burd Run	Lower Susquehanna-Swatara	PA	4		1902	PA Bureau of Forestry	Water supply					2017-11-10
PA-082		Lower Poplar Run Reservoir Dam	2004	40.6242	-76.4	Pine Grove	Poplar Run	Lower Susquehanna-Swatara	PA	2021-10-12				Water supply					2017-11-10
PA-083		Upper Poplar Run Reservoir Dam	2004	40.6228	-76.4028	Pine Grove	Poplar Run	Lower Susquehanna-Swatara	PA	2021-10-12				Water supply	Stone masonry				2017-11-10
PA-084		Irving Mill Dam	2004	39.8733	-75.3584	Chester	Ridley Creek	Lower Delaware	PA	12	100							2	2017-11-10
PA-085		Reedsville Milling Company Dam	2004	40.6671	-77.5991	Burnham	Tea Creek	Lower Juniata	PA	14	47	1970		Mill power	Timber crib reinforced with rock and concrete				2017-11-10
PA-086		Mt. Penn #3 Dam	2004	40.3435	-75.8868	Reading	Tributary to Antietam Creek	Schuylkill	PA										2017-11-10
PA-087		Calvert Hurdle Park Dam	2004	40.1562	-75.3259	Lansdale	Tributary to Stony Creek	Schuylkill	PA										2017-11-10
PA-088		Twining Valley Golf Course Dam	2004	40.1393	-75.1596	Dresher	Tributary to Sandy Run	Schuylkill	PA	15				Irrigation and aesthetics to a golf course					2017-11-10
PA-089		Charming Forge Dam	2004	40.3874	-76.1713	Robesonia	Tulpehocken Creek	Schuylkill	PA	7	131	1800s		Power for a hammer mill forge					2017-11-10
PA-090		Shiffer's Mill Dam	2004	40.5445	-76.8649	Elizabethville	Wiconisco Creek	Lower Susquehanna-Penns	PA										2017-11-10
PA-091		Upper Grove City Dam	2004	41.1671	-80.08	Grove City	Wolf Creek	Connoquenessing	PA	5.5	105	1885		Mill power					2017-11-10
PA-092		Reading Museum Dam #1	2004	40.3283	-75.9521	West Reading	Wyomissing Creek	Schuylkill	PA	3	45	Early 1900s							2017-11-10
PA-093		Mirror Lake Dam	2004	40.3277	-75.9499	West Reading	Wyomissing Creek	Schuylkill	PA										2017-11-10
PA-095		Ben's Creek Intake Dam	2005	40.3955	-78.614	Lilly	Ben's Creek	Conemaugh	PA	6	60	Early 1900s		Originally constructed to provide a water source to the steam locomotives along the mainline of the Pennsylvania Rail Road in the Portage and Wilmore areas.					2017-11-10
PA-096		Birch Run Dam	2005	39.9183	-77.455	Fayetteville	Birch Run	Conococheague-Opequon	PA	60			City of Chambersburg	Water supply	Earthen				2017-11-10
PA-097		Sharrer's Mill Dam	2005	39.9064	-77.1008	New Oxford	Conewago Creek	Lower Susquehanna	PA	6.5	260			Flour mill					2017-11-10
PA-098		Siloam Dam	2005	39.9613	-77.648	Chambersburg	Conococheague Creek	Conococheague-Opequon	PA				City of Chambersburg						2017-11-10
PA-099		Goldsboro Dam	2005	40.1527	-76.7548	Etters	Fishing Creek	Lower Susquehanna-Swatara	PA	4					Utility poles and corrugated metal				2017-11-10
PA-100		Kohut Pond Dam	2005	40.2671	-79.1289	Lingonier	Hess Run	Kiskiminetas	PA	12			Private	Water supply	Earthen				2017-11-10
PA-101		Spring Dam	2005	40.1221	-75.0719	Huntingdon Valley	Pennypack Creek	Lower Delaware	PA		Early 1900s		Aqua Pennsylvania, Inc.	Water supply				7.5	2017-11-10
PA-102		Goodrich Dam	2005	40.1192	-75.4581	Phoenixville	Perkiomen Creek	Schuylkill	PA	12				Manufacturing	Concrete and timber-crib				2017-11-10
PA-103		Sharpless Dam	2005	39.8721	-75.3723	Wallingford	Ridley Creek	Lower Delaware	PA	12		1855	Co-owned by the City of Chester and a private owner	Water supply				3	2017-11-10
PA-104		Lloydell Reservoir Dam	2005	40.3085	-78.6852	Sidman	South Fork Little Conemaugh River	Conemaugh	PA	5	70	1900-1910	Lloydell Water Co. (a predecessor to Highland Sewer and Water Authority)	Water reservoir to supply water, via pumping, to the coal- mining community of Dunlo					2017-11-10
PA-105		Binky Lee Preserve Dam	2005	40.0971	-75.6043	Malvern	tributary to Pickering Creek	Schuylkill	PA	8			Natural Lands Trust		Stone masonry				2017-11-10
PA-106		Unnamed Dam	2005	40.9795	-77.7581	Howard	Wallace Run	Crosswicks-Neshaminy	PA	4.5									2017-11-10
PA-107		Main Street Dam	2005	41.1551	-80.0852	Grove City	Wolf Creek	Upper Scioto	PA	12					Cement				2017-11-10
PA-108		Hoffman Dam	2005	40.1659	-76.9085	Mechanicsburg	Yellow Breeches Creek	Lower Susquehanna-Swatara	PA	8	130								2017-11-10
PA-109		Old Furnace Dam	2006	40.2371	-77.8913	Orbisonia	Black Log Creek	Lower Juniata	PA	8	150	1918		Likely hydropower	Concrete				2017-11-10
PA-110		Wolf Lake Dam	2006	39.9464	-77.6604	Chambersburg	Conococheague Creek	Conococheague-Opequon	PA										2017-11-10
PA-111		Palmerton Dam	2006	40.7919	-75.6356	Slatington	Lehigh River	Lehigh	PA	2.5	300			Industrial water supply					2017-11-10
PA-112		Millmont Dam	2006	40.8795	-77.1342	Millmont	Penns Creek	Lower Susquehanna-Penns	PA									9	2017-11-10
PA-113		Frankford Dam	2006	40.0448	-75.0204	Philadelphia	Pennypack Creek	Lower Delaware	PA	2021-10-15	150		City of Philadelphia						2017-11-10
PA-114		Rhawn Street Dam	2006	40.0476	-75.0331	Philadelphia	Pennypack Creek	Lower Delaware	PA				Fairmount Park		Stone blocks				2017-11-10
PA-115		James Ford's Dam	2006	40.0127	-76.1289	Gordonville	Pequea Creek	Lower Susquehanna	PA	5	300			Hydropower-- constructed diagonally across the creek to divert water into a headrace	Masonry and timber			2	2017-11-10
PA-116		Lochner Dam	2006	40.4579	-75.083	Pipersville	Smithtown Creek	Middle Delaware-Musconetcong	PA	7				Swimming hole	Stone				2017-11-10
PA-117		Ward Dam	2006	40.4596	-75.0796	Pipersville	Smithtown Creek	Middle Delaware-Musconetcong	PA	8	50								2017-11-10
PA-118		Hackenberg Dam	2006	40.557	-77.6839	Lewistown	Strodes Run	Lower Juniata	PA	4	35								2017-11-10
PA-119		Iron Stone Mine Dam	2006	40.2061	-76.7145	Middletown	Swatara Creek	Lower Susquehanna-Swatara	PA	4	500		Private						2017-11-10
PA-120		Shissler Dam	2006	40.122	-76.8167	York Haven	Tributary to Bennett Run	Lower Susquehanna	PA				Private	Originally built for recreation and aesthetic purposes				1.1	2017-11-10
PA-121		Graceland Dam	2006	40.0221	-80.326	Prosperity	Tributary to Neshannock River	Lower Monongahela	PA	17	30	1930		Ornamental pond	Earth and stone				2017-11-10
PA-122		Silver Spring Dam	2006	40.252	-77.0073	Mechanicsburg	Trindle Spring Run	Lower Susquehanna-Swatara	PA	9				Power a grist mill	Hand-cut stone				2017-11-10
PA-123		Mohnton Water Supply Dam	2006	40.2822	-75.9921	Mohnton	Wyomissing Creek	Schuylkill	PA			Mid-1800s		Power an iron-works mill; then water supply					2017-11-10
PA-124		Bear Rock Run Dam 1	2007	40.4102	-78.5836	Johnstown	Bear Rock Run	Conemaugh	PA	30		1903		Water supply for RR	Earthen			2.1	2017-11-10
PA-125		Crabapple Dam	2007	40.0281	-79.7705	Star Junction	Crabapple Run	Lower Monongahela	PA	30	720	1906		Originally used to supply water to the Washington Coal and Coke mines and ovens. Most recent use was recreational.	Earthen			2.3	2017-11-10
PA-126		Unnamed (PennDOT) Dam	2007	41.0306	-76.4452	Columbia County	Fishing Creek	Upper Susquehanna-Lackawanna	PA	5	380	1968	PA Dept of Transportation	Part of a highway construction project	Sheet piling			21.3	2017-11-10
PA-127		Behrend Capped Waterfall Dam	2007	42.1234	-79.9969	Erie	Fourmile Creek	Chautauqua-Conneaut	PA	2.5	40				Concrete-capped natural ledge			8.3	2017-11-10
PA-128		Spring Creek Inc. Dam	2007	42.1339	-80.005	Erie	Fourmile Creek	Chautauqua-Conneaut	PA	2	40			Formerly encased sewer line crossing	Concrete			1	2017-11-10
PA-129		Dauberville Lake Dam	2007	40.459	-75.982	Centre	Irish Creek	Schuylkill	PA						Concrete				2017-11-10
PA-130		Kehly Run Dam No. 2	2007	40.8307	-76.1947	Shenandoah	Kehly Run	Lower Susquehanna-Penns	PA	16	30	1875		Water supply for mining	Earthen				2017-11-10
PA-131		Kehly Run Dam No. 3	2007	40.8313	-76.1946	Shenandoah	Kehly Run	Lower Susquehanna-Penns	PA	33	442	1872		Water supply for mining	Earthen				2017-11-10
PA-132		Kehly Run Dam No. 5	2007	40.8378	-76.1992	Shenandoah	Kehly Run	Lower Susquehanna-Penns	PA	25	1050	1882		Water supply for mining	Earthen				2017-11-10
PA-133		Kehly Run Dam No. 6	2007	40.8395	-76.2009	Shenandoah	Kehly Run	Lower Susquehanna-Penns	PA	20	1400	1883		Water supply for mining	Earthen				2017-11-10
PA-134		Unnamed (Girl Scout) Dam	2007	40.3854	-75.5851	Summerhill	Laurel Run	Schuylkill	PA	6	50	1946		Industrial water, then recreation	Stone masonry			2.1	2017-11-10
PA-135	PA00612	Heilman Dam	2007	40.8245	-75.7047	Lehighton	Mahoning Creek	Lehigh	PA	15	300	1914	Borough of Lehighton	Supply water for steam locomotives	Concrete earthfill			18	2017-11-10
PA-136		Berwinsdale Dam	2007	40.8176	-78.5998	Irvona	North Witmer Run	Upper West Branch Susquehanna	PA	7	70	Early 1900s		Originally timber splash dam or for ice harvesting	Earthen, Concrete			0.9	2017-11-10
PA-137		Lorimer Park Dam	2007	40.1129	-75.0736	Philadelphia	Pennypack Creek	Lower Delaware	PA	5	250	1915		Hydropower	Stone masonry			20.6	2017-11-10
PA-138		Lakewood Retreat Dam	2007	41.0555	-75.2239	East Stroudsburg	Tributary to Brodhead Creek	Middle Delaware-Mongaup-Brodhead	PA									0.4	2017-11-10
PA-139		Unnamed (Glade Run) Dam	2007	41.1708	-76.7718	Muncy	Tributary to Glade Run	Lower West Branch Susquehanna	PA	3	30		PA Game Commission		Stone & concrete			2.1	2017-11-10
PA-140		Piffer Dam	2007	41.3754	-79.929	Franklin	Tributary to Little Sandy Creek	Middle Allegheny-Tionesta	PA										2017-11-10
PA-141		Beiler Dam	2007	40.0573	-76.0908	Gordonville	Tributary to Muddy Run	Lower Susquehanna	PA	2.5	20		Amish	Agriculture	Concrete			0.3	2017-11-10
PA-142		Unnamed (Nestle) Dam	2007	40.1981	-75.6833	Pottstown	Tributary to Pigeon Creek	Schuylkill	PA	3	15				Concrete			0.6	2017-11-10
PA-143		Bailey Dam	2007	40.9112	-76.9627	New Berlin	Tributary to Turtle Creek	Lower West Branch Susquehanna	PA										2017-11-10
PA-144		Smith Dam	2007	40.2258	-76.9298	Camp Hill	Tribuary to Cedar Run	Lower Susquehanna-Swatara	PA	3	34	1916		Create duck pond	Concrete with wooden outflows			0.6	2017-11-10
PA-145		Unnamed Dam	2007	40.2283	-76.9201	Camp Hill	Tributary to Cedar Run	Lower Susquehanna-Swatara	PA	3	30	1911	Duck pond		Concrete with wooden outflows			0.1	2017-11-10
PA-146		Wanamie Dam	2007	41.1666	-76.0243	Newport	Wanamie Run	Upper Susquehanna-Lackawanna	PA	26	255	1850 (updated in 1884)	Earth Conservancy	Water storage facility for a downstream intake dam which supplied municipal water and water to a colliery	Earthen/stone masonry			1.1	2017-11-10
PA-147		Wittlinger Dam	2007	40.1406	-77.1273	South Middleton Township	Yellow Breeches Creek	Lower Susquehanna-Swatara	PA	8	60				Concrete				2017-11-10
PA-151		Bear Run Lower Dam	2008	39.8992	-79.4582	Mill Run	Bear Run	Youghiogheny	PA	9	40								2017-11-10
PA-152		Masonic Home Dam	2008	40.1326	-76.6214	Elizabethtown	Conoy Creek	Lower Susquehanna	PA						Concrete				2017-11-10
PA-153		Mixel Dam	2008	40.1999	-77.4179	Newville	Doubling Gap Creek	Lower Susquehanna-Swatara	PA	7					Concrete masonry				2017-11-10
PA-154		Altimus Dam	2008	40.3617	-79.137	Bolivar	Hendricks Creek	Conemaugh	PA										2017-11-10
PA-155	PA01561	Old Withers Dam	2008	40.1139	-76.2482	Leola	Lititz Run	Lower Susquehanna	PA										2017-11-10
PA-156		Manners Run Dam	2008	40.2967	-78.8933	Johnstown	Manners Run	Conemaugh	PA										2017-11-10
PA-157		Okehocking Preserve Dam	2008	39.9682	-75.484	Willistown	Ridley Creek	Lower Delaware	PA	5	90			Water supply for power plant	Concrete			9.5	2017-11-10
PA-158 to PA-166		Rolling Rock Dams (9)	2008	40.1714	-79.1926	Ligonier	Rolling Rock Creek	Kiskiminetas	PA	3				Aesthetic					2017-11-10
PA-167		Ralph Stover Dam	2008	40.4366	-75.1003	Pipersville	Tohickon Creek	Middle Delaware-Musconetcong	PA	5	205	Late 1800s-1935		Originally built for a mill, the dam was rebuilt in 1935 for a recreational swimming "beach".	Concrete, stone			1.8	2017-11-10
PA-168	PA00491	Claysville School Street No. 1 Dam	2008	40.1191	-80.4163	Washington	Tributary to Dutch Fork	Upper Ohio-Wheeling	PA					Water supply					2017-11-10
PA-169		Unnamed Dam	2008	40.2657	-75.1262	Doylestown	Tributary to Neshaminy Creek	Crosswicks-Neshaminy	PA	2.5	40				Concrete				2017-11-10
PA-170	PA01793	Ontelaunee Orchards Dam	2008	40.4577	-75.9653	Leesport	Tributary to Schuykill River	Schuylkill	PA										2017-11-10
PA-171	PA01047	Spanglers Mill Dam	2008	40.212	-76.9069	Camp Hill	Yellow Breeches Creek	Lower Susquehanna-Swatara	PA	8				Hydropower	Concrete				2017-11-10
PA-173	PA01333	Smethport Reservoir Dam	2009	41.8098	-78.494	Smethport	Blacksmith Run	Upper Allegheny	PA	21	105	1881	Lester and Sandra Miller, Water Supply		Other			1.9	2017-11-10
PA-174		Conewango Dam	2009	41.8445	-79.1398	Warren	Conewango Creek	Conewango	PA										2017-11-10
PA-175		Carters Dam	2009	41.8448	-79.1396	Warren	Conewango Creek	Conewango	PA	6	400	1866	Commonwealth of Pennsylvania	Mill, Industrial	Concrete			3.5	2017-11-10
PA-176		Harmony Junction Dam	2009	40.7971	-80.1044	Butler	Connoquenessing Creek	Connoquenessing	PA	8.5	153	1915	Wild Waterways Conservancy	Mill, Industrial	Concrete			15	2017-11-10
PA-177	PA00270	Boydstown Dam	2009	40.939	-79.8428	Butler	Connoquenessing Creek	Connoquenessing	PA	28	330	1896	PA-American Water Company	Water Supply	Earthen, Concrete				2017-11-10
PA-178		Collapsible Butler Dam	2009	40.8548	-79.8949	Butler	Connoquenessing Creek	Connoquenessing	PA										2017-11-10
PA-179		Axe Factory Dam	2009	41.0942	-77.479	Mill Hall	Fishing Creek	Bald Eagle	PA									3	2017-11-10
PA-180		Unnamed Dam	2009			Northumberland	Johnson Run	Crosswicks-Neshaminy	PA	5	20	1960		Water supply	Concrete				2017-11-10
PA-181		Unnamed Dam	2009	40.6345	-75.5323	Allentown	Jordan Creek	Crosswicks-Neshaminy	PA	3	70	1920	Trimet Technical Products, Industrial	Mill	Concrete			2	2017-11-10
PA-182		Geises Dam	2009	40.9298	-76.7646	Northumberland	Lithia Springs Creek	Upper Susquehanna-Lackawanna	PA	5		1960		Water Supply	Concrete			2	2017-11-10
PA-183		Intake Dam	2009	41.15	-76.1692	Shickshinny	Little Shickshinny Creek	Upper Susquehanna-Lackawanna	PA	8	40		PA Game Commission	Water Supply	Concrete				2017-11-10
PA-184		Service Water Dam	2009	40.9689	-76.6172	Danville	Mahoning Creek	Upper Susquehanna-Lackawanna	PA	10	140		Danville Borough		Concrete			8.9	2017-11-10
PA-185		Saucon Park Dam	2009	40.6012	-75.3455	Bethlehem	Saucon Creek	Lehigh	PA	4.5	125		City of Bethlehem	Industrial	Concrete			3	2017-11-10
PA-186	PA00213	Vincent Dam	2009	40.2056	-75.5649	Royersford	Schuylkill River	Schuylkill	PA	7	342	1842	Commonwealth of Pennsylvania	Mill, Other	Timber-crib			55	2017-11-10
PA-187	PA01447	Plymouth Dam	2009	40.075	-75.3157	Norristown	Schuylkill River	Schuylkill	PA	8	330	Pre-1930	Commonwealth of Pennsylvania	Mill, Other	Timber-crib			24	2017-11-10
PA-188		Snare Run Reservoir Dam	2009	40.4727	-78.1626	Williamsburg	Snare Run	Upper Juniata	PA	22		1904		Water Supply	Concrete & stone				2017-11-10
PA-189		Barr Slope Reservoir Dam	2009	40.7128	-79.0073	Clymer	Tributary to Dixon Run	Conemaugh	PA	27	320	1908	Green Township Municipal Authority	Water Supply	Earthen				2017-11-10
PA-190	PA01807	Lake Poco Dam	2009	40.9095	-75.1342	Mt. Bethel	Tributary to Jacoby Creek	Middle Delaware-Musconetcong	PA	13	200	Pre-1912	Dr. Lewis Wilk	Recreation	Earthen			0.6	2017-11-10
PA-191	PA01462	Howell Dam	2009	40.2858	-79.7087	Irwin	Tributary to Little Sewickley Creek	Youghiogheny	PA	23	387	1910	Dorothy Lutz	Water Supply	Earthen, Other			1	2017-11-10
PA-192	PA01048	Green Lane Dam	2009	40.2241	-76.8987	New Cumberland	Yellow Breeches Creek	Lower Susquehanna-Swatara	PA	9	140	1915	Commonwealth of Pennsylvania	Mill, Industrial	Concrete			1.8	2017-11-10
PA-193		Unnamed Dam	2009	39.8875	-75.4439	Aston	West Branch Chester Creek	Crosswicks-Neshaminy	PA	10	90	1917		Mill, Industrial	Concrete & stone			0.3	2017-11-10
PA-194	PA00502	Big Brown Dam	2010	40.6173	-78.7811	Barr Twp	Browns Run	Upper West Branch Susquehanna	PA	37	290	1950s	Spangler Municipal Authority	Water supply	Earthen			1	2017-11-10
PA-195		Zimmerman Dam	2010	40.1533	-76.1275	Ephrata	Conestoga River	Lower Susquehanna	PA	4	83	1842	Privately owned	Power to carding mill, later agricultural power source	Timber crib/Stone				2017-11-10
PA-196		Dundaff Dam	2010	41.635	-75.5733	Clifford Twp	Dundaff Creek	Upper Susquehanna-Tunkhannock	PA	7	55	1956	Private rod and gun club	Recreation	Concrete, earthfill			5.8	2017-11-10
PA-197		Pumping Station Dam	2010	39.728	-80.2526	Wayne	Dunkard Creek	Lower Monongahela	PA	16	80	1912	Private	Water supply	Concrete			0.25	2017-11-10
PA-198		Bendigo State Park Dam	2010	41.5278	-78.6299	Wilcox	East Branch Clarion River	Clarion	PA	5	200	1900	PA Dept Conservation and Natural Resources	Water supply	Stone masonry			5	2017-11-10
PA-199		Lower Saucon Sportsmens Association Dam	2010	40.6013	-75.3464	Lower Saucon Twp	East Branch Saucon Creek	Lehigh	PA	2	50		Lower Saucon Sportsmens Association		Concrete			0.5	2017-11-10
PA-200		Witman Dam	2010	40.4069	-75.7892	Fleetwood	Furnace Creek	Schuylkill	PA										2017-11-10
PA-201		Unnamed (Witman) Dam	2010	40.4062	-75.7884	Oley Furnace	Furnace Run	Schuylkill	PA	8.5	25	1919 (or earlier)	Privately Owned	Sawmill	Stone and timber with concrete repairs/modifications			0.5	2017-11-10
PA-202		Smucker Dam	2010	40.0716	-76.0864	Ephrata/New Holland	Groff Run	Lower Susquehanna	PA	3.5	25	Mid-19th Century	Privately owned	Mechanical power to Amish farm	Concrete				2017-11-10
PA-203		Savan Dam	2010	40.8205	-78.9938	Rochester Mills	Little Mahoning Creek	Middle Allegheny-Redbank	PA				Western Pennsylvania Conservancy		Stone masonry				2017-11-10
PA-204		Meadow Run Dam	2010	39.8503	-79.5042	Stewart	Meadow Run	Youghiogheny	PA	4	90	1920		Driveway crossing				16	2017-11-10
PA-205		Shoops Dam	2010	40.0811	-77.5421	Shippensburg	Middle Spring Creek	Lower Susquehanna-Swatara	PA			1901	Privately owned	Mill then hydroelectric					2017-11-10
PA-206		Glenwood Dam	2010	42.0967	-80.0753	Erie	Mill Creek	Chautauqua-Conneaut	PA	3	40	1920	City of Erie	Water supply	Concrete				2017-11-10
PA-207		Fisher Dam	2010	40.0201	-75.9843	Salisbury Twp	Pequea Creek	Lower Susquehanna	PA	2	35		Privately owned	Mechanical power to Amish farm, ice cutting	Concrete			0.08	2017-11-10
PA-208	PA01768	Rush Brook Dam	2010	41.5493	-75.5652	Carbondale	Rush Brook	Upper Susquehanna-Lackawanna	PA	19	260	1893	Delaware & Hudson Railroad Co.	Water supply	Concrete, earthfill; formerly masonry				2017-11-10
PA-209		Dayton Dam	2010	40.8617	-78.1161	Centre	Sixmile Creek	Upper West Branch Susquehanna	PA	6		Early 1900s	Private	Water supply	Concrete			4	2017-11-10
PA-210		Fairless Murray Dam	2010	40.885	-80.2307	Ellwood City	Slippery Rock Creek	Connoquenessing	PA									4	2017-11-10
PA-211		Stroud Preserve Dam	2010	39.9485	-75.6547	West Chester	Tributary to East Branch Brandywine Creek		PA										2017-11-10
PA-212		Mussers Garp Dam	2010	40.7428	-77.8444	Centre	Tributary to Slab Cabin Run	Bald Eagle	PA	6		Early 1900s	Pennsylvania Department of Conservation and Natural Resources		Concrete				2017-11-10
PA-213		Nicodemus Dam	2010	39.7879	-77.604		Tributary to West Branch Antietam Creek		PA				Privately owned	Grist mill				5.4	2017-11-10
PA-214		Unnamed Upper Dam	2010	39.8845	-75.4461	Aston	West Branch Chester Creek	Lower Delaware	PA	12	120	19th century			Concrete & stone			1.1	2017-11-10
PA-215	PA00452	West Leechburg Dam	2010	40.6407	-79.6178	West Leechburg	West Branch Penn Run	Kiskiminetas	PA	45	200		Water Authority	Water supply	Earthen			3	2017-11-10
PA-216	PA00226	Bigby Dam	2011	39.8593	-79.0747	Garrett	Bigby Run	Youghiogheny	PA	25	280	1931		Municipal water supply	Earthen				2017-11-10
PA-217	PA00695	Black Creek Intake Dam	2011	40.6056	-76.3756	Pine Grove	Black Creek	Lower Susquehanna-Swatara	PA	20	185	1916		Municipal water supply	Earthen				2017-11-10
PA-218		Black Creek Middle Dam	2011	40.6223	-76.3247	Pine Grove	Black Creek	Lower Susquehanna-Swatara	PA	10	360	1956		Municipal water supply	Earthen				2017-11-10
PA-219	PA01095	Ellsworth No. 2 Dam	2011	40.1071	-80.0247	Ellsworth	Center Branch of Pigeon Creek	Lower Monongahela	PA	26	90	1911		Municipal water supply	Earthen w/concrete stoplog structure			1.5	2017-11-10
PA-220		Sumner Dam	2011	40.0693	-75.3355	Conshohocken	Gulph Creek	Schuylkill	PA	16	300		Municipal	Industrial-Mining water supply	Stone masonry				2017-11-10
PA-221		War Dam	2011	41.8179	-79.1111	Clarendon	Morrison Run	Upper Allegheny	PA	10		~1900		Former water supply for railroad	Concrete				2017-11-10
PA-222		Thornhurst Country Club Dam	2011	41.2132	-75.6136	Moscow	Pond Creek	Lehigh	PA	10	230			Recreation/Irrigation	Stone masonry				2017-11-10
PA-223		Norristown Farm Park Dam	2011	40.1386	-75.3465	Norristown	Stony Creek	Schuylkill	PA	8	125		State-owned	Recreation	Concrete/Stone				2017-11-10
PA-224		Acheys Mill Dam	2011	40.4377	-75.9589	Reading	Unami Creek	Schuylkill	PA				Private						2017-11-10
PA-225		Wolf Mill Dam	2011	40.6767	-78.2013	Tyrone	Tributary to Logan Spring Run	Upper Juniata	PA	5				Mill operation	Earthen				2017-11-10
PA-226		Unnamed (Right mill race) Dam	2011	40.1491	-77.0121	Mechanicsburg	Tributary to Yellow Breeches	Lower Susquehanna-Swatara	PA	4	40	1740	Privately owned		Concrete/wooden gate				2017-11-10
PA-227		Unnamed (Left mill race) Dam	2011	40.1491	-77.0121	Mechanicsburg	Tributary to Yellow Breeches	Lower Susquehanna-Swatara	PA	4	60	1740	Privately owned		Concrete/Metal sluice gate				2017-11-10
PA-228		Plymouth Crossing Dam	2011	40.1871	-75.2558	Lower Gwynedd Township	Wissahickon Creek	Schuylkill	PA	5	90		Wissahickon Valley Watershed Assoc.	Mill operation	Concrete			3.74	2017-11-10
PA-229		Rosegarden Dam	2011	40.1484	-77.0126	Dillsburg	Yellow Breeches	Lower Susquehanna-Swatara	PA	4	200	1740	Private		Concrete/Sheet piling			1	2017-11-10
PA-230		Bullfrog Valley Sediment Pond #1 Dam	2011	40.2574	-76.6848	Derry Township	Tributary to Swatara Creek	Lower Susquehanna-Swatara	PA										2017-11-10
PA-231		Bullfrog Valley Sediment Pond #2 Dam	2011	40.2572	-76.6846	Derry Township	Tributary to Swatara Creek	Lower Susquehanna-Swatara	PA										2017-11-10
PA-232		Westinghouse Dam, Trafford Dam	2012	40.37	-76.6142	Trafford Borough, Westmoreland County	Turtle Creek	Lower Susquehanna-Swatara	PA	6	60	1900	Westinghouse plant	Industrial water supply	Concrete			1.39	2017-11-10
PA-233		Cupola Dam	2012	40.0983	-75.8457	Honey Brook	East Branch Brandywine Creek	Brandywine-Christina	PA	8.5			Privately owned		Stacked stone				2017-11-10
PA-234		Lewis Mill Dam	2012	40.1008	-75.8418	Honey Brook	East Branch Brandywine Creek	Brandywine-Christina	PA	8.5			Privately owned		Stone masonry				2017-11-10
PA-235		Boswell Dam	2012	40.1567	-79.0264	Boswell Borough, Somerset County	tributary to Quemahoning Creek	Conemaugh	PA	14	281	1919	Municipal	Water supply	Earthen			0.2	2017-11-10
PA-236	PA00993	Rakes Pond Dam	2012	41.0564	-75.1026	Smithfield Twp	Pond Creek	Middle Delaware-Mongaup-Brodhead	PA	10	330	1932	Privately owned	Recreation	Earthen				2017-11-10
PA-237	PA01006	Valley View Dam	2012	41.1178	-76.5171	Greenwood Twp	Little Fishing Creek	Upper Susquehanna-Lackawanna	PA	20	380	1960	Private	Recreation	Earthen				2017-11-10
PA-238		Hoffman Park Dam	2012	39.9319	-75.2836	Lansdowne	Darby Creek	Lower Delaware	PA	4	40	Early 1800s, first appears in state records in 1919	Lansdowne Borough		Stone masonry			All three Darby Creek removals resulted in opening the lower 9.7 miles of Darby Creek	2017-11-10
PA-239		Kent Park Dam	2012	39.9346	-75.2883	Drexel Hill/Clifton Heights	Darby Creek	Lower Delaware	PA	10	90	Early 1800s, first appears in state records in 1919	Delaware County		Stacked stone			All three Darby Creek removals resulted in opening the lower 9.7 miles of Darby Creek	2017-11-10
PA-240		Darby Borough Dam	2012	39.9212	-75.2671	Darby	Darby Creek	Lower Delaware	PA	6	80	Early 1800s, first appears in state records in 1919	Darby Borough		Concrete capped stone			All three Darby Creek removals resulted in opening the lower 9.7 miles of Darby Creek	2017-11-10
PA-241		Siebert Dam	2012	39.7816	-78.9835	Somerset County	Miller Run	Youghiogheny	PA					Water supply					2017-11-10
PA-242		Big Run Park Dam	2013	41.0445	-78.2195	Graham Twp, Clearfield Co	Big Run	Upper West Branch Susquehanna	PA	2	30	1960s	Big Run Park	Recreation	Stone			0.5	2017-11-10
PA-243		Colonial Industrial Quarter Dam	2013	40.6217	-75.3837	Johnston Park	Monocacy Creek	Lehigh	PA	6	50	WPA Project	City of Bethlehem		Concrete and Stone				2017-11-10
PA-244	PA01756	Cross Dam	2013	41.7392	-80.1847	Hayfield Twp, Crawford County	Brookhouser Creek	French	PA	20	1700			Recreation	Earthen			0.5	2017-11-10
PA-245		Helfrich Springs Dam	2013	40.6276	-75.489	Whitehall Township	Jordan Creek	Lehigh	PA	3	60		Whitehall Township		Concrete			7.3	2017-11-10
PA-246		Jordan Park Dam	2013	40.6196	-75.4765	Jordan Park, City of Allentown	Jordan Creek	Lehigh	PA	3.5	50		City of Allentown		Concrete			0.5	2017-11-10
PA-247		McArthur Road Dam	2013	40.6234	-75.4821	MacArthur Road Bridge Whitehall Township	Jordan Creek	Lehigh	PA	3	80		Whitehall Township		Concrete			0.4	2017-11-10
PA-248		Old Skinner Dam	2013	41.7881	-78.3183	Liberty Twp, McKean Co	Skinner Creek	Upper Allegheny	PA	4	40		Port Allegany Borough	Water Supply	Stone masonry			9	2017-11-10
PA-249		Robin Hood Bridge Dam	2013	40.5824	-75.4833	Little Lehigh Parkway, City of Allentown	Little Lehigh Creek	Lehigh	PA	2.5	95		City of Allentown		Concrete/Stone			2.4	2017-11-10
PA-250		Route 22 Dam	2013	40.6246	-75.4882	Route 22 Bridge, Whitehall Township	Jordan Creek	Lehigh	PA	3	60		Whitehall Township		Concrete			0.2	2017-11-10
PA-251		Sherwood Hollow Dam	2013	41.7931	-78.3238	Liberty Twp, McKean Co	Skinner Creek	Upper Allegheny	PA	10	60		Port Allegany Borough	Water supply	Cut stone masonry			3	2017-11-10
PA-252		Trough Creek Dam	2013	40.3322	-78.1248	Todd Twp, Huntingdon County	Great Trough Creek	Raystown	PA	8	100		Trough Creek State Park	Recreation	Cut stone masonry/concrete core			25	2017-11-10
PA-253		Trout Hatchery Dam	2013	40.5624	-75.5119	Little Lehigh Parkway, City of Allentown	Little Lehigh Creek	Lehigh	PA	3	60		City of Allentown		Concrete			2.7	2017-11-10
PA-254		Castleview Lower Dam	2013	41.0429	-80.3563	Wampum	Shenango River	Shenango	PA	5	36		Private		Stone masonry			<1	2017-11-10
PA-255		Right Branch Dam	2013	41.7198	-77.7078	Galeton	Right Branch of Wetmore Run	Pine	PA	4.5	80							2.2	2017-11-10
PA-256		Wetmore Run Dam	2013	41.7161	-77.7144	Galeton	Wetmore Run	Pine	PA	7	35							6.3	2017-11-10
PA-257	PA00961	Atlas Dam	2014	40.6882	-75.4833	Northhampton Borough	Hokendauqua Creek	Lehigh	PA	12	600	1869	Private	Water supply for Atlas Cement Plant	Concrete			25	2017-11-10
PA-258	PA01702	Commodore Dam	2014	40.7131	-78.9392	Commodore	Hinty Run	Conemaugh	PA	16	230	1940s	Green Twp Water Auth	Public water supply	Earthen & concrete core			1	2017-11-10
PA-259		Cove Valley Christian Camp Dam	2014	39.8405	-77.9695	Mercersburg	Little Cove Creek	Conococheague-Opequon	PA	5	25		Cove Valley Christian Camp		Concrete				2017-11-10
PA-260		Derry Run Basin C Dam	2014	39.967	-76.8061	Weiglstown	Tributary to Little Conewago Creek	Lower Susquehanna	PA	8	220				Earthen				2017-11-10
PA-261	PA01879	Duck Marsh Pond No. 26 Dam	2014	41.2348	-78.3266	Bennezette	Mosquito Creek	Upper West Branch Susquehanna	PA	10	670	1950s	PA Game Commission	Waterfowl habitat and lake fishing	Earthen			1	2017-11-10
PA-262		Duck Marsh Pond No. 27 Dam	2014	41.2333	-78.3325	Bennezette	Mosquito Creek	Upper West Branch Susquehanna	PA	8	600	1950s	PA Game Commission	Waterfowl habitat and lake fishing	Earthen			1	2017-11-10
PA-263		Duck Pond Dam	2014	40.9693	-80.0202	Portersville	Muddy Run	Connoquenessing	PA	6	100	1980s	PA Game Commission & PA Dept Conservation and Natural Resources		Sheet metal			9	2017-11-10
PA-264	PA00706	Furnace Creek Dam	2014	40.3304	-76.1472	Robesonia	Furnace Creek	Schuylkill	PA	63	372	1960	Municipal water supply		Earthen				2017-11-10
PA-265	PA01869	Han Maum Dam	2014	41.202	-75.2562	Canadensis	Tributary to Leavitt Branch Broadhead Creek		PA										2017-11-10
PA-266		Hershey School Intake Dam	2014	40.2748	-76.6217	Hershey	Spring Creek	Lower Susquehanna-Swatara	PA	5.5	35				Concrete				2017-11-10
PA-267		Kladder Dam	2014	40.39	-78.3885	Hollidaysburg	Frankstown Branch	Upper Juniata	PA	10	100	1920s	Hollidaysburg Borough	Water supply	Earthen with concrete core, concrete spillway			0.25	2017-11-10
PA-268		Mt Joy (SICO) Dam	2014	40.1103	-76.4915	Mt. Joy	Little Chiques Creek	Lower Susquehanna	PA	4	80		Private	Recreation	Stone masonry				2017-11-10
PA-269		Picric Dam	2014	41.5187	-78.2563	Emporium	Driftwood Branch of Sinnemahoning Creek		PA	4	100				Stone masonry or concrete			21.6	2017-11-10
PA-270		Rounick Pond Dam	2014	40.0398	-75.3012	Bryn Mawr	Mill Creek	Schuylkill	PA	6	50				Masonry				2017-11-10
PA-271		SunRay (Hospital) Dam and unnamed remnant	2014	41.8803	-79.1402	North Warren	Conewango Creek	Conewango	PA	10	200	Early 1900s; remnant 1870s	Warren State Hospital	Water supply	Rock-filled timber-crib dam with concrete cap; remnant was rock-filled timber-crib			>27	2017-11-10
PA-272		Two Mile Run Dam	2014	41.7201	-78.9246	Ludlow	Two Mile Run	Middle Allegheny-Tionesta	PA	3	30							5	2017-11-10
PA-273		Washburn Run Dam	2014	41.0572	-77.3499	Loganton	Washburn Run	Bald Eagle	PA	5	46	1930s	PA Game Commission	Water supply for CCC camp	Stone masonry			1	2017-11-10
PA-274		Felix Dam	2007	40.3913	-75.9696	Muhlenburg	Schuylkill River	Schuylkill	PA		455	19th century		Coal barge navigation	Timber/Stone				2017-11-10
PA-275		Galeton Dam #1	2013	41.7428	-77.7439	Galeton	Wetmore Run	Pine	PA										2017-11-10
PA-276		Galeton Dam #2	2013	41.7487	-77.7377	Galeton	Right Branch Wetmore Run	Pine	PA										2017-11-10
PA-277		Adams Run Dam	2015	40.5864	-76.4024	Pine Grove/Schuykill	Adams Run	Lower Susquehanna-Swatara	PA	9	230	1893	Municipal	Water supply	Earthen			0.7	2017-11-10
PA-278		Cherry Run Dam	2015	41.2631	-78.5203	Weedville/Elk	UNT Cherry Run	Sinnemahoning	PA					Retention basin	Earthen			0.5	2017-11-10
PA-279		Croton Lake	2015	40.0672	-75.3961	King of Prussia/Montgomery	Crow Creek	Schuylkill	PA	15	190			Retention basin	Earthen			0.5	2017-11-10
PA-280		Duck Marsh Pond 26	2015	41.2346	-78.3261	Benezette/Clearfield	Mosquito Creek	Upper West Branch Susquehanna	PA	8	400	1950s	State	Waterfowl habitat	Earthen			0.6	2017-11-10
PA-281		Dunn Dam	2015			Ft. Washington/Montgomery	UNT Sandy Run	Schuylkill	PA									0.5	2017-11-10
PA-282		Egypt Plant Dam	2015	40.673	-75.5364	Coplay/Lehigh	Coplay Creek	Lehigh	PA									3	2017-11-10
PA-283		Egypt Quarry Dam	2015	40.6775	-75.5253	Coplay/Lehigh	Coplay Creek	Lehigh	PA	4								1	2017-11-10
PA-284		Fairway #7 Pond	2015	40.0396	-75.5649	Malvern/Chester	UNT Valley Creek	Schuylkill	PA	2	14			Recreation	Stone masonry			0.5	2017-11-10
PA-285		Gibson Pumping Station Dam	2015	40.1447	-79.9627	Charleroi/Washington	UNT Pigeon Creek	Lower Monongahela	PA									0.5	2017-11-10
PA-286		Heistand Sawmill Dam	2015	40.0552	-76.5269	Marietta/Lancaster	Chiques Creek	Lower Susquehanna	PA	15	200	~1920		Sawmill/hydropower	Concrete			36.6	2017-11-10
PA-287		Ingham Creek Dam	2015	40.3541	-74.989	Solebury Twp/Bucks	Aquetong Creek	Middle Delaware-Musconetcong	PA	24	645	<1900	PA Fish and Boat Commission	recreation	Earthen			0.5	2017-11-10
PA-288		Lake Lehman Dam	2015	39.8627	-76.8612	Spring Grove/York	UNT Codorus Creek	Lower Susquehanna	PA	52	680			Industrial water supply	Earthen			3.1	2017-11-10
PA-289		Laurel Park Dam	2015	40.2564	-76.465	Mt. Gretna/Lebanon	Conewago Creek	Lower Susquehanna-Swatara	PA	16	280	1926		Recreation				0.5	2017-11-10
PA-291		Pulaski Mills Dam	2015	41.1112	-80.4369	Pulaski/Lawrence	Shenango River	Shenango	PA	8	400			Mill	Earthen			11	2017-11-10
PA-292		Scholars Run Diversion Dam	2015	40.8061	-80.1333	Zelienople/Butler	Scholars Run	Connoquenessing	PA	5	40	~1950		Municipal water supply	Concrete			2	2017-11-10
PA-293		SGL#69 Dam 13	2015	41.6354	-79.8967	Guys Mills/Crawford	West Branch Sugar Creek	French	PA									0.5	2017-11-10
PA-294		Summit Hill Dam	2015	40.0108	-75.3885	Newtown Square/Delaware	UNT Darby Creek	Lower Delaware	PA	9				Recreation	Earthen			1	2017-11-10
PA-295		Taylor Run Dam	2015	41.6453	-77.045	Blossburg/Tioga	Taylor Run	Tioga	PA	6	120			Municipal water supply	Earthen			5.9	2017-11-10
PA-296		Trexler Nature Preserve Dam	2015	40.6621	-75.6262	Schnecksville/Lehigh	Jordan Creek	Lehigh	PA									10	2017-11-10
PA-297		Unnamed Dam	2015	40.3906	-78.3865	Taylor Twp/Blair	UNT Frankstown Branch	Crosswicks-Neshaminy	PA	12	50			Mill	Earthen			1	2017-11-10
PA-298		Water Supply Dam	2015	41.6335	-76.0535	Meshoppen/Wyoming	Little Meshoppen Creek	Upper Susquehanna-Tunkhannock	PA	9				Municipal water supply					2017-11-10
PA-299		Woodland Dam	2015	40.559	-80.1907	Sewickley/Allegheny	Little Sewickley Creek	Upper Ohio	PA	3	45	~1920	Private	Swimming pool	Concrete			17.6	2017-11-10
PA-300		Dunbar #4 Dam	2016	39.9534	-79.5787	Dunbar Twp/Fayette	Dunbar Creek	Youghiogheny	PA	14	400	1902	PA Game Commission		Concrete			43	2017-11-10
PA-301		Firepond Dam	2016	41.7983	-79.1008	Mead Twp/Warren	Dutchman Run	Upper Allegheny	PA	5	25	1940s	Mead Township		Concrete			1.5	2017-11-10
PA-302		Long Run Dam	2016	41.0642	-77.3553	Greene Twp/Clinton	Long Run	Bald Eagle	PA	7.5	276	1935	PA Dept of Conservation and Natural Resources		Stone masonry				2017-11-10
PA-303		Hershey's Mill Dam #2	2016	40.0049	-75.5695	E Goshen Twp/Chester	Ridley Creek	Lower Delaware	PA	6.8	350		Wooldridge Construction of PA, Inc.						2017-11-10
PA-304		Bald Knob Dam	2016	40.4544	-80.3155	Findlay Twp/Allegheny	Potato Garden Run	Upper Ohio	PA	65	900	1974	Chapman Properties, LLC	Amenity					2017-11-10
PA-305		Beaver Pond Dam	2016	41.896	-75.2961	Buckingham Twp/Wayne	Stockport Creek	Upper Delaware	PA	26	130	before 1919	Shingle Hollow Group, LLC						2017-11-10
PA-306		Bridle Path Dam	2016	40.6488	-75.3798	Bethlehem/Northampton	Monocacy Creek	Lehigh	PA	4	75				Concrete			1	2017-11-10
PA-307		Hinnershitz Settling Basin Dam	2016	40.368	-75.8646	Alsace Twp/Berks	Antietam Creek	Schuylkill	PA	9			Reading Area Water Authority						2017-11-10
PA-308		Olyphant #1 Dam	2016	41.4639	-75.5382	Blakely/Lackawanna	Grassy Island Creek	Upper Susquehanna-Lackawanna	PA	20	355	1915	PA Dept of Conservation and Natural Resources		Earthen				2017-11-10
PA-309		Big Spring Run Dam #1	1916	39.9986	-76.265	Willow Street	Big Spring Run	Lower Susquehanna	PA										2017-11-10
PA-310		Denlinger's Mill Dam	1930	39.974	-76.3757	Millersville	Little Conestoga Creek	Lower Susquehanna	PA	6									2017-11-10
PA-311		Eaton-Dikeman Dam	1985	40.1015	-77.1835	Mt Holly Springs	Mountain Creek	Lower Susquehanna	PA		700		Eaton-Dikeman Company	Paper mill pond					2017-11-10
PA-312		Garthridge Dam	1933	39.7554	-76.3415	Peach Bottom Township	Muddy Creek	Lower Susquehanna	PA										2017-11-10
PA-313		Hellberg's Dam	1999	40.1296	-76.197	West Earl Township	Conestoga River	Lower Susquehanna	PA										2017-11-10
PA-314		Highrock Dam	1972	39.761	-76.3328	Peach Bottom Township	Muddy Creek	Lower Susquehanna	PA										2017-11-10
PA-315		Penns Creek Dam #1	1968	40.8476	-77.5597	Spring Mills	Penns Creek	Lower Susquehanna-Penns	PA										2017-11-10
PA-316		Valley Creek #1	1920	40.1009	-75.4616	Valley Forge	Valley Creek	Schuylkill	PA										2017-11-10
PA-317		White Clay Creek #1	1938	39.8549	-75.7844	London Grove	East Branch White Clay Creek	Brandywine-Christina	PA										2017-11-10
PA-318		Camp Michaux Lower Dam	2017	40.0366	-77.3416	Pine Grove/Susquehanna	Toms Run	Lower Susquehanna-Swatara	PA	4.5	32	1928	PA Dept Conservation & Natural Resources					0.2	2018-02-08
PA-319		Dugan Run Dam	2017	40.0439	-76.5913	Wrightsville/York	Dugan Run	Lower Susquehanna	PA	8	80								2018-02-08
PA-320		Dunbar 2 Dam	2017	39.949	-79.5786	Dunbar/Fayette	Dunbar Creek	Youghiogheny	PA	12	500		PA Game Commission	Water supply for coke ovens	Stone masonry			total 44 with 3 other dams removed	2018-02-08
PA-321		Dunbar 3 Dam	2017	39.9472	-79.5791	Dunbar/Fayette	Dunbar Creek	Youghiogheny	PA	12	500		PA Game Commission	Water supply for coke ovens				total 44 with 3 other dams removed	2018-02-08
PA-322		East Branch Saucon Dam	2017	40.6166	-75.3321	Bethlehem/Lehigh	Tributary to the Lehigh River	Lehigh	PA	4	20		City of Bethlehem		Concrete				2018-02-08
PA-323		Eckenrode Mills Dam	2017	40.599	-78.6521	East Carroll Twp/Cambria	Chest Creek	Upper West Branch Susquehanna	PA	5	100	1830	Private	Ice	Stone masonry			10	2018-02-08
PA-324	PA01084	Gorson Dam	2017	41.1808	-74.9346	Dingmans Ferry/Pike	Tributary to the Delaware River	Middle Delaware-Mongaup-Brodhead	PA	11	567	1918	Girl Scouts	Recreation	Earthen				2018-02-08
PA-325		Maple Dam	2017	41.0656	-75.5214	Long Pond/Monroe	Tunkhannock Creek	Lehigh	PA	3	60		Wildlands Conservancy		Stone masonry			15	2018-02-08
PA-326		Millbrook Farms Dam	2017	40.539	-75.5322	Emmaus/Lehigh	Tributary to the Lehigh River	Lehigh	PA	4.5	115	1831	Millbrook Farms Homeowners Association	Grist Mill	Stone masonry			5	2018-02-08
PA-327	PA01039	Mountain Springs Dam 2	2017	41.3393	-76.2263	Sweet Valley/Luzerne	Bowmans Creek	Upper Susquehanna-Tunkhannock	PA	18	722	1911	PA Fish & Boat Commission	Recreation	Concrete			2	2018-02-08
PA-328		PGC Dam 1	2017	40.6664	-75.6677	Lowhill Twp/Delaware	Lehigh	Lehigh	PA	6	100		PA Game Commission	Ponds on State Game Lands	Earthen				2018-02-08
PA-329		PGC Dam 2	2017	40.6591	-75.6659	Lowhill Twp/Delaware	Lehigh	Lehigh	PA	10	200		PA Game Commission	Ponds on State Game Lands	Earthen				2018-02-08
PA-330		PGC Dam 3	2017	40.6583	-75.6656	Lowhill Twp/Delaware	Lehigh	Lehigh	PA	5	160		PA Game Commission	Ponds on State Game Lands	Earthen				2018-02-08
PA-331		Solomons Creek Dam	2017	41.2082	-75.9002	Ashley/Luzerne	Solomons Creek	Upper Susquehanna-Lacawanna	PA	6	80		Ashley Borough		Stone masonry				2018-02-08
PA-332	PA01811	Tyler Hill Dam	2017	41.6907	-75.1134	Damascus Twp/Wayne	Sunny Brook	Upper Delaware	PA	13	160	1820	Private	Recreation	Stone masonry				2018-02-08
PA-333		Wildcat Run Dam	2017	40.0479	-76.6022	Wrightsville/York	Wildcat Run	Lower Susquehanna	PA	14	120								2018-02-08
PA-334		Delp Dam (Swartley Mill Dam, Keller Creamery Dam)	2018	40.307	-75.3771	Telford	Indian Creek	Crosswicks-Neshaminy	PA				Jon and Kathy Delp	Mill dam	Concrete			0.49	2019-02-05
PA-335		Downing Ridge Dam	2018	40.021	-75.7064	Downingtown/Chester County	East Branch Brandywine Creek	Brandywine-Christina	PA	5.25	182	1917	Chester County	Water supply for various mill operations	Concrete				2019-02-05
PA-336		Dunbar #1	2018	39.9534	-79.5787	Dunbar Township/Fayette County	Dunbar Creek	Youghiogheny	PA	16	450	1901	PA Game Commission	Water supply for coke ovens	Concrete	44			2019-02-05
PA-337		Johns Run Dam	2018	41.344	-79.0127	Heath Township/Jefferson County	Johns Run	Middle Allegheny-Tionesta	PA	4	40	Mid-1800s	National Fuel Gas Corporation		Logs/Mortared cobble and boulder	4.75			2019-02-05
PA-338		Krady Mill Dam	2018	40.0683	-76.4987	Columbia	Chiques Creek	Lower Susquehanna	PA	5	100	Late 1800s	Saundra Krady	Mill power	Concrete	9.7	554		2019-10-08
PA-339	D39-000	Trexler Dam Removal	2018	40.6403	-75.6258	Lowhill Township/Lehigh County	Thicket Run	Lower Delaware	PA	15	175		Lehigh County	Recreation	Earthen	3			2019-02-05
PA-340		Wagners Dam	2018	40.939	-75.3929	Monroe County	McMichael Creek	Upper Delaware	PA										2019-02-05
PA-341		Cold Stream Dam	2019	40.8517	-78.2068	Philipsburg/Centre Co	Cold Stream	Upper West Branch Susquehanna	PA	6	150		PA American Water	Water Supply		7 miles total for all 4 dams			2020-02-06
PA-342		Garmantown Dam	2019	40.6809	-78.8075	Norther Cambria/Cambria Co	W Br Susquehanna R	Upper West Branch Susquehanna	PA	3	50	mid 1800s		Saw Mill/Grain Mill	Rock-filled Timber Crib	23	20		2020-02-06
PA-343	PA00323	Gunter Valley Dam	2019	40.1376	-77.6722	Shippensburg/Franklin Cl	Trout Run	Lower Susquehanna-Swatara	PA	83	550	1961	PA Dept. Conservation and Natural Resources	Water Supply	Earthen	6			2020-02-06
PA-344		Haskins Dam	2019	40.4417	-75.27	Quakertown	Tohickon Creek	Middle Delaware-Musconetcong	PA	5	400	pre-1919	PA Dept. Conservation and Natural Resources			4.4			2020-02-06
PA-345		Kulp Dam	2019	40.5788	-75.3453	Lower Saucon Twp/Hellertown Boro, Northampton County	Saucon Creek	Lehigh	PA	3	50		Lower Saucon Twp/Hellertown Boro	Mill	Concrete	0.8	3		2020-02-06
PA-346		Lemoyne Borough Dam	2019	40.2507	-76.9096	Lemoyne/Cumberland	Unnamed Tributary to Susquehanna River	Lower Susquehanna-Swatara	PA	4	20				Concrete				2020-02-06
PA-347		Lower Klondike Dam	2019	41.2533	-75.4505	Clifton Twp, Lackawanna County; Lehigh Twp, Wayne County	Lehigh River	Lehigh	PA	15	1450	1960	PA Game Commission	Recreation	Earthen	3	0.7		2020-02-06
PA-348		Lower Trout Run Dam (Montola Dam)	2019	40.8084	-78.2613	Philipsburg/Centre Co	Trout Run	Upper West Branch Susquehanna	PA	8.5	125	pre-1919	PA American Water	Water Supply		7 miles total for all 4 dams			2020-02-06
PA-349		Middle Trout Run Dam	2019	40.8047	-78.2669	Philipsburg/Centre Co	Trout Run	Upper West Branch Susquehanna	PA	2.5	100		PA American Water	Water Supply		7 miles total for all 4 dams			2020-02-06
PA-350		Mill Dam (Wernersville State Hospital Dam)	2019	40.3286	-76.1114	Wernersville/Berks Co	Hospital Ck	Schuylkill	PA	25	248	1937	Commonwealth of PA	Water supply		0.5			2020-02-06
PA-351		Mt Joy Waterworks Dam	2019	40.1202	-76.5003	Mt Joy/Lancaster Co	Little Chiques Creek	Lower Susquehanna	PA	4	125		Lancaster Career and Technology Center			60			2020-02-06
PA-352		Patton Dam	2019	40.6295	-78.6478	Patton/Cambria Co	Chest Creek	Upper West Branch Susquehanna	PA	12	70	1940s	Patton Borough	Water supply	Concrete and sheet pile with rock face	36	40		2020-02-06
PA-353		Scotland Pond Dams	2019	39.9717	-77.5875	Greene Twp/Franklin Co	Conococheague Ck	Conococheague-Opequon	PA	4.5	240		Greene Township	Recreation		74			2020-02-06
PA-354		Upper Trout Run Dam	2019	40.8041	-78.2677	Philipsburg/Centre Co	Trout Run	Upper West Branch Susquehanna	PA	4	250		PA American Water	Water Supply		7 miles total for all 4 dams			2020-02-06
PA-094		Reading Museum Dam #2	2004	40.3282	-75.9536	Wyomissing	Wyomissing Creek	Schuylkill	PA	8	60								2017-11-10
PA-148		Bear Rock Run Dam 2	2007	40.4124	-78.5846	Johnstown	Bear Rock Run	Conemaugh	PA	30		1904		Water supply for railroad	Earthen			0.2	2017-11-10
PA-149		Kehly Run Dam No. 4	2007	40.837	-76.1985	Shenandoah	Kehly Run	Lower Susquehanna-Penns	PA	20	500	1880		Water supply for mining	Earthen				2017-11-10
PA-150		McCoy-Linn Dam	2007	40.931	-77.7853	Milesburg	Spring Creek	Bald Eagle	PA	25	101	1774 (rebuilt several times)		Originally built for a canal, later served as water for an iron forge, mill and finally a small hydroelectric facility	Concrete			10.8	2017-11-10
PA-172		Bear Run Upper Dam	2008	39.8991	-79.4587	Mill Run	Bear Run	Youghiogheny	PA	5	40								2017-11-10
RI-001		Jackson Pond Dam	1979	41.7342	-71.5539	Hope	Pawtuxet River	Narragansett	RI	20									2017-11-10
RI-002		Dyerville Dam	2009	41.8277	-71.4625	Providence	Woonasquatucket River	Narragansett	RI										2017-11-10
RI-003		Paragon Dam	2010	41.8183	-71.4421	Providence	Woonsaquatucket River	Narragansett	RI										2017-11-10
RI-004		Lower Shannock Falls Dam	2010	41.4473	-71.6433	Richmond and Charlestown	Pawcatuck River	Pawcatuck-Wood	RI			1820s		Textile mill				10	2017-11-10
RI-005	RI04231	Pawtuxet Falls Dam	2011	41.7644	-71.3909	Cranston and Warwick	Pawtuxet River	Narragansett	RI	5	170	1924			Concrete			7	2017-11-10
RI-006		Bradford Dam	2017				Pawcatuck River	Pawcatuck-Wood	RI	6	200	Mid-1800s
RI-007		Shady Lea Mill Pond Dam	2018			North Kingstown	Mattatuxet River		RI			1820s	Springdale Factory	Textile mill	Stone/Concrete	0.5
SC-001	SC01253	Old Saluda Reservoir Dam		33.99	-81.7716	Saluda	Red Bank Creek	Saluda	SC	33	450	1930		Recreation	Earthen				2017-11-10
SC-002		Shealy's Pond Dam		33.9485	-81.1683	West Columbia	Savana Branch	Congaree	SC	21	430	1940		Recreation	Earthen				2017-11-10
SC-003	SC01801	Robert Thomason Pond Dam		34.6801	-82.2072	Fountain Inn	Tributary to Stoddard Creek	Saluda	SC	23	424	1959		Recreation	Earthen				2017-11-10
SC-004		No Name Dam at State Road 11-58	1979	35.1194	-81.8046	Cowpens National Battlefield	Long Branch of Island Creek	Upper Broad	SC	7									2017-11-10
SC-005	SC01184	Old City Reservoir Dam	1988	34.7	-80.76	Lancaster	Turkey Quarter Creek	Lower Catawba	SC	25									2017-11-10
SC-006	SC02147	Miller Trust Pond Dam	1993	34.975	-81.0916	Rock Hill	Tributary to Tools Fork	Lower Catawba	SC	38									2017-11-10
SC-007		Pole Branch Dam	1990	33.5435	-81.9919	North Augusta	Pole Branch River	Middle Savannah	SC	26									2017-11-10
SC-008		I95 Rest Area Lagoon Dam	1999			Columbia	Tributary to Black Creek		SC	11	2640	1970			Earthen				2017-11-10
SC-009	SC01900	Kirkley Pond Dam	2001	34.5374	-80.3463	Jefferson	Little Sandy Creek	Lynches	SC	17	370	1958		Recreation	Earthen				2017-11-10
SC-010	SC02450	Woodside Dam 1	2011	34.7746	-82.7794	Greenville	Twelve Mile River	Seneca	SC										2017-11-10
SC-011	SC02451	Woodside Dam 2	2011	34.7661	-82.792	Greenville	Twelve Mile River	Seneca	SC										2017-11-10
SC-012		Congaree Creek Dam	2019	33.9375	-81.0773	Cayce/Lexington	Congaree Creek	Congaree	SC	15	40	1950s	Town of Cayce	Water Supply	Sheet Pile	16	120		2020-02-06
SC-013		Matthews Creek Dam	2019	35.0656	-82.6468	Cleveland/Greenville	Matthews Creek	Saluda	SC	8	100		Naturaland Trust	Fishing Pond/Recreation	Earthen	0	50		2020-02-06
SD-001	SD00799	No Name Dam #45		44.1428	-101.95	Phillip		Bad	SD	15									2017-11-10
SD-004	SC00997	Farmingdale Dam	1986	43.9636	-102.883	Caputa	Antelope Creek Watershed	Rapid	SD	24									2017-11-10
SD-005	SC00076	Mission Dam	1987	43.301	-100.671	Mission	Antelope Creek	Keya Paha	SD	25									2017-11-10
SD-012		North Robert’s Dam	1988						SD	12									2017-11-10
SD-013		Klondike Dam	2013	43.3862	-96.5216	Canton	Big Sioux River	Lower Big Sioux	SD										2017-11-10
TN-001		Eblen-Powell Dam #1		36.389	-84.1389	LaFollette	Ollis Creek	Upper Clinch, Tennessee, Virginia	TN	32									2017-11-10
TN-002		Spence Farm Pond Dam #5	1983	35.2033	-88.3675	Adamsville	Tributary to Snake Creek	Lower Tennessee-Beech	TN	35									2017-11-10
TN-003		Monsanto Dam #3	1988	35.6698	-87.1237	Columbia	Decant Pipes	Lower Duck	TN	39									2017-11-10
TN-004		Monsanto Dam #7	1990	35.6549	-87.0923	Columbia	Duck River	Lower Duck	TN	78									2017-11-10
TN-005		Monsanto Dam #4	1990	35.6652	-87.1092	Columbia	Greenlick Creek	Lower Duck	TN	53									2017-11-10
TN-006		Monsanto Dam #5A	1990	35.659	-87.1141	Columbia	Greenlick Creek	Lower Duck	TN	52									2017-11-10
TN-007		Monsanto Dam #9	1990	35.6611	-87.1351	Columbia	Helms Branch	Lower Duck	TN	33									2017-11-10
TN-008		L. Thompson Dam #1	1990						TN	10									2017-11-10
TN-009		L.C. Hancock Dam #1	1990						TN	8									2017-11-10
TN-010		Lake Deforest Dam	1991	35.7093	-88.7691	Oakfield	Johnson Creek	North Fork Forked Deer	TN	36									2017-11-10
TN-011		Occidental Chem Dam #6	1991	35.6498	-87.0333	Columbia	Tributary to Rutherford Creek	Lower Duck	TN	53									2017-11-10
TN-012		Ballard Mill Mine Dam	1992	35.6048	-84.389	Sweetwater	Tributary of Fork Creek	Lower Little Tennessee	TN	30									2017-11-10
TN-013		Walkers Dam	1992	35.667	-87.0077	Columbia	Walker Stream	Lower Duck	TN	32									2017-11-10
TN-014		Gin House Lake Dam	1994	35.4771	-89.8068	Munford	Adkinson Creek	Lower Hatchie	TN	32									2017-11-10
TN-015		Cities Service Company Dam	1995	35.0404	-84.3667	Turtletown	Burra-Burra Creek	Ocoee	TN	30									2017-11-10
TN-016		Occidental Chem Pond Dam D	1995	35.7061	-87.225	Williamsport	Duck Creek	Lower Duck	TN	160									2017-11-10
TN-018		Rhone Poulenc Dam #20	1995	35.5496	-87.1756	Mt Pleasant	Quality Creek	Lower Duck	TN	33									2017-11-10
TN-019		Harpeth River Dam	2012	35.9089	-86.8546	Franklin	Harpeth River	Harpeth	TN				City of Franklin					125	2017-11-10
TN-020		Brown's Mill Dam	2014	35.902	-86.281	Lascassas	East Fork of the Stone's River	Stones	TN	2	70	1829			Originally Log then Fortified with Concrete			25	2017-11-10
TN-021		McCabe Golf Course Dam	2014	36.1386	-86.8497	Nashville	Richland Creek	Lower Cumberland-Sycamore	TN	5	50	1970	Metro Nashville	Pool for water withdrawal to irrigate golf course	Concrete (low-head)			800 ft	2017-11-10
TN-022		Sevenmile Dam	2015	36.0454	-86.7458	Nashville, Davidson County	Sevenmile Creek	Lower Cumberland-Sycamore	TN	4	25	~1970	Part of a bridge structure		Stone and mortar with metal frame				2017-11-10
TN-023		Upper Citico Creek Dam	2015	35.4202	-84.0929	Monroe County	Citico Creek	Lower Little Tennessee	TN	7	35	1966	USFS	Rough Fish Barrier	Concrete			2.3	2017-11-10
TN-024		Nashville Zoo Dam Weir 1	2017	36.0897	-86.7349	Nashville/Davidson	Cathy Jo Branch, tributary to Mill Creek	Lower Cumberland-Sycamore	TN	4	8		Nashville Zoo		Concrete/rebar			.5 mile upstream opened 10 miles now connected from Cathy Jo Branch's origin to Mill Creek's Confluence with the Cumberland (there are minor obstructions in this stretch but no complete obstructions)	2018-02-08
TN-025		Nashville Zoo Dam Weir 2	2017	36.0897	-86.7349	Nashville/Davidson	Cathy Jo Branch, tributary to Mill Creek	Lower Cumberland-Sycamore	TN	4	8		Nashville Zoo		Concrete/rebar			.5 mile upstream opened and 10 miles now connected from Cathy Jo Branch's origin to Mill Creek's Confluence with the Cumberland (there are minor obstructions in this stretch but no complete obstructions)	2018-02-08
TN-026		Roaring River Fish Dam	2017	36.3531	-85.5991	Gainesboro/Jackosn	Roaring River	Upper Cumberland-Cordell Hull Reservoir	TN	10	220	1976	Tennesee Wildlife Resources Agency	Fish barrier meant to keep "rough" fish from downstream Cordell Hull reservoir out of river	Gabion Baskets capped with Concrete			Water levels effected roughly 1 mile upstream; reconnected stream network extends 205 linear miles upstream.	2018-02-08
TX-002	TX00455	Hilsboro Lake Park Dam		32.0251	-97.1292	Hillsboro	Tributary to Pecan River	Middle Brazos-Lake Whitney	TX	20									2017-11-10
TX-003	TX01342	Railroad Reservoir Dam		30.724	-97.4427	Granger	Tributary to Willis Creek	San Gabriel	TX	10									2017-11-10
TX-004	TX03916	Bearfoot Lake Dam		30.4819	-94.7734	Livingston	Mill Creek	Lower Trinity-Kickapoo	TX	27									2017-11-10
TX-005	TX01949	Alamo Arroyo Dam	1979	31.405	-105.818	Fort Hancock	Rio Bravo watershed	Rio Grande-Fort Quitman	TX	48									2017-11-10
TX-006	TX02731	H and H Feedlot Dam	1980	32.4813	-100.595	Roscoe	Cottonwood Creek watershed	Upper Clear Fork Brazos	TX	35									2017-11-10
TX-007		South Sand Lake Dam	2008	28.5694	-96.9501	McFaddin	South Sand Lake	Lower Guadalupe	TX										2017-11-10
TX-008		Ottine Dam	2016	29.6603	-97.5874	Ottine/ Gonzalez	San Marcos	Lower Guadalupe	TX	15	100	1911	May	Hydropower for mill and town	Concrete			39	2017-11-10
TX-009	TX04394	San Gabriel River Ranch Dam	2019	30.7188	-97.9072	Williamson Co.	Lackey Creek	San Gabriel	TX	26	640	1969	Williamson Co.	Recreation	Earthen				2020-02-06
UT-001		Brush Dam	1983	39.0614	-111.449	Sanpete County	North Fork of Muddy Creek	Muddy	UT	49									2017-11-10
UT-002		Atlas Mineral Dam	1994	38.6	-109.595	Moab	Colorado River basin	Upper Colorado-Kane Springs	UT	93									2017-11-10
UT-003	UT00050	Box Elder Creek Dam	1995	41.4459	-111.916	Mantua	Box Elder Creek	Lower Bear-Malad	UT	50									2017-11-10
UT-004		Mill Creek Dam	2016	40.6992	-111.72	Salt Lake	Jordan River	Jordan	UT	14	48	~1915		Hydropower	Cement/Earthen			4	2017-11-10
VA-001		Fredricksburg & Spotsylvania Dam #2 (Clark Farm Pond #3)		38.2927	-77.7535	Spotsylvania Courthouse	Tributary of Wilderness Run	Rapidan-Upper Rappahannock	VA	5									2017-11-10
VA-002		Fredricksburgh & Spotsylvania Dam #3		38.2863	-77.7395	Spotsylvania Courthouse	Tributary of Wilderness Run	Mattaponi	VA	5									2017-11-10
VA-003		Fredricksburg & Spotsylvania Dam #5 (Fariview Farm Pond)		38.3006	-77.6373	Spotsylvania Courthouse	Tributary of Ni River	Mattaponi	VA	5									2017-11-10
VA-004		Fredricksburg & Spotsylvania Dam #6 (Ashley Farm Pond)		38.3048	-77.621	Fredericksburg	Tributary of Nine Mile Run	Lower Rappahannock	VA	4									2017-11-10
VA-005		Picnic Area Dam	1984	38.8052	-77.5722	Manassas National Battlefield Park	Youngs Branch	Middle Potomac-Anacostia-Occoquan	VA	5									2017-11-10
VA-006		Adney Gap Pond Dam	1984						VA	12									2017-11-10
VA-007	VA14920	Sykes Dam	1992	37.2266	-77.355	Fort Lee	Harrison Creek	Appomattox	VA	22									2017-11-10
VA-008		Chancellorsville Brygadier A Dam	2000	38.3135	-77.68	Spotsylvania Courthouse	Tributary of Hunting Run	Rapidan-Upper Rappahannock	VA	6									2017-11-10
VA-009		Chancellorsville Brygadier B Dam	2000	38.3164	-77.6799	Spotsylvania Courthouse	Tributary of Hunting Run	Rapidan-Upper Rappahannock	VA	6									2017-11-10
VA-010		Fredricksburgh Milstead A Dam	2000	38.2458	-77.4376	Fredericksburg	Tributary of Rapphannock River	Lower Rappahannock	VA	5									2017-11-10
VA-011		Fredricksburgh Milstead B Dam	2000	38.2458	-77.4366	Fredericksburg	Tributary of Rapphannock River	Lower Rappahannock	VA	15									2017-11-10
VA-012		Knightly Dam	2004	38.2308	-78.9276	Mt Sidney	Middle River	South Fork Shenandoah	VA										2017-11-10
VA-013	VA17905	Embrey Dam	2004	38.3235	-77.4921	Fredericksburg	Rappahannock River	Lower Rappahannock	VA	22	100 (partial removal)	1855 (remodel 1910)	City of Fredericksburg	Originally hydropower owned by VEPCO	Concrete			170	2017-11-10
VA-014		McGaheysville Dam	2004	38.3371	-78.7288	Harrisonburg	South Fork of the Shenandoah River	South Fork Shenandoah	VA		350	1920s	City of Harrisonburg	Hydropower					2017-11-10
VA-015		Rockland Dam	2005	38.3061	-78.895	Weyers Cave	Shenandoah River Middle Branch	South Fork Shenandoah	VA	15			Private		Concrete				2017-11-10
VA-016		Woolen Mills Dam	2007	38.0208	-78.4544	Charlottesville	Rivanna River	Rivanna	VA		Removed ~ 195 out of 270 feet of structure, leaving short sections of block on both sides of the river for historic interpretation	1830		Originally provided water power to a factory that made Union uniforms.	Concrete w/timber fill			16	2017-11-10
VA-017		Quinn Dam	2007	37.654	-78.9599	Amherst/Nelson County line	Tye River	Middle James-Buffalo	VA				Privately owned		Concrete			20	2017-11-10
VA-018		Wasena Park Dam	2009	37.2666	-79.964	Wasena Park	Roanoke River	Upper Roanoke	VA	5					Concrete/Culverts inside			5	2017-11-10
VA-019		Riverton Dam	2010	38.9492	-78.1984	Front Royal	North Fork Shenandoah	North Fork Shenandoah	VA	8	175	1906	Town of Front Royal	Hydropower	Concrete			1.5 miles impounded restored to natural riverine; fish passage: 6 unimpeded mainstem; 49 mainstem including low-head, potentially passable dams and 46 unimpeded significant tributary	2017-11-10
VA-020	VA03902	Lake Charles Dam	2010	37.3274	-77.2033	Charles City	Kimages Creek	Lower James	VA									3	2017-11-10
VA-021		Ramworks Dam (Rife Loth Dam)	2011	38.0598	-78.8995	Waynesboro	South River	South Fork Shenandoah	VA	10		1907	Adjacent homeowner's association	Power for a foundry/ramworks industry	Concrete/Stone	26			2019-06-12
VA-022		Cumberland Marsh Dam	2011	37.5457	-76.9866	New Kent	Pamunkey River	Pamunkey	VA				The Nature Conservancy		Earthen			0.3	2017-11-10
VA-023		Brantley Dam	2011	36.577	-79.3777	Danville	Dan River	Lower Dan	VA	5	500		City of Danville		Concrete			1.74	2017-11-10
VA-024		Veteran's Memorial Park Dam	2012	36.9846	-79.8881	Pigg River, Town of Rocky Mount, Franklin County, VA	Pigg River	Upper Roanoke	VA	6	80	1920s	Town of Rocky Mount	Municipal water supply	Concrete				2017-11-10
VA-025		Mossy Creek Dam	2013	38.3581	-79.0304	Mossy Creek, Augusta County	Mossy Creek	South Fork Shenandoah	VA	13		1920 (crib dam may date to 1904 and earlier dams date to 1700's)	Augusta Milling Company		Concrete Gravity/Timber crib			5.4 mainstem	2017-11-10
VA-026		Harvell Dam	2014	37.2336	-77.4131	Petersburg	Appomattox River	Appomattox	VA	9	240 ft of 400 ft dam removed	1890	Harvell Dam Corporation (multiple owners over time)	Mills & navigation (originally) then hydropower	Concrete			126.5	2017-11-10
VA-027		Fletchers Mill Dam	2010	38.6581	-78.2265	Sperryville	Thornton River	Rapidan-Upper Rappahannock	VA	4	100								2017-11-10
VA-028		DuPont Dam	2011	38.0594	-78.8919	Waynesboro	South River	South Fork Shenandoah	VA	2			Dupont	Industrial water	Concrete	1			2019-06-12
VA-029		Poclain Dam	1997	38.2541	-77.4317	Fredericksburg	Tributary of Rapphannock River	Lower Rappahannock	VA	2									2017-11-10
VA-030		Ashton Dam #1	2008	38.3136	-77.6753	Spotsylvania Courthouse	Tributary of Hunting Run	Rapidan-Upper Rappahannock	VA	25									2017-11-10
VA-031		Ashton Dam #2	2008	38.3147	-77.6768	Spotsylvania Courthouse	Tributary of Hunting Run	Rapidan-Upper Rappahannock	VA	4									2017-11-10
VA-032		Marion Ice Plant Dam	2015	36.831	-81.528	Marion / Smyth	Middle Fork Holston	South Fork Holston	VA	12	95		Private		Rock /concrete			15	2017-11-10
		Harrington Road	2017			West Windsor	Mill Brook		VT				private		Stone masonry				2018-02-08
VA-033		Monumental Mills Dam	2016	38.6013	-78.0076	Rixeyville/Culpeper County	Hazel River	Lower Potomac	VA	10	140	Possibly as early as 1816	Commonwealth of VA at time of removal; multiple previous owners	Original use was mill, then hydropower (circa 1930 to 1950), then obsolete (delapidated condition)	Stone/mortar			28 miles of Hazel River; 285 Upstream Functional Network miles	2017-11-10
VA-034		Power Dam	2016	36.9955	-79.8599	Franklin County	Pigg River	Upper Roanoke	VA	25	204	1915	Friends of the Rivers of Virginia (FORVA) purchased for purposes of removal	Hydropower	Concrete gravity			2.2	2017-11-10
VA-035		Hightop Mountain Dam	2006	38.3135	-78.5596	Stanardville	Haneytown Creek	Rivanna	VA										2017-11-10
VA-036		Passage Creek Dam	2017	38.7058	-78.5655	Page County	Passage Creek	North Fork Shenandoah	VA	4.5	20	1971	U.S. Forest Service	Interpretive site	Concrete	2	4		2019-02-05
VA-037		Moores Creek Dam	2017	38.0149	-78.519	City of Charlottesville	Moores Creek	Rivanna	VA	5	40	1921	City of Charlottesville	Water supply for swimming pool	Stone and mortar	22.3	5455.12		2019-02-05
VA-038		Brews Mill Dam	2015	38.1921	-78.9374	Augusta County	Christians Creek	South Fork Shenandoah	VA	6	120	1910	Private	Mill	Concrete				2020-02-06
VA-039	VA163011	Jordan's Point Dam	2019	37.7933	-79.4284	City of Lexington/Rockbridge County	Maury	Maury	VA	10	185	1911	City of Lexington	Mill power	Concrete/Wooden Crib	1	56		2020-02-06
VT-002		Lyndon State College Lower Dam		44.5368	-72.0238	Caldonia	Tributary to Passumpsic River	Passumpsic	VT										2017-11-10
VT-003		Red Mill Dam	1974	43.1056	-73.2584	Arlington	Batten Kill River	Hudson-Hoosic	VT										2017-11-10
VT-004		Lower Eddy Pond Dam	1981	43.5919	-72.9626	Rutland	Mussey Brook	Otter Creek	VT	20									2017-11-10
VT-005	VT00165	Youngs Brook Dam	1995	43.5722	-73.0517	West Rutland	Youngs Brook	Otter Creek	VT	46									2017-11-10
VT-006		Newport No. 11 Dam	1996	44.9362	-72.1832	Newport	Clyde River	St. Francois River	VT	19	90	1956							2017-11-10
VT-007		Groton Dam (Sanville Dam)	1998	44.2101	-72.1979	Groton	Wells River	Waits	VT	5									2017-11-10
VT-008	VT00358	Johnson State Dam	2003	44.6442	-72.6744	Johnson	Tributary to the LaMoille River	Lamoille River	VT	30			Johnson State College	Aesthetic	Earthen				2017-11-10
VT-009		Hillside Farm Dam	2003	43.7846	-72.2705	Norwich	Tributary to the Ompompanoosuc River		VT	18									2017-11-10
VT-010		Pinney Hollow Brook Dam	2007	43.5535	-72.7076	Plymouth	Pinney Hollow Brook	Black-Ottauquechee	VT	12	67	1933	Coolidge State Park	Swimming	Concrete				2017-11-10
VT-011		Cox Brook Dam	2008	44.1738	-72.6546	Northfield Falls	Cox Brook	Winooski River	VT	10	93	1932	Private	Built to provide students at Norwich University with practical experience in engineering and hydraulics	Concrete				2017-11-10
VT-012		Stevensville Brook Dam	2008	44.5066	-72.8669	Underhill	Stevensville Brook	Lamoille River	VT	10	36	1930	Private	Swimming	Concrete				2017-11-10
VT-013		Zebedee Wetland Dam	2010	43.8231	-72.2236	Thetford	Zebedee Brook	Upper Connecticut-Mascoma	VT	4	100	1960s	Upper Valley Land Trust	Water supply	Earthen				2017-11-10
VT-014		Union Brook Dam	2010	44.1614	-72.6803	Northfield	Union Brook	Winooski River	VT	18	145	1931	Fred Union, private owner		Concrete			0.25 mi. stream restored, access to 3-5 miles	2017-11-10
VT-015		Marshfield-8 Dam	2012	44.3503	-72.3517	Marshfield	Winooski River	Winooski River	VT	11	93	1965	Ben Heinz	Hydropower	Concrete/Stone			Next barrier d/s is approx 7 miles distant; u/s barrier is at least 4 mi upriver, eliminated ~350 foot long impoundment	2017-11-10
VT-016	VT00237	Beaver Pond Dam	2013	43.6677	-72.8548	Mendon	Mendon Brook Tributary	Upper Delaware	VT	12	500	1958	VT Fish and Game	Recreation	Earthen			0.25	2017-11-10
VT-017	VT00144	Dufresne Dam	2013	43.1793	-73.0303	Manchester	Battenkill River	Hudson-Hoosic	VT	12	263	1908	State of VT	Mill, then recreation	Concrete spillway/Earthen berm			5	2017-11-10
VT-018		Henry Bridge Dam	2013	42.9123	-73.2544	North Bennington	Walloomsac River	Hudson-Hoosic	VT			1812	Private	Paper mill	Wood, with concrete cap			0.7	2017-11-10
VT-019		Franconia Paper Co. Dam	2014	44.2201	-72.2173	Groton	Wells River	Waits	VT	6	60	Early 1900s	VT Dept of Transportation		Concrete			22	2017-11-10
VT-020		Kendrick Pond Dam	2014	43.723	-73.021	Pittsford	Sugar Hollow Brook	Otter Creek	VT	13	35	1870s	Town of Pittsford	Ice Pond	Stone masonry			10	2017-11-10
VT-021		Groton #9 Dam	2015	44.2082	-72.1913	Groton/Caledonia	Wells River	Waits	VT	10	160	1908	Green Mtn. Power	Mill	Concrete			34	2017-11-10
VT-022		East Pittsford Dam		43.6774	-72.9482	Pittsford	East Creek	Otter Creek	VT										2017-11-10
VT-023		Dalewood Dam	2006	43.1088	-72.8548	Jamaica	Tributary of Ball Mountain Brook	West	VT			1977							2017-11-10
VT-024		Upper Hurricane Reservoir	2010	43.6431	-72.3727	White River Junction	Connecticut River Tributary	Black-Ottauquechee	VT										2017-11-10
VT-025		Lower Hurricane Reservoir	2012	43.6468	-72.3691	White River Junction	Connecticut River Tributary	Black-Ottauquechee	VT										2017-11-10
VT-026		Newport Remnant Dam	2006	44.9373	-72.1797	Newport	Clyde River	St. Francois River	VT										2017-11-10
VT-027		Randolph Dam (Sargent, Osgood, and Roundy Dam)	2016	43.9267	-72.6659	Randolph/ Orange	White River	White	VT	4	80	1930s	Randolph	Protect bridge abutments from scour	Metal			88	2017-11-10
VT-028		Bagatelle Dam	2017	42.5627	-72.3553	Dummerston	West River Tributary	Miller	VT	10	15	1939	Private	Pond	Concrete			5	2018-02-08
VT-029		Dummerston Dam	2017	42.9334	-72.599	Dummerston/Windham	West/ Connecticut	West	VT	7	33	1920s	Private landowner	Ice	Cement/stacked rock			4	2018-02-08
VT-030		East Burke Dam	2017	44.5885	-71.9466	East Burke	Passumpsic River	Passumpsic	VT	13	150	1931	Passumpsic Valley Land Trust	Mill	Concrete			99	2018-02-08
VT-031		East Highgate Dam	2017	44.93	-72.99	Highgate	Missisquoi	Missisquoi	VT			1807	Village of Swanton	Mill power; manufacturing	Concrete				2018-02-08
VT-032		Geer Dam	2017	43.9134	-72.2621	West Fairlee	Ompompanoosuc River	Upper Connecticut-Mascoma	VT	6	20	1983	Private-- Greer	Hydropower	Concrete			17	2018-02-08
VT-033		Harrington Road Dam (Ascutney Snowmaking Diversion)	2017	43.4668	-72.4709	West Windsor	Mill Brook	Black-Ottauquechee	VT	3			Town of West Windsor		Stone masonry/Concrete				2019-06-12
VT-034		Camp Killooleet Dam	2018	43.9268	-72.8461	Hancock	Hancock Branch	White	VT	14	165	Early 1900s		Diversion dam to feed a trout fishing pond	Concrete	36	51		2019-06-12
VT-035		Cold Brook Dam	2018	42.8993	-72.8597	Willmington	Cold Brook	Deerfield River	VT	3			Private		Concrete				2019-06-12
VT-036	VT00371	Norwich Reservoir Dam	2018	43.7299	-72.3323	Norwich	Charles Brown Brook	Upper Connecticut River	VT	20	200	1920	Norwich Fire District No. 1		Concrete	43			2019-06-12
VT-037		Shashoua Dam	2018	44.0927	-72.8447	Warren	Mad River tributary	Winooski River	VT	20			Privately owned		Earthen				2019-06-12
VT-038		Johnson Dam	2019	42.917	-72.5553	Dummerston	Unnamed Tributary of the Connecticut River	Upper Connecticut-Mascoma	VT	8	60		Johnson Family		Concrete Gravity	2	2		2020-02-06
VT-039		Kidder Hill Dam	2019	43.1687	-72.6063	Grafton	Saxtons River	West	VT	6	30		Connecticut River Conservancy		Concrete				2020-02-06
VT-040		Lower Eaton Dam	2019	43.8322	-72.515	Royalton	First Branch White River	White	VT	15	230	1776, rebuilt 1943	David Roller and Margaret Vincent	Saw Mill and Grist Mill	Concrete Gravity	11	19		2020-02-06
VT-041		Mill Pond Dam	2019	44.5418	-73.1527	Colchester	Indian Brook	Lamoille	VT	12	170		Kim Scofield		Stone Masonry				2020-02-06
VT-042		Upper Eaton Dam	2019	43.8322	-72.5137	South Royalton	First Branch White River	White	VT	8	100	Rebuilt 1924	David Roller and Margaret Vincent	Hydropower	Concrete Gravity	11	19		2020-02-06
VT-043		Weston Lower Dam	2019	43.2918	-72.7958	Weston	Tributary to West River	West	VT						Concrete Gravity				2020-02-06
WA-001		Maiden Dam	1998	46.1015	-118.663	Touchet	Touchet River	Walla Walla	WA										2017-11-10
WA-002		Unnamed Dam	2000				Headquarters Creek	Crosswicks-Neshaminy	WA	5									2017-11-10
WA-003		Goldsborough Dam	2001	47.209	-123.136	Near Shelton	Goldsborough Creek	Puget Sound	WA	30									2017-11-10
WA-004		Unnamed Blockage #1 (Diffusion Dam 2)	2003	47.5487	-120.678	Leavenworth	Icicle Creek	Wenatchee	WA			1940							2017-11-10
WA-005		Unnamed Blockage #2 (Diffusion Dam 3)	2003	47.549	-120.675	Leavenworth	Icicle Creek	Wenatchee	WA			1940							2017-11-10
WA-007		Lower Currier Creek Fish Passage and Habitat Restoration	2007	47.005	-120.582	Ellensburg	Yakima River Basin	Upper Yakima	WA										2017-11-10
WA-008		Chico Creek Instream Habitat Restoration	2008	47.5842	-122.722	Bremerton	Chico Creek	Puget Sound	WA										2017-11-10
WA-009		Satus Dam	2009			Toppenish	Satus Creek		WA	3.5	125	1930s-1940s	Wapato Irrigation Project		Concrete			90	2017-11-10
WA-010		Bruton Dam	2009	47.0818	-120.734	Thorp	Taneum Creek	Upper Yakima	WA	8		1965		Irrigation diversion	Concrete			30	2017-11-10
WA-011	WA00367	Hemlock Dam	2009	45.8021	-121.933	Carson	Trout Creek	Oconto	WA	25		1935		Hydropower	Concrete			15	2017-11-10
WA-012		(Unnamed Dam)	2009				Skokomish River		WA			1953	Tacoma Power					3	2017-11-10
WA-013	WA00242	Elwha Dam	2011	48.0941	-123.558	Port Angeles	Elwha River	Dungeness-Elwha	WA	108		1913		Hydropower for Port Angeles	Concrete			70	2017-11-10
WA-014	WA00144	Glines Canyon Dam	2011	48.0022	-123.6	Port Angeles	Elwha River	Dungeness-Elwha	WA	210		1927		Hydropower for Port Angeles	Concrete			70	2017-11-10
WA-015		Martha Creek Dam	2012	45.7891	-121.939	Gifford Pinchot National Forest	Martha Creek	Middle Columbia-Hood	WA	7	40	1924		Water supply for nearby nursery	Concrete/Stone				2017-11-10
WA-016		White River Mill Pond Dam		47.1887	-121.928	Enumclaw	Boise Creek	Puyallup	WA	3									2017-11-10
WA-017		Coffee Creek Dam					Coffee Creek		WA	10									2017-11-10
WA-018		Hunters Dam		48.1229	-118.158	Hunters	Hunters Creek	Franklin D. Roosevelt Lake	WA	65									2017-11-10
WA-019	WA01730	Mill Creek Settling Basin Dam		46.9505	-123.773	Cosmopolis	Mill Creek	Lower Chehalis	WA	15									2017-11-10
WA-020		Stromer Lake Dam					Tributary to Columbia River		WA	5									2017-11-10
WA-021		PEO Dam #48					Tributary to Hanford Creek		WA	3									2017-11-10
WA-022		Darrington Water Works Dam		48.2336	-121.595	Arlington	Tributary to Sauk River	Sauk	WA	19									2017-11-10
WA-023		Sultan Mill Pond Dam		48.0726	-121.973	Granite Falls	Wagleys Creek	Snohomish	WA	18									2017-11-10
WA-024		Wind River Dam		45.8335	-121.94	Carson	Wind River	Middle Columbia-Hood	WA	20		1905							2017-11-10
WA-025		Black Mud Waste Pond A Dam		46.1398	-123.011	Longview	Tributary to Columbia River	Lower Columbia-Clatskanie	WA	15									2017-11-10
WA-026		Black Mud Waste Pond B Dam		46.1398	-123.011	Longview	Tributary to Columbia River	Lower Columbia-Clatskanie	WA	15									2017-11-10
WA-027		Black Mud Waste Pond C Dam		46.1398	-123.011	Longview	Tributary to Columbia River	Lower Columbia-Clatskanie	WA	15									2017-11-10
WA-030	WA00622	Growden Dam	2009	48.5851	-118.306	Coleville National Forest	Sherman Creek	Franklin D. Roosevelt Lake	WA	20	100	1937	Coleville National Forest	Recreation					2017-11-10
WA-031		Durham Dam	2012	46.3156	-120.235	Toppenish	Toppenish Creek	Middle Delaware-Musconetcong	WA					Irrigation diversion				114	2017-11-10
WA-032		Cedar Creek Dam	2005	48.754	-117.442	Ione	Cedar Creek	Pend Oreille	WA	19	95	1950		Water supply	Concrete				2017-11-10
WA-033		Reed Diversion Dam	2016	46.9722	-120.664	Kittitas County	Manashtash Creek	Upper Yakima	WA	10								20	2017-11-10
WA-034		Mill Pond Dam	2017	48.8586	-117.303	Pend Oreille County	Sullivan Creek	Pend Oreille	WA	55	134	1909	Inland Portland Cement Company	Hydropower	Cement				2018-02-09
WA-035	WA00001	Condit Dam	2011	45.7674	-121.538	Klickitat and Skamania counties	White Salmon River	Middle Columbia-Hood	WA	125	471	1913		Hydropower	Concrete			33	2019-02-19
WA-006		Unnamed Blockage #3 (Diffusion Dam 4)	2005	47.555	-120.669	Leavenworth	Icicle Creek	Wenatchee	WA			1940							2017-11-10
WI-001		Lowe Creek 2 Dam		44.3601	-91.0264	Hixton	Lowe Creek	Trempealeau	WI										2017-11-10
WI-002		Lowe Creek 1 Dam		44.3603	-91.0265	Hixton	Lowe Creek	Trempealeau	WI										2017-11-10
WI-003		Mount Vernon Dam	1950	42.946	-89.6575	Mt Horeb	Sugar River, West Branch	Sugar	WI	11									2017-11-10
WI-004		Cross Plains Dam	1955	43.1133	-89.6579	Cross Plains	Black Earth Creek	Lower Wisconsin	WI	11									2017-11-10
WI-005		Dunlop Creek Dam	1955	43.2147	-89.7599	Mazomanie	Dunlap Creek	Lower Wisconsin	WI										2017-11-10
WI-006	WI01034	Black Earth Dam	2012	43.1644	-89.7795	Black Earth	Black Earth Creek	Lower Wisconsin	WI	14		1960s- replace other dam		Mill dam	Concrete/Earthen			1000 (ft)	2017-11-10	http://qap.questcdn.com/qap/action/IPPshowProjData?jobCategoryNo=324361&group=1061083&provider=1061083&sortType=0&jobNo=1805206	http://host.madison.com/news/local/environment/plan-focuses-on-improving-remeandering-prized-black-earth-creek/article_a810029c-93c9-11e0-8bcc-001cc4c03286.html
WI-007		Somerset Dam	1965	45.1255	-92.6737	Somerset	Apple River	Lower St. Croix	WI										2017-11-10
WI-008		Mellen Dam	1967	46.3496	-90.6604	Mellen	Bad River	Bad-Montreal	WI										2017-11-10
WI-009		Huntington Dam	1968	45.1917	-92.5558	New Richmond	Apple River	Lower St. Croix	WI										2017-11-10
WI-010		Port Arthur Dam	1968	45.4293	-91.1602	Ladysmith	Flambeau River	Flambeau	WI										2017-11-10
WI-011		McClure Dam	1968	45.1784	-92.5645	New Richmond	Apple River	Lower St. Croix	WI			1913							2017-11-10
WI-012		Colfax Light Power Dam	1969	45.0138	-91.7279	Colfax	Red Cedar River	Red Cedar	WI	21									2017-11-10
WI-013		Huigen Dam	1970	45.2894	-88.2508	Crivitz	Handsaw Creek	Peshtigo	WI	6									2017-11-10
WI-014		Island Woolen Co. Dam	1972	43.4726	-89.7594	Baraboo	Baraboo River	Baraboo	WI										2017-11-10
WI-015		Reedsburg Dam	1973	43.5328	-90.0113	Reedsburg	Baraboo River	Baraboo	WI	9									2017-11-10
WI-016		Ettrick Dam	1976	44.1706	-91.2704	Ettrick	North Fork Beaver Creek	Black	WI										2017-11-10
WI-017		Klondike Dam	1978				Otter Creek	Lower Big Sioux	WI	30									2017-11-10
WI-018		Poppe Dam	1982						WI	2									2017-11-10
WI-019		Rassussen #2 Dam	1982						WI	3									2017-11-10
WI-020		Rassussen #3 Dam	1982						WI	3									2017-11-10
WI-021		Schaaf #1 Dam	1982						WI	2									2017-11-10
WI-022		Schaaf #2 Dam	1982						WI	2									2017-11-10
WI-023		Weingarten Dam	1982						WI	2									2017-11-10
WI-024		McNally Trout Pond Dam	1983						WI	5									2017-11-10
WI-025		Manitowoc Rapids Dam	1984	44.0948	-87.7045	Manitowoc	Manitowoc River	Manitowoc-Sheboygan	WI	16	400								2017-11-10
WI-026		Readstown Dam	1985				Kickapoo River		WI										2017-11-10
WI-027	WI00220	Woolen Mills Dam	1988	43.4263	-88.1623	West Bend	Milwaukee River	Rivanna	WI	18									2017-11-10
WI-028		Whitehall Dam	1988	44.3697	-91.3122	Whitehall	Trempealeau River	Trempealeau	WI										2017-11-10
WI-029	WI00288	Nelsonville Dam	1988	44.4943	-89.3119	Amherst Junction	Tomorrow River	Wolf	WI										2017-11-10
WI-030		Beardsley Lake Dam	1990	42.6707	-90.288	Belmont	Tributary to Madden Branch	Apple-Plum	WI	12									2017-11-10
WI-031		No Name Dam #1 (Larrabee Tract)	1990						WI										2017-11-10
WI-032		Oslo Dam	1991	44.0991	-87.823	Reedsville	Manitowoc River	Manitowoc-Sheboygan	WI										2017-11-10
WI-033	WI00019	Prairie Dells Dam	1991	45.2561	-89.563	Merrill	Prairie River	Lake Dubay	WI	60		1914							2017-11-10
WI-034		Wilmot Dam	1992	42.5107	-88.1807	Twin Lakes	Fox River	Upper Fox	WI	6	200								2017-11-10
WI-035	WI00630	Slabtown Dam	1992	42.9676	-88.6377	Jefferson	Bark River	Middle Rock	WI	10	60								2017-11-10
WI-036		Northland Dam	1992	44.596	-89.2087	Iola	Flume Creek	Wolf	WI	10									2017-11-10
WI-037	WI01168	Ontario Dam (Giles White Dam)	1992	43.7253	-90.5876	Ontario	Kickapoo River	Kickapoo	WI										2017-11-10
WI-038		Lemonweir Dam	1992				Lemonweir River		WI	14									2017-11-10
WI-039	WI01162	Funks Dam	1993	43.1618	-88.3551	Hartland	Oconomowoc River	Upper Rock	WI	7									2017-11-10
WI-040	WI00026	Willow Falls Dam	1992	45.0194	-92.6735	Hudson	Willow River	Lower St. Croix	WI	60	160								2017-11-10
WI-041		Crivitz Dam	1993	45.2321	-88.0137	Crivitz	Peshtigo River	Peshtigo	WI										2017-11-10
WI-042	WI00925	Marengo Dam	1993	46.2844	-90.9635	Marengo	Marengo River	Bad-Montreal	WI	17									2017-11-10
WI-043		Fulton Dam	1993	42.8102	-89.1302	Edgerton	Yahara River	Crawfish	WI	16									2017-11-10
WI-044		Greenwood Dam	1994	44.7828	-90.6071	Greenwood	Black River	Black	WI	16									2017-11-10
WI-045		Pulcifer Dam	1994	44.8434	-88.3585	Cecil	Oconto River	Oconto	WI	5									2017-11-10
WI-046	WI00923	Young America Dam	1994	43.4533	-88.1862	West Bend	Milwaukee River	Milwaukee	WI	11									2017-11-10
WI-047	WI00140	Upper Waterloo Dam	1995	43.1812	-89.0051	Waterloo	Maunesha River	Upper Rock	WI	17	115								2017-11-10
WI-048		Carpenter Creek Dam	1995	45.669	-90.5376	Phillips	Carpenter Creek	South Fork Flambeau	WI										2017-11-10
WI-049		Mellen Waterworks Dam	1995	46.2968	-90.6356	Mellen	City Creek	Bad-Montreal	WI	12									2017-11-10
WI-050	WI00204	Hayman Falls Dam	1995	44.7447	-88.8464	Caroline	Embarrass River	Wolf	WI	17	200	1917	Central Wisconsin Power Company	Hydropower					2017-11-10
WI-051		Cartwright Dam	1995	46.1052	-91.8178	Minong	Shell Creek	Namekagon	WI	7									2017-11-10
WI-052	WI00143	Hebron Dam	1996	42.9275	-88.6855	Fort Atkinson	Bark River	Middle Rock	WI	17	170								2017-11-10
WI-053		Hamilton Mill Dam	1996	43.2858	-87.9712	Cedarburg	Cedar Creek	Milwaukee	WI	8	100								2017-11-10
WI-054		Bowen Mill Dam	1996	43.374	-90.3827	Richland Center	Pine River	Lower Wisconsin	WI	12									2017-11-10
WI-055	WI00150	Centerville Dam	1996	43.9163	-87.726	Cleveland	Centerville Creek	Manitowoc-Sheboygan	WI	12									2017-11-10
WI-056		Wonewoc Dam	1996	43.6521	-90.2276	Wonewoc	Baraboo River	Baraboo	WI	28		1855	Wisconsin Power and Light	Hydro and mill power					2017-11-10
WI-057	WI00182	Parfrey Dam	1996	43.3354	-90.3914	Richland Center	Pine River	Lower Wisconsin	WI	19	450								2017-11-10
WI-058	WI00078	North Avenue Dam	1997	43.0579	-87.8946	Milwaukee	Milwaukee River	Milwaukee	WI	19	432								2017-11-10
WI-059		Upper Tigerton Dam	1997	44.7365	-89.064	Tigerton	Embarrass River	Wolf	WI	9									2017-11-10
WI-060	WI00189	Waterworks Dam	1998	43.4647	-89.7287	Baraboo	Baraboo River	Baraboo	WI	9	220								2017-11-10
WI-061		Evans Pond Dam	1998	44.0961	-90.7893	Sparta	Rathbone Creek	Black	WI	10									2017-11-10
WI-062	WI00128	Colfax Dam	1998	45.0007	-91.7273	Colfax	Eighteen Mile Creek	Red Cedar	WI	20	350	1870							2017-11-10
WI-063	WI00028	Mounds Dam	1998	45.0244	-92.672	Hudson	Willow River	Lower St. Croix	WI	58	430								2017-11-10
WI-064	WI00149	Ward Paper Mill Dam	1999	45.1929	-89.6876	Merrill	Prairie River	Lake Dubay	WI	18	80								2017-11-10
WI-065	WI00297	Shopiere Dam	2000	42.5737	-88.9387	Clinton	Turtle Creek	Middle Rock	WI	13	138		No owner					30	2017-11-10
WI-066	WI00302	Oak Street Dam	2000	43.4667	-89.7425	Baraboo	Baraboo River	Baraboo	WI	12	208								2017-11-10
WI-067	WI00252	Rockdale Dam	2000	42.9729	-89.0322	Cambridge	Koshkonong Creek	Middle Rock	WI										2017-11-10
WI-068		Chair Factory Dam	2001	43.31	-87.9503	Grafton	Milwaukee River	Milwaukee	WI										2017-11-10
WI-069		Franklin Dam	2001	43.321	-88.1823	Jackson	Cedar Creek	Milwaukee	WI	13	136								2017-11-10
WI-070	WI00301	Linen Mill Dam	2001	43.4584	-89.7154	Baraboo	Baraboo River	Baraboo	WI									120 (mainstem) & 500 (tributaries)	2017-11-10
WI-071	WI00284	Waubeka Dam	2001	43.4718	-87.9922	West Bend	Milwaukee River	Milwaukee	WI	10	222				Rock				2017-11-10
WI-073	WI00303	LaValle Dam	2001	43.5821	-90.133	La Valle	Baraboo River	Baraboo	WI										2017-11-10
WI-074		Kamrath Dam	2001	44.5416	-92.133	Pepin	Tributary to Onion River	Lower Chippewa	WI	5			Private						2017-11-10
WI-075	WI00646	Deerskin Dam	2001	45.9616	-89.1369	Eagle River	Deerskin River	Upper Wisconsin	WI				No owner					3.5	2017-11-10
WI-076	WI00726	Orienta Falls Dam	2001	46.7467	-91.4846	Port Wing	Iron River	Beartrap-Nemadji	WI	44		1930s		Hydropower				1.5	2017-11-10
WI-077	WI00295	Afton Dam	2002	42.6012	-89.067	Afton	Bass Creek	Middle Rock	WI										2017-11-10
WI-078		Schweitzer Dam	2002	43.3318	-88.2166	Jackson	Cedar Creek	Milwaukee	WI	8	30				Timber crib				2017-11-10
WI-079		Grand River Dam	2002	43.759	-89.2837	Montello	Grand River	Upper Fox	WI	11					Hydraulic head/Concrete				2017-11-10
WI-080		Silver Springs Dam #1	2002	43.7102	-88.0439	Plymouth	Tributary to Onion River	Manitowoc-Sheboygan	WI										2017-11-10
WI-081		Silver Springs Dam #10	2002	43.7104	-88.0442	Plymouth	Tributary to Onion River	Manitowoc-Sheboygan	WI										2017-11-10
WI-082		Silver Springs Dam #11	2002	43.7104	-88.0442	Plymouth	Tributary to Onion River	Manitowoc-Sheboygan	WI										2017-11-10
WI-083		Silver Springs Dam #12	2002	43.7104	-88.0442	Plymouth	Tributary to Onion River	Manitowoc-Sheboygan	WI										2017-11-10
WI-084		Silver Springs Dam #13	2002	43.7104	-88.0442	Plymouth	Tributary to Onion River	Manitowoc-Sheboygan	WI										2017-11-10
WI-085		Silver Springs Dam #2	2002	43.7104	-88.0442	Plymouth	Tributary to Onion River	Manitowoc-Sheboygan	WI										2017-11-10
WI-086		Silver Springs Dam #3	2002	43.7104	-88.0442	Plymouth	Tributary to Onion River	Manitowoc-Sheboygan	WI										2017-11-10
WI-087		Silver Springs Dam #4	2002	43.7104	-88.0442	Plymouth	Tributary to Onion River	Manitowoc-Sheboygan	WI										2017-11-10
WI-088		Silver Springs Dam #5	2002	43.7104	-88.0442	Plymouth	Tributary to Onion River	Manitowoc-Sheboygan	WI										2017-11-10
WI-089		Silver Springs Dam #6	2002	43.7104	-88.0442	Plymouth	Tributary to Onion River	Manitowoc-Sheboygan	WI										2017-11-10
WI-090		Silver Springs Dam #7	2002	43.7104	-88.0442	Plymouth	Tributary to Onion River	Manitowoc-Sheboygan	WI										2017-11-10
WI-091		Silver Springs Dam #8	2002	43.7104	-88.0442	Plymouth	Tributary to Onion River	Manitowoc-Sheboygan	WI										2017-11-10
WI-092		Silver Springs Dam #9	2002	43.7104	-88.0442	Plymouth	Tributary to Onion River	Manitowoc-Sheboygan	WI										2017-11-10
WI-093	WI00505	Woods Creek Dam	2002	45.8297	-88.3773	Florence	Woods Creek	Menominee	WI	16	200			Hydropower					2017-11-10
WI-094	WI00251	Token Creek Dam	2002	43.1978	-89.2923	DeForest	Token Creek	Middle Rock	WI	13		1861		Grist mill					2017-11-10
WI-095		Boulder Creek Dam #1	2003	43.4614	-89.6364	Baraboo	Boulder Creek	Baraboo	WI										2017-11-10
WI-096		Boulder Creek Dam #2	2003	43.4491	-89.6387	Baraboo	Boulder Creek	Baraboo	WI										2017-11-10
WI-097		Unnamed Dam	2003				Branch River	Crosswicks-Neshaminy	WI	5	40								2017-11-10
WI-098	WI00343	Clark's Mill Dam	2003	44.2302	-89.0071	Pine River	Magdantz Creek	Wolf	WI	7	166				Gravity/Earthen				2017-11-10
WI-099	WI10223	Ball Park Dam	2004	43.1873	-88.9875	Waterloo	Maunesha River	Upper Rock	WI	11									2017-11-10
WI-100		Knowles Dam	2004	45.3663	-88.5238	Chequamegon-Nicolet National Forest	Oconto River	Oconto	WI	<8		1894							2017-11-10
WI-101		Hemlock Dam	2004	45.3667	-88.5619	Chequamegon-Nicolet National Forest	Oconto River	Oconto	WI	<8		1894		Logging					2017-11-10
WI-102		Kenosha Country Club Dam	2004	42.6572	-87.83	Kenosha	Pike River	Pike-Root	WI	4									2017-11-10
WI-103		Athens Dam	2004				Potato Creek		WI	10									2017-11-10
WI-104		Six-Mile Creek Dam	2004				Six-Mile Creek		WI										2017-11-10
WI-105		Genesee Roller Mill Dam #1	2005	42.9624	-88.3586	Waukesha	Genesee River	Upper Fox	WI		15		Wisconsin Department of Natural Resources		Concrete			6	2017-11-10
WI-106		Genesee Roller Mill Dam #2	2005	42.9631	-88.3583	Waukesha	Genesee River	Upper Fox	WI		480		Wisconsin Department of Natural Resources		Earthen				2017-11-10
WI-107	WI00136	Manchester Mill Dam	2005	43.6878	-89.0476	Markesan	Grand River	Upper Fox	WI	16		1854		Power for a grist mill	Earthen/Concrete			12	2017-11-10
WI-108		Meyer Dam	2005	43.7412	-87.9846	Plymouth	Mullet River	Manitowoc-Sheboygan	WI										2017-11-10
WI-109		Planing Mill Dam	2005	44.3561	-89.0755	Waupaca	Waupaca River	Wolf	WI						Concrete				2017-11-10
WI-110		Unnamed Dam	2005				Genesee River	Crosswicks-Neshaminy	WI										2017-11-10
WI-111		Spitzer Dam	2005	43.8892	-87.9461	Elkhart Lake	Milhome Creek	Manitowoc-Sheboygan	WI										2017-11-10
WI-112	WI10395	Millpond Dam	2005	45.3201	-92.7015	Osceola	Osceola Creek	Lower St. Croix	WI	15									2017-11-10
WI-113		Unnamed Dam	2007	44.8693	-88.0641	Stiles	Unnamed Tributary to the Oconto River	Crosswicks-Neshaminy	WI				Unauthorized structure						2017-11-10
WI-114		Unnamed Dam	2007			Navarino	Unnamed Tributary to the Wolf River	Crosswicks-Neshaminy	WI				Unauthorized structure						2017-11-10
WI-115	WI10004	Big Spring Dam	2008	43.6705	-89.6421	Adams County	Big Spring Creek	Upper Fox	WI	18					Gravity/Earthen				2017-11-10
WI-116	WI00174	Woodley Dam (Ridler Dam)	2009	45.3965	-92.3638	Polk County	Apple River	Lower St. Croix	WI	18		~1922	Polk Co.	Hydropower	Earthen				2017-11-10
WI-117		Four Hill Flowage Dam	2008	45.5702	-91.3879	Bruce	Big Wiergor Creek	Upper Chippewa	WI	13									2017-11-10
WI-118		Wisconsin Lutheran Seminary Dam	2008	43.235	-87.9898	Ozaukee County	Pidgeon Creek	Milwaukee	WI	4	24	1929 (Rebuilt 1951)	Western Lutheran Seminary		Timber/stone then later concrete				2017-11-10
WI-119		Dam #1	2009	42.8272	-88.4741	Crooked Creek Preserve	Mukwonago River	Des Plaines	WI			1950s	The Nature Conservancy						2017-11-10
WI-120		Dam #2	2009	42.8344	-88.4737	Crooked Creek Preserve	Mukwonago River	Des Plaines	WI			1950s	The Nature Conservancy						2017-11-10
WI-121		Lime Kiln Dam	2010	43.3051	-87.9532	Grafton	Milwaukee River	Milwaukee	WI										2017-11-10
WI-122	WI00133	Campbellsport Millpond Dam	2011	43.599	-88.2711	Campbellsport	Milwaukee River	Milwaukee	WI			1846		Power for sawmill; later recreation	Rock-filled timber crib				2017-11-10
WI-124	WI01016	Newburg Dam	2012	43.4341	-88.049	Ozaukee county	Milwaukee River	Milwaukee	WI	5	125	1913 (first dam 1848)			Concrete/timber			37	2017-11-10	http://www.village.newburg.wi.us/PDF/2012/May/Dam%20Abandonment%20and%20Removal.pdf	http://www.cabelastrophyproperties.com/ViewDetailProject?id=65303
WI-127	WI10612	Upper Nemahbin Roller Mill Dam	2013	43.0592	-88.4225	Delafield	Bark River	Middle Rock	WI	10	270	1880		Mill power	Earthen berm with concrete spillway			0.5	2017-11-10
WI-128	WI10269	Bruemmerville Dam	2013	44.6077	-87.4719	Algoma	Silver Creek	Door-Kewaunee	WI	8	150	1900		Fire supression & recreation	Concrete			0.5	2017-11-10
WI-129		Fish Creek Dam	2014 (or 1993)	43.197	-87.8959	Ozaukee County	Fish Creek	Milwaukee	WI			1908	South Fairy Chasm Assoc.						2017-11-10
WI-130		Marion Kihn Dam	2014	43.9208	-89.3047	Marquette County	Unnamed tributary to Mecan River	Upper Fox	WI	8.3	290		Marion Kihn		Wooden/Earthen embankment				2017-11-10
WI-131	WI00126	Poplar Dam	2014	46.5793	-91.7935	Douglas County	Poplar River	Beartrap-Nemadji	WI	19	400	~1925	Private	Recreation					2017-11-10
WI-132		Five Mile Creek Dam	2016	44.3294	-89.8468	Wood County	Five Mile Creek	Castle Rock	WI	12	40			Water supply					2017-11-10
WI-133		Gordon Dam	2016	46.2372	-91.784	Douglas County	Eu Claire River	Upper St. Croix	WI	33	1550	1932		Hydropower					2017-11-10
WI-134		Haskins Dam	2016	42.5993	-88.4256	Walworth County	White River	Upper Fox	WI	18									2017-11-10
WI-135		Mineral Springs Creek Dam	2016	43.3822	-87.8777	Ozaukee County	Mineral Springs Creek	Manitowoc-Sheboygan	WI	10	40								2017-11-10
WI-136		Grimh Dam	2011	45.761	-91.2203	Radisson	Couderay River		WI	30				Hydropower					2017-11-10
WI-137		Old Okauchee Dam	2017	43.1085	-88.4539	Waukesha	Oconomowoc Lake	Upper Rock	WI										2018-02-08
WI-138	WI00926	Estabrook Dam	2018	43.1011	-87.9119	Glendale	Milwaukee River	Milwaukee	WI	9	784	1937	Milwaukee County Parks	Flood control/Recreation	Gravity-fed earthen				2019-02-05
WI-139	WI00296	Monterey Dam	2018	42.6697	-89.032	Janesville	Rock River	Upper Rock	WI	10	375	1846	City of Janesville	Flood control	Earthen				2019-02-05
WI-140	WI01222	Gile Flowage Sub-Impoundment	2019	46.4256	-90.2266	Iron County	West Fork Montreal River	Bad-Montreal	WI	8		1995	Town of Carey	Recreation					2020-02-06
WI-141		Sowinski	2019	45.8719	-89.395	Oneida County	Wisconsin River	Upper Wisconsin	WI		175	1950	Private						2020-02-06
WI-072		New Fane Dam	2001	43.5563	-88.1889	Kewaskum	Milwaukee River (East Branch)	Milwaukee	WI									6	2017-11-10
WI-123		Leeson Park Dam	2012	42.5121	-89.0006	Beloit	Spring Brook	Middle Rock	WI		20								2017-11-10
WI-125		Upper Pamperin Park	2012	44.541	-88.1109	Brown County	Duck Creek	Lower Fox	WI										2017-11-10
WI-126		Lower Pamperin Park Dam	2012	44.5457	-88.102	Brown County	Duck Creek	Lower Fox	WI	2	93	1930s		Recreation & Aesthetics	Gravity/Earthen				2017-11-10	http://www.fox11online.com/dpp/sports/outdoors/dam-demolition-looks-to-lure-game-fish
WV-001		Newburg Dam	1993			Newburg	Milwaukee River	Milwaukee	WV										2017-11-10
WV-002		Highland Dam	2016	39.221	-80.377	Harrison Cty	West Fork River	West Fork	WV	13.5	165	1931	Clarskburg Water Board	Water Supply	Concrete			50	2017-11-10
WV-003		Two Lick Dam	2016	39.239	-80.358	Harrison Cty	West Fork River	West Fork	WV	10.5	175	1911	Clarskburg Water Board	Water Supply	Concrete			31	2017-11-10
WV-004		West Milford Dam	2016	39.198	-80.406	West Milford, Harrison Cty	West Fork River	West Fork	WV	8	165	1922	Clarskburg Water Board	Water Supply	Concrete			409	2017-11-10
WV-005	WV07729	Appalachian Lake Dam	2019	39.7133	-79.4967	Gibbon Glade	Fike Run	Cheat	WV	15		1973	David D. Smith	Private	Earthen				2020-02-06
WV-006	WV01110	Brumfield Dam (Tyler Farm Pond Dam)	2019	38.3311	-82.1889	Salt Rock/Cabell	Unnamed trib of Tyler Creek	Lower Guyandotte	WV				Norman Brumfield	Agricultural	Earthen				2020-02-06
WY-001		Sheridan Heights Reservoir Dam					Tributary in City of Sheridan		WY										2017-11-10
WY-002		White Grass Dude Ranch Dam	1988						WY										2017-11-10
WY-003		Unnamed Dam	1997				Laramie River	Crosswicks-Neshaminy	WY										2017-11-10
WY-004		Spread Creek Dam	2011	43.7884	-110.474	Moose	Spread Creek	Snake Headwaters	WY									70	2017-11-10
WY-005		Newbold Diversion Dam	2013	43.62	-110.625	Kelly	Gros Ventre River	Gros Ventre	WY					Irrigation diversion	Log/Rock			100	2017-11-10
